# Supplementary material for: Forest Microhabitat Affects Succession of Fungal Communities on Decomposing Fine Tree Roots
Source: Front Microbiol. 2021 Jan 28;12:541583. doi: 10.3389/fmicb.2021.541583 (PMC7876299; doi:10.3389/fmicb.2021.541583)
Supplement: Supplementary Table 2 — List of OTUs detected in the study, with their corresponding number of reads, best BLAST match according to the UNITE database (ver. 7.1, release 2018-08-22), taxonomic affiliation (genus level) and ecology according to the FINGuild (“-” = unassigned). The final taxonomic and ecological classification has been manually corrected to our best knowledge when needed. [file Data_Sheet_1.xlsx]

## Sheet: Supplementary Table S1
Supplementary Table S1: List of OTUs detected in the study, with their corresponding number of reads, best BLAST match according to the UNITE database (ver. 7.1, release 2018-08-22), taxonomic affiliation (genus level) and ecology according to the FINGuild ("-" = unassigned). The final taxonomic and ecological classification has been manually corrected to our best knowledge when needed.
OTU ID	read number	best hit (similarity|coverage|identification|accession number|taxonomy)	SH version 07	genus	ecology
OTU759	266472	97.9%|100%|AB254392|k__Fungi;p__Basidiomycota;c__Agaricomycetes;o__Atheliales;f__Atheliaceae;g__Tylospora;s__Tylospora_fibrillosa	SH213927.07FU	Tylospora	Ectomycorrhizal
OTU151	255545	100%|100%|UDB001751|k__Fungi;p__Basidiomycota;c__Agaricomycetes;o__Atheliales;f__Atheliaceae;g__Piloderma;s__Piloderma_sphaerosporum	SH196824.07FU	Piloderma	Ectomycorrhizal
OTU957	182744	100%|100%|FR877526|k__Fungi;p__Ascomycota;c__Archaeorhizomycetes;o__Archaeorhizomycetales;f__Archaeorhizomycetaceae;g__Archaeorhizomyces;s__Archaeorhizomyces_sp	SH180492.07FU	Archaeorhizomyces	saprotroph
OTU1652	180842	98.4%|100%|AB254392|k__Fungi;p__Basidiomycota;c__Agaricomycetes;o__Atheliales;f__Atheliaceae;g__Tylospora;s__Tylospora_fibrillosa	SH213927.07FU	Tylospora	Ectomycorrhizal
OTU504	142326	98.6%|100%|AY762619|k__Fungi;p__Ascomycota;c__Leotiomycetes;o__Leotiomycetes_ord_Incertae_sedis;f__Leotiomycetes_fam_Incertae_sedis;g__Meliniomyces;s__Meliniomyces_variabilis	SH181078.07FU	Meliniomyces	Ericoid mycorrhizal
OTU370	125298	100%|100%|HQ157836|k__Fungi;p__Ascomycota;c__Leotiomycetes;o__Leotiomycetes_ord_Incertae_sedis;f__Leotiomycetes_fam_Incertae_sedis;g__Meliniomyces;s__Meliniomyces_vraolstadiae	SH181085.07FU	Meliniomyces	Endophyte
OTU391	110844	100%|100%|UDB002570|k__Fungi;p__Ascomycota;c__Leotiomycetes;o__Helotiales;f__unidentified;g__unidentified;s__Helotiales_sp	SH201649.07FU	Unidentified	-
OTU15	107072	100%|100%|FN610872|k__Fungi;p__Basidiomycota;c__Agaricomycetes;o__Atheliales;f__Atheliaceae;g__unidentified;s__Atheliaceae_sp	SH196825.07FU	Piloderma	Ectomycorrhizal
OTU639	103274	100%|100%|UDB016009|k__Fungi;p__Basidiomycota;c__Agaricomycetes;o__Russulales;f__Russulaceae;g__Russula;s__Russula_ochroleuca	SH190469.07FU	Russula	Ectomycorrhizal
OTU533	98066	97.9%|100%|AY762619|k__Fungi;p__Ascomycota;c__Leotiomycetes;o__Leotiomycetes_ord_Incertae_sedis;f__Leotiomycetes_fam_Incertae_sedis;g__Meliniomyces;s__Meliniomyces_variabilis	SH181078.07FU	Meliniomyces	Ericoid mycorrhizal
OTU604	81914	97.6%|100%|AF481369|k__Fungi;p__Ascomycota;c__Archaeorhizomycetes;o__Archaeorhizomycetales;f__Archaeorhizomycetaceae;g__Archaeorhizomyces;s__Archaeorhizomyces_sp	SH180493.07FU	Archaeorhizomyces	saprotroph
OTU1206	67335	100%|100%|UDB005884|k__Fungi;p__Basidiomycota;c__Agaricomycetes;o__Thelephorales;f__Thelephoraceae;g__unidentified;s__Thelephoraceae_sp	SH184629.07FU	Unidentified	Ectomycorrhizal
OTU551	45619	100%|100%|AY078145|k__Fungi;p__Ascomycota;c__Leotiomycetes;o__Helotiales;f__Vibrisseaceae;g__Acephala;s__Acephala_applanata	SH275913.07FU	Acephala	Endophyte
OTU1393	45131	100%|100%|EU427330|k__Fungi;p__Basidiomycota;c__Agaricomycetes;o__Thelephorales;f__Thelephoraceae;g__unidentified;s__Thelephoraceae_sp	SH184510.07FU	Unidentified	Ectomycorrhizal
OTU3919	37956	99.3%|100%|KC876191|k__Fungi;p__Ascomycota;c__unidentified;o__unidentified;f__unidentified;g__unidentified;s__Ascomycota_sp	SH214267.07FU	Meliniomyces	Endophyte
OTU503	37769	97.9%|100%|AY762619|k__Fungi;p__Ascomycota;c__Leotiomycetes;o__Leotiomycetes_ord_Incertae_sedis;f__Leotiomycetes_fam_Incertae_sedis;g__Meliniomyces;s__Meliniomyces_variabilis	SH181078.07FU	Meliniomyces	Ericoid mycorrhizal
OTU1377	30848	100%|100%|HM190112|k__Fungi;p__Basidiomycota;c__Agaricomycetes;o__Agaricales;f__Mycenaceae;g__Mycena;s__Mycena_cinerella	SH220720.07FU	Mycena	Saprotroph
OTU3692	29253	98.4%|100%|UDB002252|k__Fungi;p__Basidiomycota;c__Agaricomycetes;o__Agaricales;f__Cortinariaceae;g__Cortinarius;s__Cortinarius_biformis	SH188479.07FU	Cortinarius	Ectomycorrhizal
OTU532	28138	100%|100%|KC876191|k__Fungi;p__Ascomycota;c__unidentified;o__unidentified;f__unidentified;g__unidentified;s__Ascomycota_sp	SH214267.07FU	Meliniomyces	Endophyte
OTU666	26807	100%|100%|EF493296|k__Fungi;p__Basidiomycota;c__Agaricomycetes;o__Russulales;f__Russulaceae;g__Lactarius;s__Lactarius_rufus	SH182377.07FU	Lactarius	Ectomycorrhizal
OTU513	25389	96.6%|100%|AY762619|k__Fungi;p__Ascomycota;c__Leotiomycetes;o__Leotiomycetes_ord_Incertae_sedis;f__Leotiomycetes_fam_Incertae_sedis;g__Meliniomyces;s__Meliniomyces_variabilis	SH181078.07FU	Meliniomyces	Ericoid mycorrhizal
OTU245	23502	99.5%|100%|UDB001751|k__Fungi;p__Basidiomycota;c__Agaricomycetes;o__Atheliales;f__Atheliaceae;g__Piloderma;s__Piloderma_sphaerosporum	SH196824.07FU	Piloderma	Ectomycorrhizal
OTU460	23297	97.9%|100%|AY524845|k__Fungi;p__Ascomycota;c__Leotiomycetes;o__Helotiales;f__Vibrisseaceae;g__Phialocephala;s__Phialocephala_sphaeroides	SH204990.07FU	Phialocephala	Endophyte
OTU598	23126	100%|98.4%|FR877526|k__Fungi;p__Ascomycota;c__Archaeorhizomycetes;o__Archaeorhizomycetales;f__Archaeorhizomycetaceae;g__Archaeorhizomyces;s__Archaeorhizomyces_sp	SH180492.07FU	Archaeorhizomyces	saprotroph
OTU194	22733	97.2%|100%|KC876191|k__Fungi;p__Ascomycota;c__unidentified;o__unidentified;f__unidentified;g__unidentified;s__Ascomycota_sp	SH214267.07FU	Meliniomyces	Endophyte
OTU518	22009	100%|100%|HM069467|k__Fungi;p__Ascomycota;c__Leotiomycetes;o__Helotiales;f__unidentified;g__unidentified;s__Helotiales_sp	SH211718.07FU	Unidentified	-
OTU543	21469	100%|100%|EF445405|k__Fungi;p__Ascomycota;c__Leotiomycetes;o__Helotiales;f__unidentified;g__unidentified;s__Helotiales_sp	SH214272.07FU	Meliniomyces	Endophyte
OTU555	20511	99.3%|100%|AF062787|k__Fungi;p__Ascomycota;c__Leotiomycetes;o__Leotiomycetes_ord_Incertae_sedis;f__Myxotrichaceae;g__Oidiodendron;s__Oidiodendron_pilicola	SH216991.07FU	Oidiodendron	Ericoid Mycorrhizal
OTU644	20083	96.4%|100%|UDB012210|k__Fungi;p__Basidiomycota;c__Agaricomycetes;o__Russulales;f__Russulaceae;g__unidentified;s__Russulaceae_sp	SH330563.07FU	Lactarius	Ectomycorrhizal
OTU132	19994	99%|100%|UDB017794|k__Fungi;p__Basidiomycota;c__Agaricomycetes;o__Agaricales;f__Cortinariaceae;g__Cortinarius;s__Cortinarius_brunneus	SH264910.07FU	Cortinarius	Ectomycorrhizal
OTU125	19735	100%|100%|UDB002252|k__Fungi;p__Basidiomycota;c__Agaricomycetes;o__Agaricales;f__Cortinariaceae;g__Cortinarius;s__Cortinarius_biformis	SH188479.07FU	Cortinarius	Ectomycorrhizal
OTU112	18650	100%|100%|UDB001331|k__Fungi;p__Basidiomycota;c__Agaricomycetes;o__Agaricales;f__Cortinariaceae;g__Cortinarius;s__Cortinarius_gentilis	SH188507.07FU	Cortinarius	Ectomycorrhizal
OTU530	18395	99.3%|100%|KP889477|k__Fungi;p__unidentified;c__unidentified;o__unidentified;f__unidentified;g__unidentified;s__Fungi_sp	SH493673.07FU	Meliniomyces	Endophyte
OTU184	18001	98.4%|100%|AB254392|k__Fungi;p__Basidiomycota;c__Agaricomycetes;o__Atheliales;f__Atheliaceae;g__Tylospora;s__Tylospora_fibrillosa	SH213927.07FU	Tylospora	Ectomycorrhizal
OTU200	17436	98.9%|98.4%|UDB000558|k__Fungi;p__Basidiomycota;c__Agaricomycetes;o__Agaricales;f__Hygrophoraceae;g__Hygrophorus;s__Hygrophorus_olivaceoalbus	SH212614.07FU	Hygrophorus	Ectomycorrhizal
OTU128	17150	99.5%|100%|JF300815|k__Fungi;p__Basidiomycota;c__Agaricomycetes;o__Agaricales;f__unidentified;g__unidentified;s__Agaricales_sp	SH176953.07FU	Galerina	Saprotroph
OTU400	15691	95%|97.9%|AB847029|k__Fungi;p__Ascomycota;c__Leotiomycetes;o__unidentified;f__unidentified;g__unidentified;s__Leotiomycetes_sp	SH181082.07FU	Hyaloscypha	Saprotroph
OTU292	14510	97.9%|100%|AY762619|k__Fungi;p__Ascomycota;c__Leotiomycetes;o__Leotiomycetes_ord_Incertae_sedis;f__Leotiomycetes_fam_Incertae_sedis;g__Meliniomyces;s__Meliniomyces_variabilis	SH181078.07FU	Meliniomyces	Ericoid mycorrhizal
OTU2641	14201	98.4%|100%|AB254392|k__Fungi;p__Basidiomycota;c__Agaricomycetes;o__Atheliales;f__Atheliaceae;g__Tylospora;s__Tylospora_fibrillosa	SH213927.07FU	Tylospora	Ectomycorrhizal
OTU347	13744	98.7%|100%|FJ475797|k__Fungi;p__Ascomycota;c__Eurotiomycetes;o__Chaetothyriales;f__Herpotrichiellaceae;g__unidentified;s__Herpotrichiellaceae_sp	SH217841.07FU	Unidentified	-
OTU3275	13191	97.9%|100%|AB254392|k__Fungi;p__Basidiomycota;c__Agaricomycetes;o__Atheliales;f__Atheliaceae;g__Tylospora;s__Tylospora_fibrillosa	SH213927.07FU	Tylospora	Ectomycorrhizal
OTU676	13080	100%|100%|UDB000300|k__Fungi;p__Basidiomycota;c__Agaricomycetes;o__Russulales;f__Russulaceae;g__Russula;s__Russula_emetica	SH218421.07FU	Russula	Ectomycorrhizal
OTU449	12727	100%|100%|EF521223|k__Fungi;p__Basidiomycota;c__Agaricomycetes;o__Atheliales;f__unidentified;g__unidentified;s__Atheliales_sp	SH005228.07FU	Amphinema	Ectomycorrhizal
OTU498	12483	100%|100%|DQ309203|k__Fungi;p__Basidiomycota;c__Agaricomycetes;o__Agaricales;f__unidentified;g__unidentified;s__Agaricales_sp	SH220719.07FU	Mycena	Saprotroph
OTU27	12118	97.9%|100%|AY762619|k__Fungi;p__Ascomycota;c__Leotiomycetes;o__Leotiomycetes_ord_Incertae_sedis;f__Leotiomycetes_fam_Incertae_sedis;g__Meliniomyces;s__Meliniomyces_variabilis	SH181078.07FU	Meliniomyces	Ericoid mycorrhizal
OTU156	11678	100%|100%|UDB002638|k__Fungi;p__Basidiomycota;c__Agaricomycetes;o__Atheliales;f__Atheliaceae;g__Tylospora;s__Tylospora_asterophora	SH197766.07FU	Tylospora	Ectomycorrhizal
OTU542	10778	97.2%|100%|JX857212|k__Fungi;p__Ascomycota;c__Leotiomycetes;o__Helotiales;f__Helotiaceae;g__Rhizoscyphus;s__Rhizoscyphus_sp	SH181102.07FU	Rhizoscyphus	Endophyte
OTU270	10625	98.6%|100%|AY033087|k__Fungi;p__Ascomycota;c__Leotiomycetes;o__Helotiales;f__Vibrisseaceae;g__Phialocephala;s__Phialocephala_fortinii	SH204986.07FU	Phialocephala	Endophyte
OTU2550	10513	99.5%|100%|KC876345|k__Fungi;p__Basidiomycota;c__Pucciniomycetes;o__Pucciniales;f__unidentified;g__unidentified;s__Pucciniales_sp	SH212621.07FU	Unidentified	-
OTU486	9980	98%|100%|HM069467|k__Fungi;p__Ascomycota;c__Leotiomycetes;o__Helotiales;f__unidentified;g__unidentified;s__Helotiales_sp	SH211718.07FU	Unidentified	-
OTU2169	9676	99.5%|100%|UDB017328|k__Fungi;p__Ascomycota;c__Eurotiomycetes;o__Eurotiales;f__Elaphomycetaceae;g__Elaphomyces;s__Elaphomyces_muricatus	SH190236.07FU	Elaphomyces	Ectomycorrhizal
OTU394	8975	97.9%|97.9%|FJ553302|k__Fungi;p__Ascomycota;c__Leotiomycetes;o__Leotiomycetes_ord_Incertae_sedis;f__Leotiomycetes_fam_Incertae_sedis;g__Meliniomyces;s__Meliniomyces_sp	SH181116.07FU	Meliniomyces	Endophyte
OTU3690	8861	100%|100%|DQ873606|k__Fungi;p__Basidiomycota;c__Agaricomycetes;o__Hymenochaetales;f__Schizoporaceae;g__Hyphodontia;s__Hyphodontia_aspera	SH221538.07FU	Hyphodontia	wood decay fungi
OTU374	8841	98.6%|100%|HF947877|k__Fungi;p__Ascomycota;c__Leotiomycetes;o__Helotiales;f__unidentified;g__unidentified;s__Helotiales_sp	SH214294.07FU	Phialocephala	Endophyte
OTU5054	8815	97.3%|100%|EF521257|k__Fungi;p__Ascomycota;c__Leotiomycetes;o__Helotiales;f__unidentified;g__unidentified;s__Helotiales_sp	SH201686.07FU	Unidentified	-
OTU358	8500	100%|100%|JQ358809|k__Fungi;p__Basidiomycota;c__Agaricomycetes;o__Agaricales;f__unidentified;g__unidentified;s__Agaricales_sp	SH220723.07FU	Mycena	Saprotroph
OTU426	8438	97.3%|99.3%|AY762619|k__Fungi;p__Ascomycota;c__Leotiomycetes;o__Leotiomycetes_ord_Incertae_sedis;f__Leotiomycetes_fam_Incertae_sedis;g__Meliniomyces;s__Meliniomyces_variabilis	SH181078.07FU	Meliniomyces	Ericoid mycorrhizal
OTU403	8390	98.6%|100%|AY524845|k__Fungi;p__Ascomycota;c__Leotiomycetes;o__Helotiales;f__Vibrisseaceae;g__Phialocephala;s__Phialocephala_sphaeroides	SH204990.07FU	Phialocephala	Endophyte
OTU2597	7876	99.5%|100%|UDB000436|k__Fungi;p__Basidiomycota;c__Agaricomycetes;o__Boletales;f__Boletaceae;g__Imleria;s__Imleria_badia	SH216653.07FU	Imleria	Ectomycorrhizal
OTU535	7637	97.8%|97.9%|AF062798|k__Fungi;p__Ascomycota;c__Leotiomycetes;o__Leotiomycetes_ord_Incertae_sedis;f__Myxotrichaceae;g__Oidiodendron;s__Oidiodendron_maius	SH216987.07FU	Oidiodendron	Ericoid Mycorrhizal
OTU2255	7188	97.9%|100%|AB254392|k__Fungi;p__Basidiomycota;c__Agaricomycetes;o__Atheliales;f__Atheliaceae;g__Tylospora;s__Tylospora_fibrillosa	SH213927.07FU	Tylospora	Ectomycorrhizal
OTU3716	7167	99.5%|100%|UDB002249|k__Fungi;p__Basidiomycota;c__Agaricomycetes;o__Agaricales;f__Cortinariaceae;g__Cortinarius;s__Cortinarius_flexipes	SH188530.07FU	Cortinarius	Ectomycorrhizal
OTU1880	6968	100%|99.5%|UDB020782|k__Fungi;p__Basidiomycota;c__Agaricomycetes;o__Agaricales;f__Strophariaceae;g__Galerina;s__Galerina_allospora	SH176939.07FU	Galerina	Saprotroph
OTU1228	6842	100%|100%|UDB000390|k__Fungi;p__Basidiomycota;c__Agaricomycetes;o__Russulales;f__Russulaceae;g__Lactarius;s__Lactarius_lignyotus	SH221823.07FU	Lactarius	Ectomycorrhizal
OTU436	6823	95.7%|97.9%|AB847029|k__Fungi;p__Ascomycota;c__Leotiomycetes;o__unidentified;f__unidentified;g__unidentified;s__Leotiomycetes_sp	SH181082.07FU	Meliniomyces	Ericoid mycorrhizal
OTU74	6501	98.4%|100%|AB254392|k__Fungi;p__Basidiomycota;c__Agaricomycetes;o__Atheliales;f__Atheliaceae;g__Tylospora;s__Tylospora_fibrillosa	SH213927.07FU	Tylospora	Ectomycorrhizal
OTU528	6386	99.3%|100%|KF823596|k__Fungi;p__Ascomycota;c__Leotiomycetes;o__Helotiales;f__Helotiales_fam_Incertae_sedis;g__Leptodontidium;s__Leptodontidium_sp	SH201720.07FU	Leptodontidium	Endophyte
OTU536	6344	97.1%|98.6%|AF062807|k__Fungi;p__Ascomycota;c__Leotiomycetes;o__Leotiomycetes_ord_Incertae_sedis;f__Myxotrichaceae;g__Oidiodendron;s__Oidiodendron_tenuissimum	SH216999.07FU	Oidiodendron	Ericoid Mycorrhizal
OTU4993	6217	98%|100%|FJ440882|k__Fungi;p__Ascomycota;c__Dothideomycetes;o__Hysteriales;f__Gloniaceae;g__Cenococcum;s__Cenococcum_geophilum	SH214459.07FU	Cenococcum	Ectomycorrhizal
OTU4498	6207	99.3%|100%|KC876285|k__Fungi;p__Ascomycota;c__Dothideomycetes;o__Venturiales;f__Venturiaceae;g__unidentified;s__Venturiaceae_sp	SH219622.07FU	Unidentified	-
OTU415	5986	99.3%|100%|KC876191|k__Fungi;p__Ascomycota;c__unidentified;o__unidentified;f__unidentified;g__unidentified;s__Ascomycota_sp	SH214267.07FU	Meliniomyces	Endophyte
OTU43	5888	100%|100%|UDB020763|k__Fungi;p__Ascomycota;c__Leotiomycetes;o__Helotiales;f__unidentified;g__unidentified;s__Helotiales_sp	SH194341.07FU	Unidentified	-
OTU149	5687	98.6%|98.6%|JX857212|k__Fungi;p__Ascomycota;c__Leotiomycetes;o__Helotiales;f__Helotiaceae;g__Rhizoscyphus;s__Rhizoscyphus_sp	SH181102.07FU	Rhizoscyphus	Endophyte
OTU3495	5525	100%|100%|AY669683|k__Fungi;p__Basidiomycota;c__Agaricomycetes;o__Agaricales;f__Cortinariaceae;g__Cortinarius;s__Cortinarius_flexipes	SH188548.07FU	Cortinarius	Ectomycorrhizal
OTU217	5432	100%|100%|EF493264|k__Fungi;p__Basidiomycota;c__Agaricomycetes;o__Agaricales;f__unidentified;g__unidentified;s__Agaricales_sp	SH215995.07FU	Hebeloma	Ectomycorrhizal
OTU414	5374	97.9%|100%|HF947877|k__Fungi;p__Ascomycota;c__Leotiomycetes;o__Helotiales;f__unidentified;g__unidentified;s__Helotiales_sp	SH214294.07FU	Phialocephala	Endophyte
OTU280	5167	100%|100%|KF823596|k__Fungi;p__Ascomycota;c__Leotiomycetes;o__Helotiales;f__Helotiales_fam_Incertae_sedis;g__Leptodontidium;s__Leptodontidium_sp	SH201720.07FU	Leptodontidium	Endophyte
OTU510	4667	97.2%|100%|AB847003|k__Fungi;p__Ascomycota;c__Leotiomycetes;o__unidentified;f__unidentified;g__unidentified;s__Leotiomycetes_sp	SH181093.07FU	Meliniomyces	Endophyte
OTU423	4619	97.9%|100%|AY762619|k__Fungi;p__Ascomycota;c__Leotiomycetes;o__Leotiomycetes_ord_Incertae_sedis;f__Leotiomycetes_fam_Incertae_sedis;g__Meliniomyces;s__Meliniomyces_variabilis	SH181078.07FU	Meliniomyces	Ericoid mycorrhizal
OTU4328	4595	99.4%|100%|KF359573|k__Fungi;p__Ascomycota;c__Eurotiomycetes;o__Chaetothyriales;f__unidentified;g__unidentified;s__Chaetothyriales_sp	SH217842.07FU	Unidentified	-
OTU396	4593	97.1%|97.9%|AF062798|k__Fungi;p__Ascomycota;c__Leotiomycetes;o__Leotiomycetes_ord_Incertae_sedis;f__Myxotrichaceae;g__Oidiodendron;s__Oidiodendron_maius	SH216987.07FU	Oidiodendron	Ericoid Mycorrhizal
OTU169	4572	97.3%|100%|AY762619|k__Fungi;p__Ascomycota;c__Leotiomycetes;o__Leotiomycetes_ord_Incertae_sedis;f__Leotiomycetes_fam_Incertae_sedis;g__Meliniomyces;s__Meliniomyces_variabilis	SH181078.07FU	Meliniomyces	Ericoid mycorrhizal
OTU2020	4566	100%|100%|UDB021507|k__Fungi;p__Basidiomycota;c__Agaricomycetes;o__Agaricales;f__Cortinariaceae;g__Cortinarius;s__Cortinarius_transatlanticus	SH135289.07FU	Cortinarius	Ectomycorrhizal
OTU1748	4557	100%|100%|KC876328|k__Fungi;p__Basidiomycota;c__Agaricomycetes;o__Agaricales;f__unidentified;g__unidentified;s__Agaricales_sp	SH220728.07FU	Mycena	Saprotroph
OTU764	4514	98.8%|100%|EU597062|k__Fungi;p__Basidiomycota;c__Agaricomycetes;o__Thelephorales;f__Thelephoraceae;g__Pseudotomentella;s__Pseudotomentella_sp	SH006754.07FU	Pseudotomentella	Ectomycorrhizal
OTU461	4253	97.3%|100%|AY762619|k__Fungi;p__Ascomycota;c__Leotiomycetes;o__Leotiomycetes_ord_Incertae_sedis;f__Leotiomycetes_fam_Incertae_sedis;g__Meliniomyces;s__Meliniomyces_variabilis	SH181078.07FU	Meliniomyces	Ericoid mycorrhizal
OTU68	4239	97.2%|100%|KF359646|k__Fungi;p__Ascomycota;c__Leotiomycetes;o__Helotiales;f__unidentified;g__unidentified;s__Helotiales_sp	SH214274.07FU	Meliniomyces	Endophyte
OTU4640	4146	100%|100%|FJ475797|k__Fungi;p__Ascomycota;c__Eurotiomycetes;o__Chaetothyriales;f__Herpotrichiellaceae;g__unidentified;s__Herpotrichiellaceae_sp	SH217841.07FU	Unidentified	-
OTU672	4121	100%|100%|JX029923|k__Fungi;p__Basidiomycota;c__Agaricomycetes;o__Russulales;f__Russulaceae;g__Russula;s__Russula_paludosa	SH219857.07FU	Russula	Ectomycorrhizal
OTU90	3942	97.9%|100%|KP889477|k__Fungi;p__unidentified;c__unidentified;o__unidentified;f__unidentified;g__unidentified;s__Fungi_sp	SH493673.07FU	Meliniomyces	endophyte
OTU544	3914	98.6%|100%|KP889477|k__Fungi;p__unidentified;c__unidentified;o__unidentified;f__unidentified;g__unidentified;s__Fungi_sp	SH493673.07FU	Meliniomyces	Endophyte
OTU1626	3869	99.1%|100%|KC876328|k__Fungi;p__Basidiomycota;c__Agaricomycetes;o__Agaricales;f__unidentified;g__unidentified;s__Agaricales_sp	SH220728.07FU	Mycena	Saprotroph
OTU105	3749	99.3%|100%|AY699664|k__Fungi;p__Ascomycota;c__Leotiomycetes;o__Helotiales;f__unidentified;g__unidentified;s__Helotiales_sp	SH196475.07FU	Unidentified	-
OTU3	3583	98.4%|100%|UDB001331|k__Fungi;p__Basidiomycota;c__Agaricomycetes;o__Agaricales;f__Cortinariaceae;g__Cortinarius;s__Cortinarius_gentilis	SH188507.07FU	Cortinarius	Ectomycorrhizal
OTU256	2873	100%|100%|UDB020821|k__Fungi;p__Ascomycota;c__Dothideomycetes;o__Venturiales;f__Venturiaceae;g__unidentified;s__Venturiaceae_sp	SH004703.07FU	Venturia	Plant pathogen
OTU5006	2788	96.6%|100%|HM069467|k__Fungi;p__Ascomycota;c__Leotiomycetes;o__Helotiales;f__unidentified;g__unidentified;s__Helotiales_sp	SH211718.07FU	Unidentified	-
OTU2078	2763	100%|100%|JN114098|k__Fungi;p__Basidiomycota;c__Agaricomycetes;o__Agaricales;f__Cortinariaceae;g__Cortinarius;s__Cortinarius_vitiosus	SH222478.07FU	Cortinarius	Ectomycorrhizal
OTU446	2698	99.3%|100%|AY762619|k__Fungi;p__Ascomycota;c__Leotiomycetes;o__Leotiomycetes_ord_Incertae_sedis;f__Leotiomycetes_fam_Incertae_sedis;g__Meliniomyces;s__Meliniomyces_variabilis	SH181078.07FU	Meliniomyces	Ericoid mycorrhizal
OTU2148	2682	99.5%|100%|UDB021463|k__Fungi;p__Basidiomycota;c__Agaricomycetes;o__Agaricales;f__Cortinariaceae;g__Cortinarius;s__Cortinarius_tillamookensis	SH135196.07FU	Cortinarius	Ectomycorrhizal
OTU1912	2654	97.6%|100%|JQ746616|k__Fungi;p__Basidiomycota;c__Agaricomycetes;o__Agaricales;f__Cortinariaceae;g__Cortinarius;s__Cortinarius_floccopus	SH222363.07FU	Cortinarius	Ectomycorrhizal
OTU298	2649	97.9%|100%|JN032517|k__Fungi;p__Ascomycota;c__Dothideomycetes;o__Venturiales;f__Venturiaceae;g__unidentified;s__Venturiaceae_sp	SH219633.07FU	Unidentified	-
OTU550	2639	100%|100%|UDB020890|k__Fungi;p__Ascomycota;c__Leotiomycetes;o__Leotiomycetes_ord_Incertae_sedis;f__Myxotrichaceae;g__Oidiodendron;s__Oidiodendron_sp	SH029393.07FU	Oidiodendron	Ericoid Mycorrhizal
OTU3876	2582	99.4%|100%|KF617841|k__Fungi;p__Basidiomycota;c__Tremellomycetes;o__unidentified;f__unidentified;g__unidentified;s__Tremellomycetes_sp	SH203254.07FU	Unidentified	-
OTU1895	2580	100%|100%|GQ159858|k__Fungi;p__Basidiomycota;c__Agaricomycetes;o__Agaricales;f__Cortinariaceae;g__Cortinarius;s__Cortinarius_sp	SH222407.07FU	Cortinarius	Ectomycorrhizal
OTU490	2453	100%|100%|AY033087|k__Fungi;p__Ascomycota;c__Leotiomycetes;o__Helotiales;f__Vibrisseaceae;g__Phialocephala;s__Phialocephala_fortinii	SH204986.07FU	Phialocephala	Endophyte
OTU4446	2438	100%|100%|FJ475736|k__Fungi;p__Ascomycota;c__Eurotiomycetes;o__Chaetothyriales;f__Herpotrichiellaceae;g__Cladophialophora;s__Cladophialophora_sp	SH193238.07FU	Cladophialophora	Saprotroph
OTU281	2175	98.6%|100%|JX857212|k__Fungi;p__Ascomycota;c__Leotiomycetes;o__Helotiales;f__Helotiaceae;g__Rhizoscyphus;s__Rhizoscyphus_sp	SH181102.07FU	Rhizoscyphus	Endophyte
OTU5917	2104	99.3%|100%|KF823596|k__Fungi;p__Ascomycota;c__Leotiomycetes;o__Helotiales;f__Helotiales_fam_Incertae_sedis;g__Leptodontidium;s__Leptodontidium_sp	SH201720.07FU	Leptodontidium	Endophyte
OTU221	2072	99.3%|100%|HQ157836|k__Fungi;p__Ascomycota;c__Leotiomycetes;o__Leotiomycetes_ord_Incertae_sedis;f__Leotiomycetes_fam_Incertae_sedis;g__Meliniomyces;s__Meliniomyces_vraolstadiae	SH181085.07FU	Meliniomyces	Endophyte
OTU4267	2060	100%|100%|UDB011777|k__Fungi;p__Basidiomycota;c__Agaricomycetes;o__Agaricales;f__Amanitaceae;g__Amanita;s__Amanita_submembranacea	SH194439.07FU	Amanita	Ectomycorrhizal
OTU541	2006	98.6%|100%|AF062787|k__Fungi;p__Ascomycota;c__Leotiomycetes;o__Leotiomycetes_ord_Incertae_sedis;f__Myxotrichaceae;g__Oidiodendron;s__Oidiodendron_pilicola	SH216991.07FU	Oidiodendron	Ericoid Mycorrhizal
OTU5023	1997	100%|100%|JF519049|k__Fungi;p__Ascomycota;c__Sordariomycetes;o__Chaetosphaeriales;f__Chaetosphaeriaceae;g__unidentified;s__Chaetosphaeriaceae_sp	SH181579.07FU	Unidentified	-
OTU663	1956	100%|100%|UDB000314|k__Fungi;p__Basidiomycota;c__Agaricomycetes;o__Russulales;f__Russulaceae;g__Russula;s__Russula_fellea	SH218426.07FU	Russula	Ectomycorrhizal
OTU5587	1941	97.9%|98.6%|AY394919|k__Fungi;p__unidentified;c__unidentified;o__unidentified;f__unidentified;g__unidentified;s__Fungi_sp	SH199612.07FU	Cenococcum	Ectomycorrhizal
OTU1998	1940	99%|100%|UDB021463|k__Fungi;p__Basidiomycota;c__Agaricomycetes;o__Agaricales;f__Cortinariaceae;g__Cortinarius;s__Cortinarius_tillamookensis	SH135196.07FU	Cortinarius	Ectomycorrhizal
OTU500	1865	97.9%|96.6%|LK052787|k__Fungi;p__Ascomycota;c__Leotiomycetes;o__unidentified;f__unidentified;g__unidentified;s__Leotiomycetes_sp	SH174986.07FU	Unidentified	-
OTU402	1859	97.9%|100%|AY762619|k__Fungi;p__Ascomycota;c__Leotiomycetes;o__Leotiomycetes_ord_Incertae_sedis;f__Leotiomycetes_fam_Incertae_sedis;g__Meliniomyces;s__Meliniomyces_variabilis	SH181078.07FU	Meliniomyces	Ericoid mycorrhizal
OTU4746	1800	97.2%|100%|AY762619|k__Fungi;p__Ascomycota;c__Leotiomycetes;o__Leotiomycetes_ord_Incertae_sedis;f__Leotiomycetes_fam_Incertae_sedis;g__Meliniomyces;s__Meliniomyces_variabilis	SH181078.07FU	Meliniomyces	Ericoid mycorrhizal
OTU523	1795	100%|100%|KC876304|k__Fungi;p__Basidiomycota;c__Agaricomycetes;o__Agaricales;f__unidentified;g__unidentified;s__Agaricales_sp	SH176918.07FU	Galerina	saprotroph
OTU188	1736	97.4%|100%|AB254392|k__Fungi;p__Basidiomycota;c__Agaricomycetes;o__Atheliales;f__Atheliaceae;g__Tylospora;s__Tylospora_fibrillosa	SH213927.07FU	Tylospora	Ectomycorrhizal
OTU180	1735	97.4%|100%|AB254392|k__Fungi;p__Basidiomycota;c__Agaricomycetes;o__Atheliales;f__Atheliaceae;g__Tylospora;s__Tylospora_fibrillosa	SH213927.07FU	Tylospora	Ectomycorrhizal
OTU4515	1721	100%|100%|KC876285|k__Fungi;p__Ascomycota;c__Dothideomycetes;o__Venturiales;f__Venturiaceae;g__unidentified;s__Venturiaceae_sp	SH219622.07FU	Unidentified	-
OTU1737	1705	100%|100%|KC876328|k__Fungi;p__Basidiomycota;c__Agaricomycetes;o__Agaricales;f__unidentified;g__unidentified;s__Agaricales_sp	SH220728.07FU	Mycena	Saprotroph
OTU160	1635	99.5%|100%|UDB001751|k__Fungi;p__Basidiomycota;c__Agaricomycetes;o__Atheliales;f__Atheliaceae;g__Piloderma;s__Piloderma_sphaerosporum	SH196824.07FU	Piloderma	Ectomycorrhizal
OTU278	1635	95.1%|100%|AJ430223|k__Fungi;p__Ascomycota;c__Leotiomycetes;o__Helotiales;f__Dermateaceae;g__Mollisia;s__Mollisia_cinerea	SH204987.07FU	Mollisia	Endophyte
OTU5320	1629	98%|100%|FJ440882|k__Fungi;p__Ascomycota;c__Dothideomycetes;o__Hysteriales;f__Gloniaceae;g__Cenococcum;s__Cenococcum_geophilum	SH214459.07FU	Cenococcum	Ectomycorrhizal
OTU7	1629	92.2%|100%|UDB018683|k__Fungi;p__Basidiomycota;c__Agaricomycetes;o__Thelephorales;f__Thelephoraceae;g__Odontia;s__Odontia_fibrosa	SH179217.07FU	Odontia	Saprotroph
OTU41	1618	97.2%|100%|HM488598|k__Fungi;p__Ascomycota;c__unidentified;o__unidentified;f__unidentified;g__unidentified;s__Ascomycota_sp	SH219620.07FU	Unidentified	-
OTU1471	1588	98.2%|100%|EU427330|k__Fungi;p__Basidiomycota;c__Agaricomycetes;o__Thelephorales;f__Thelephoraceae;g__unidentified;s__Thelephoraceae_sp	SH184510.07FU	Unidentified	Ectomycorrhizal
OTU1515	1588	99.5%|100%|EU427330|k__Fungi;p__Basidiomycota;c__Agaricomycetes;o__Thelephorales;f__Thelephoraceae;g__unidentified;s__Thelephoraceae_sp	SH184510.07FU	Unidentified	Ectomycorrhizal
OTU107	1542	99%|100%|UDB015544|k__Fungi;p__Basidiomycota;c__Agaricomycetes;o__Agaricales;f__Amanitaceae;g__Amanita;s__Amanita_rubescens	SH221016.07FU	Amanita	Ectomycorrhizal
OTU312	1541	97.4%|100%|AB254392|k__Fungi;p__Basidiomycota;c__Agaricomycetes;o__Atheliales;f__Atheliaceae;g__Tylospora;s__Tylospora_fibrillosa	SH213927.07FU	Tylospora	Ectomycorrhizal
OTU3119	1484	96.9%|100%|AB254392|k__Fungi;p__Basidiomycota;c__Agaricomycetes;o__Atheliales;f__Atheliaceae;g__Tylospora;s__Tylospora_fibrillosa	SH213927.07FU	Tylospora	Ectomycorrhizal
OTU4615	1449	100%|100%|FJ475797|k__Fungi;p__Ascomycota;c__Eurotiomycetes;o__Chaetothyriales;f__Herpotrichiellaceae;g__unidentified;s__Herpotrichiellaceae_sp	SH217841.07FU	Unidentified	-
OTU118	1445	100%|100%|UDB000558|k__Fungi;p__Basidiomycota;c__Agaricomycetes;o__Agaricales;f__Hygrophoraceae;g__Hygrophorus;s__Hygrophorus_olivaceoalbus	SH212614.07FU	Hygrophorus	Ectomycorrhizal
OTU4550	1419	99.3%|100%|FJ475797|k__Fungi;p__Ascomycota;c__Eurotiomycetes;o__Chaetothyriales;f__Herpotrichiellaceae;g__unidentified;s__Herpotrichiellaceae_sp	SH217841.07FU	Unidentified	-
OTU5036	1417	95.2%|100%|KC834056|k__Fungi;p__Ascomycota;c__Pezizomycotina_cls_Incertae_sedis;o__Pezizomycotina_ord_Incertae_sedis;f__Pezizomycotina_fam_Incertae_sedis;g__Gyoerffyella;s__Gyoerffyella_entomobryoides	SH184432.07FU	Gyoerffyella	Saprotroph
OTU4097	1394	100%|100%|EF641878|k__Fungi;p__Ascomycota;c__Sordariomycetes;o__Hypocreales;f__Cordycipitaceae;g__Lecanicillium;s__Lecanicillium_flavidum	SH212430.07FU	Lecanicillium	Animal pathogen
OTU428	1387	100%|94.4%|JX857212|k__Fungi;p__Ascomycota;c__Leotiomycetes;o__Helotiales;f__Helotiaceae;g__Rhizoscyphus;s__Rhizoscyphus_sp	SH181102.07FU	Rhizoscyphus	Endophyte
OTU1357	1362	100%|100%|FJ816765|k__Fungi;p__Basidiomycota;c__Agaricomycetes;o__Thelephorales;f__Thelephoraceae;g__Tomentella;s__Tomentella_badia	SH177782.07FU	Tomentella	Ectomycorrhizal
OTU1300	1351	99.1%|99.6%|FJ475769|k__Fungi;p__Basidiomycota;c__Agaricomycetes;o__Trechisporales;f__Hydnodontaceae;g__Luellia;s__Luellia_sp	SH179955.07FU	Luellia	Saprotroph
OTU127	1330	95.8%|100%|KC876191|k__Fungi;p__Ascomycota;c__unidentified;o__unidentified;f__unidentified;g__unidentified;s__Ascomycota_sp	SH214267.07FU	Meliniomyces	Endophyte
OTU1291	1315	98.2%|99.6%|FJ475769|k__Fungi;p__Basidiomycota;c__Agaricomycetes;o__Trechisporales;f__Hydnodontaceae;g__Luellia;s__Luellia_sp	SH179955.07FU	Luellia	Saprotroph
OTU379	1294	96.5%|100%|FJ475546|k__Fungi;p__Ascomycota;c__Leotiomycetes;o__Helotiales;f__Helotiaceae;g__unidentified;s__Helotiaceae_sp	SH181084.07FU	Hyaloscypha	Saprotroph
OTU259	1264	99.3%|98.6%|JX857212|k__Fungi;p__Ascomycota;c__Leotiomycetes;o__Helotiales;f__Helotiaceae;g__Rhizoscyphus;s__Rhizoscyphus_sp	SH181102.07FU	Rhizoscyphus	Endophyte
OTU77	1261	100%|100%|HF947877|k__Fungi;p__Ascomycota;c__Leotiomycetes;o__Helotiales;f__unidentified;g__unidentified;s__Helotiales_sp	SH214294.07FU	Phialocephala	Endophyte
OTU3290	1243	98.4%|100%|AB254392|k__Fungi;p__Basidiomycota;c__Agaricomycetes;o__Atheliales;f__Atheliaceae;g__Tylospora;s__Tylospora_fibrillosa	SH213927.07FU	Tylospora	Ectomycorrhizal
OTU618	1241	99%|100%|UDB001404|k__Fungi;p__Basidiomycota;c__Agaricomycetes;o__Boletales;f__Boletaceae;g__Xerocomellus;s__Xerocomellus_pruinatus	SH197705.07FU	Xerocomellus	Ectomycorrhizal
OTU159	1211	99.5%|100%|UDB001751|k__Fungi;p__Basidiomycota;c__Agaricomycetes;o__Atheliales;f__Atheliaceae;g__Piloderma;s__Piloderma_sphaerosporum	SH196824.07FU	Piloderma	Ectomycorrhizal
OTU369	1184	95.9%|100%|HQ157836|k__Fungi;p__Ascomycota;c__Leotiomycetes;o__Leotiomycetes_ord_Incertae_sedis;f__Leotiomycetes_fam_Incertae_sedis;g__Meliniomyces;s__Meliniomyces_vraolstadiae	SH181085.07FU	Meliniomyces	Endophyte
OTU1613	1171	99.1%|100%|AY650244|k__Fungi;p__Basidiomycota;c__Agaricomycetes;o__Geastrales;f__Geastraceae;g__Nidulariopsis;s__Nidulariopsis_iowensis	SH214353.07FU	Nidulariopsis	Saprotroph
OTU242	1167	97.4%|100%|AB254392|k__Fungi;p__Basidiomycota;c__Agaricomycetes;o__Atheliales;f__Atheliaceae;g__Tylospora;s__Tylospora_fibrillosa	SH213927.07FU	Tylospora	Ectomycorrhizal
OTU286	1167	96.6%|100%|HQ157836|k__Fungi;p__Ascomycota;c__Leotiomycetes;o__Leotiomycetes_ord_Incertae_sedis;f__Leotiomycetes_fam_Incertae_sedis;g__Meliniomyces;s__Meliniomyces_vraolstadiae	SH181085.07FU	Meliniomyces	Endophyte
OTU5132	1155	100%|100%|FR667221|k__Fungi;p__Ascomycota;c__Pezizomycotina_cls_Incertae_sedis;o__Pezizomycotina_ord_Incertae_sedis;f__Pezizomycotina_fam_Incertae_sedis;g__Chalara;s__Chalara_hyalocuspica	SH202706.07FU	Chalara	Saprotroph
OTU5829	1155	98.6%|98.6%|HQ157836|k__Fungi;p__Ascomycota;c__Leotiomycetes;o__Leotiomycetes_ord_Incertae_sedis;f__Leotiomycetes_fam_Incertae_sedis;g__Meliniomyces;s__Meliniomyces_vraolstadiae	SH181085.07FU	Meliniomyces	Endophyte
OTU4777	1150	98.6%|100%|FJ440882|k__Fungi;p__Ascomycota;c__Dothideomycetes;o__Hysteriales;f__Gloniaceae;g__Cenococcum;s__Cenococcum_geophilum	SH214459.07FU	Cenococcum	Ectomycorrhizal
OTU179	1148	98.6%|98.6%|KC876191|k__Fungi;p__Ascomycota;c__unidentified;o__unidentified;f__unidentified;g__unidentified;s__Ascomycota_sp	SH214267.07FU	Meliniomyces	Endophyte
OTU5265	1090	97.9%|100%|LK052787|k__Fungi;p__Ascomycota;c__Leotiomycetes;o__unidentified;f__unidentified;g__unidentified;s__Leotiomycetes_sp	SH174986.07FU	Unidentified	-
OTU442	1049	97.1%|97.2%|HQ211764|k__Fungi;p__Ascomycota;c__Leotiomycetes;o__Helotiales;f__unidentified;g__unidentified;s__Helotiales_sp	SH181101.07FU	Meliniomyces	Endophyte
OTU501	1018	99.3%|100%|FN610862|k__Fungi;p__Ascomycota;c__Leotiomycetes;o__Helotiales;f__Hyaloscyphaceae;g__unidentified;s__Hyaloscyphaceae_sp	SH194259.07FU	Unidentified	-
OTU1594	998	98.2%|100%|EU427330|k__Fungi;p__Basidiomycota;c__Agaricomycetes;o__Thelephorales;f__Thelephoraceae;g__unidentified;s__Thelephoraceae_sp	SH184510.07FU	Unidentified	Ectomycorrhizal
OTU2003	977	99.5%|100%|JQ746616|k__Fungi;p__Basidiomycota;c__Agaricomycetes;o__Agaricales;f__Cortinariaceae;g__Cortinarius;s__Cortinarius_floccopus	SH222363.07FU	Cortinarius	Ectomycorrhizal
OTU3758	972	100%|100%|UDB000746|k__Fungi;p__Basidiomycota;c__Agaricomycetes;o__Agaricales;f__Cortinariaceae;g__Cortinarius;s__Cortinarius_paleifer	SH188591.07FU	Cortinarius	Ectomycorrhizal
OTU2677	951	97.9%|100%|AB254392|k__Fungi;p__Basidiomycota;c__Agaricomycetes;o__Atheliales;f__Atheliaceae;g__Tylospora;s__Tylospora_fibrillosa	SH213927.07FU	Tylospora	Ectomycorrhizal
OTU382	939	97.3%|100%|AY762619|k__Fungi;p__Ascomycota;c__Leotiomycetes;o__Leotiomycetes_ord_Incertae_sedis;f__Leotiomycetes_fam_Incertae_sedis;g__Meliniomyces;s__Meliniomyces_variabilis	SH181078.07FU	Meliniomyces	Ericoid mycorrhizal
OTU2515	934	98%|100%|UDB002638|k__Fungi;p__Basidiomycota;c__Agaricomycetes;o__Atheliales;f__Atheliaceae;g__Tylospora;s__Tylospora_asterophora	SH197766.07FU	Tylospora	Ectomycorrhizal
OTU887	932	99.2%|100%|FR877526|k__Fungi;p__Ascomycota;c__Archaeorhizomycetes;o__Archaeorhizomycetales;f__Archaeorhizomycetaceae;g__Archaeorhizomyces;s__Archaeorhizomyces_sp	SH180492.07FU	Archaeorhizomyces	saprotroph
OTU4018	930	93.5%|96%|UDB016299|k__Fungi;p__Basidiomycota;c__Agaricomycetes;o__Auriculariales;f__Auriculariales_fam_Incertae_sedis;g__Basidiodendron;s__Basidiodendron_caesiocinereum	SH174238.07FU	Basidiodendron	Saprotroph
OTU1369	921	99.5%|100%|EU427330|k__Fungi;p__Basidiomycota;c__Agaricomycetes;o__Thelephorales;f__Thelephoraceae;g__unidentified;s__Thelephoraceae_sp	SH184510.07FU	Unidentified	Ectomycorrhizal
OTU4403	911	98%|100%|HM069467|k__Fungi;p__Ascomycota;c__Leotiomycetes;o__Helotiales;f__unidentified;g__unidentified;s__Helotiales_sp	SH211718.07FU	Unidentified	-
OTU357	906	99.3%|98.6%|AJ430147|k__Fungi;p__Ascomycota;c__Leotiomycetes;o__Leotiomycetes_ord_Incertae_sedis;f__Leotiomycetes_fam_Incertae_sedis;g__Meliniomyces;s__Meliniomyces_bicolor	SH426644.07FU	Meliniomyces	Ectomycorrhizal
OTU5380	902	97.3%|100%|HQ157836|k__Fungi;p__Ascomycota;c__Leotiomycetes;o__Leotiomycetes_ord_Incertae_sedis;f__Leotiomycetes_fam_Incertae_sedis;g__Meliniomyces;s__Meliniomyces_vraolstadiae	SH181085.07FU	Meliniomyces	Endophyte
OTU3272	901	97.4%|100%|UDB020899|k__Fungi;p__Basidiomycota;c__Agaricomycetes;o__Agaricales;f__unidentified;g__unidentified;s__Agaricales_sp	SH190060.07FU	Inocybe	Ectomycorrhizal
OTU96	861	95.8%|100%|AJ430223|k__Fungi;p__Ascomycota;c__Leotiomycetes;o__Helotiales;f__Dermateaceae;g__Mollisia;s__Mollisia_cinerea	SH204987.07FU	Mollisia	Endophyte
OTU2060	860	99%|100%|FJ157084|k__Fungi;p__Basidiomycota;c__Agaricomycetes;o__Agaricales;f__Cortinariaceae;g__Cortinarius;s__Cortinarius_semisanguineus	SH212101.07FU	Cortinarius	Ectomycorrhizal
OTU519	845	100%|98.6%|HQ157836|k__Fungi;p__Ascomycota;c__Leotiomycetes;o__Leotiomycetes_ord_Incertae_sedis;f__Leotiomycetes_fam_Incertae_sedis;g__Meliniomyces;s__Meliniomyces_vraolstadiae	SH181085.07FU	Meliniomyces	Endophyte
OTU5376	833	91.4%|95.2%|JQ346869|k__Fungi;p__Ascomycota;c__Leotiomycetes;o__Helotiales;f__unidentified;g__unidentified;s__Helotiales_sp	SH214293.07FU	Meliniomyces	Endophyte
OTU218	828	97.4%|100%|AB254392|k__Fungi;p__Basidiomycota;c__Agaricomycetes;o__Atheliales;f__Atheliaceae;g__Tylospora;s__Tylospora_fibrillosa	SH213927.07FU	Tylospora	Ectomycorrhizal
OTU447	824	99.5%|100%|DQ309203|k__Fungi;p__Basidiomycota;c__Agaricomycetes;o__Agaricales;f__unidentified;g__unidentified;s__Agaricales_sp	SH220719.07FU	Mycena	Saprotroph
OTU190	816	97.4%|100%|AB254392|k__Fungi;p__Basidiomycota;c__Agaricomycetes;o__Atheliales;f__Atheliaceae;g__Tylospora;s__Tylospora_fibrillosa	SH213927.07FU	Tylospora	Ectomycorrhizal
OTU1668	805	99.5%|100%|DQ309203|k__Fungi;p__Basidiomycota;c__Agaricomycetes;o__Agaricales;f__unidentified;g__unidentified;s__Agaricales_sp	SH220719.07FU	Mycena	Saprotroph
OTU7055	798	98.4%|100%|FR877526|k__Fungi;p__Ascomycota;c__Archaeorhizomycetes;o__Archaeorhizomycetales;f__Archaeorhizomycetaceae;g__Archaeorhizomyces;s__Archaeorhizomyces_sp	SH180492.07FU	Archaeorhizomyces	saprotroph
OTU155	776	97.4%|100%|AB254392|k__Fungi;p__Basidiomycota;c__Agaricomycetes;o__Atheliales;f__Atheliaceae;g__Tylospora;s__Tylospora_fibrillosa	SH213927.07FU	Tylospora	Ectomycorrhizal
OTU1819	774	98.6%|100%|DQ309203|k__Fungi;p__Basidiomycota;c__Agaricomycetes;o__Agaricales;f__unidentified;g__unidentified;s__Agaricales_sp	SH220719.07FU	Mycena	Saprotroph
OTU1465	746	99.1%|100%|EU427330|k__Fungi;p__Basidiomycota;c__Agaricomycetes;o__Thelephorales;f__Thelephoraceae;g__unidentified;s__Thelephoraceae_sp	SH184510.07FU	Unidentified	Ectomycorrhizal
OTU315	745	97.4%|100%|AB254392|k__Fungi;p__Basidiomycota;c__Agaricomycetes;o__Atheliales;f__Atheliaceae;g__Tylospora;s__Tylospora_fibrillosa	SH213927.07FU	Tylospora	Ectomycorrhizal
OTU4118	736	100%|100%|UDB020873|k__Fungi;p__Ascomycota;c__Sordariomycetes;o__unidentified;f__unidentified;g__unidentified;s__Sordariomycetes_sp	SH457280.07FU	Unidentified	-
OTU6041	735	99.3%|100%|FR846472|k__Fungi;p__Ascomycota;c__Leotiomycetes;o__Helotiales;f__Vibrisseaceae;g__Phialocephala;s__Phialocephala_sp	SH020848.07FU	Phialocephala	Endophyte
OTU579	725	99.2%|100%|FR877526|k__Fungi;p__Ascomycota;c__Archaeorhizomycetes;o__Archaeorhizomycetales;f__Archaeorhizomycetaceae;g__Archaeorhizomyces;s__Archaeorhizomyces_sp	SH180492.07FU	Archaeorhizomyces	saprotroph
OTU4246	718	99.4%|99.4%|AY677290|k__Fungi;p__Ascomycota;c__Sordariomycetes;o__Hypocreales;f__Hypocreales_fam_Incertae_sedis;g__Ilyonectria;s__Ilyonectria_macrodidyma	SH182794.07FU	Ilyonectria	Saprotroph
OTU3124	708	97.9%|100%|AB254392|k__Fungi;p__Basidiomycota;c__Agaricomycetes;o__Atheliales;f__Atheliaceae;g__Tylospora;s__Tylospora_fibrillosa	SH213927.07FU	Tylospora	Ectomycorrhizal
OTU2138	698	100%|100%|FJ475624|k__Fungi;p__Basidiomycota;c__Agaricomycetes;o__Sebacinales;f__unidentified;g__unidentified;s__Sebacinales_sp	SH197469.07FU	Unidentified	-
OTU972	696	99.2%|100%|FR877526|k__Fungi;p__Ascomycota;c__Archaeorhizomycetes;o__Archaeorhizomycetales;f__Archaeorhizomycetaceae;g__Archaeorhizomyces;s__Archaeorhizomyces_sp	SH180492.07FU	Archaeorhizomyces	saprotroph
OTU537	689	96.6%|100%|AY762619|k__Fungi;p__Ascomycota;c__Leotiomycetes;o__Leotiomycetes_ord_Incertae_sedis;f__Leotiomycetes_fam_Incertae_sedis;g__Meliniomyces;s__Meliniomyces_variabilis	SH181078.07FU	Meliniomyces	Ericoid mycorrhizal
OTU492	686	97.3%|100%|AY762619|k__Fungi;p__Ascomycota;c__Leotiomycetes;o__Leotiomycetes_ord_Incertae_sedis;f__Leotiomycetes_fam_Incertae_sedis;g__Meliniomyces;s__Meliniomyces_variabilis	SH181078.07FU	Meliniomyces	Ericoid mycorrhizal
OTU520	679	93.1%|100%|FJ013090|k__Fungi;p__Ascomycota;c__Leotiomycetes;o__Helotiales;f__unidentified;g__unidentified;s__Helotiales_sp	SH208760.07FU	Unidentified	-
OTU328	675	97.4%|100%|AB254392|k__Fungi;p__Basidiomycota;c__Agaricomycetes;o__Atheliales;f__Atheliaceae;g__Tylospora;s__Tylospora_fibrillosa	SH213927.07FU	Tylospora	Ectomycorrhizal
OTU768	671	99.6%|100%|UDB016009|k__Fungi;p__Basidiomycota;c__Agaricomycetes;o__Russulales;f__Russulaceae;g__Russula;s__Russula_ochroleuca	SH190469.07FU	Russula	Ectomycorrhizal
OTU331	657	97.4%|100%|AB254392|k__Fungi;p__Basidiomycota;c__Agaricomycetes;o__Atheliales;f__Atheliaceae;g__Tylospora;s__Tylospora_fibrillosa	SH213927.07FU	Tylospora	Ectomycorrhizal
OTU5452	655	97.3%|100%|AY762619|k__Fungi;p__Ascomycota;c__Leotiomycetes;o__Leotiomycetes_ord_Incertae_sedis;f__Leotiomycetes_fam_Incertae_sedis;g__Meliniomyces;s__Meliniomyces_variabilis	SH181078.07FU	Meliniomyces	Ericoid mycorrhizal
OTU416	653	98.6%|100%|KC876191|k__Fungi;p__Ascomycota;c__unidentified;o__unidentified;f__unidentified;g__unidentified;s__Ascomycota_sp	SH214267.07FU	Meliniomyces	Endophyte
OTU258	649	99.5%|100%|UDB001751|k__Fungi;p__Basidiomycota;c__Agaricomycetes;o__Atheliales;f__Atheliaceae;g__Piloderma;s__Piloderma_sphaerosporum	SH196824.07FU	Piloderma	Ectomycorrhizal
OTU4326	642	100%|100%|EU002915|k__Fungi;p__Ascomycota;c__Sordariomycetes;o__Diaporthales;f__Diaporthaceae;g__Phomopsis;s__Phomopsis_sp	SH192489.07FU	Phomopsis	wood decay fungi
OTU607	634	95.9%|100%|AF481369|k__Fungi;p__Ascomycota;c__Archaeorhizomycetes;o__Archaeorhizomycetales;f__Archaeorhizomycetaceae;g__Archaeorhizomyces;s__Archaeorhizomyces_sp	SH180493.07FU	Archaeorhizomyces	saprotroph
OTU31	622	96.5%|100%|KC876191|k__Fungi;p__Ascomycota;c__unidentified;o__unidentified;f__unidentified;g__unidentified;s__Ascomycota_sp	SH214267.07FU	Meliniomyces	Endophyte
OTU3334	621	97.9%|100%|AB254392|k__Fungi;p__Basidiomycota;c__Agaricomycetes;o__Atheliales;f__Atheliaceae;g__Tylospora;s__Tylospora_fibrillosa	SH213927.07FU	Tylospora	Ectomycorrhizal
OTU4448	610	99.4%|100%|KF359573|k__Fungi;p__Ascomycota;c__Eurotiomycetes;o__Chaetothyriales;f__unidentified;g__unidentified;s__Chaetothyriales_sp	SH217842.07FU	Unidentified	-
OTU6228	603	97.2%|100%|AJ430147|k__Fungi;p__Ascomycota;c__Leotiomycetes;o__Leotiomycetes_ord_Incertae_sedis;f__Leotiomycetes_fam_Incertae_sedis;g__Meliniomyces;s__Meliniomyces_bicolor	SH426644.07FU	Meliniomyces	Endophyte
OTU5375	594	97.2%|97.2%|JQ346979|k__Fungi;p__Ascomycota;c__Leotiomycetes;o__unidentified;f__unidentified;g__unidentified;s__Leotiomycetes_sp	SH181083.07FU	Pezoloma	Ericoid Mycorrhizal
OTU4988	589	97.9%|96.6%|AY762619|k__Fungi;p__Ascomycota;c__Leotiomycetes;o__Leotiomycetes_ord_Incertae_sedis;f__Leotiomycetes_fam_Incertae_sedis;g__Meliniomyces;s__Meliniomyces_variabilis	SH181078.07FU	Meliniomyces	Ericoid mycorrhizal
OTU2176	584	100%|100%|KF359559|k__Fungi;p__Ascomycota;c__Eurotiomycetes;o__Eurotiales;f__Elaphomycetaceae;g__Elaphomyces;s__Elaphomyces_muricatus	SH215736.07FU	Elaphomyces	Ectomycorrhizal
OTU5612	582	98.6%|98.6%|HQ157836|k__Fungi;p__Ascomycota;c__Leotiomycetes;o__Leotiomycetes_ord_Incertae_sedis;f__Leotiomycetes_fam_Incertae_sedis;g__Meliniomyces;s__Meliniomyces_vraolstadiae	SH181085.07FU	Meliniomyces	Endophyte
OTU4715	575	100%|100%|JF300526|k__Fungi;p__Ascomycota;c__Leotiomycetes;o__Helotiales;f__Helotiales_fam_Incertae_sedis;g__Leptodontidium;s__Leptodontidium_sp	SH203224.07FU	Leptodontidium	Endophyte
OTU1214	574	99.6%|100%|EU078734|k__Fungi;p__Basidiomycota;c__Agaricomycetes;o__Boletales;f__Paxillaceae;g__Paxillus;s__Paxillus_involutus	SH210480.07FU	Paxillus	Ectomycorrhizal
OTU264	573	99.3%|100%|HM069467|k__Fungi;p__Ascomycota;c__Leotiomycetes;o__Helotiales;f__unidentified;g__unidentified;s__Helotiales_sp	SH211718.07FU	Unidentified	-
OTU243	565	99.5%|100%|UDB001751|k__Fungi;p__Basidiomycota;c__Agaricomycetes;o__Atheliales;f__Atheliaceae;g__Piloderma;s__Piloderma_sphaerosporum	SH196824.07FU	Piloderma	Ectomycorrhizal
OTU6523	563	97.2%|100%|KF617439|k__Fungi;p__Ascomycota;c__unidentified;o__unidentified;f__unidentified;g__unidentified;s__Ascomycota_sp	SH013331.07FU	Unidentified	-
OTU319	543	97.4%|100%|AB254392|k__Fungi;p__Basidiomycota;c__Agaricomycetes;o__Atheliales;f__Atheliaceae;g__Tylospora;s__Tylospora_fibrillosa	SH213927.07FU	Tylospora	Ectomycorrhizal
OTU4567	543	95.3%|97.4%|KF617267|k__Fungi;p__Ascomycota;c__Lecanoromycetes;o__Ostropales;f__unidentified;g__unidentified;s__Ostropales_sp	SH025039.07FU	Cryptodiscus	Saprotroph
OTU5942	541	97.9%|100%|JX857212|k__Fungi;p__Ascomycota;c__Leotiomycetes;o__Helotiales;f__Helotiaceae;g__Rhizoscyphus;s__Rhizoscyphus_sp	SH181102.07FU	Rhizoscyphus	Endophyte
OTU226	535	100%|100%|AY078145|k__Fungi;p__Ascomycota;c__Leotiomycetes;o__Helotiales;f__Vibrisseaceae;g__Acephala;s__Acephala_applanata	SH275913.07FU	Acephala	Endophyte
OTU313	531	97.4%|100%|AB254392|k__Fungi;p__Basidiomycota;c__Agaricomycetes;o__Atheliales;f__Atheliaceae;g__Tylospora;s__Tylospora_fibrillosa	SH213927.07FU	Tylospora	Ectomycorrhizal
OTU2318	530	99.5%|100%|UDB001751|k__Fungi;p__Basidiomycota;c__Agaricomycetes;o__Atheliales;f__Atheliaceae;g__Piloderma;s__Piloderma_sphaerosporum	SH196824.07FU	Piloderma	Ectomycorrhizal
OTU3661	530	100%|100%|EF641873|k__Fungi;p__Ascomycota;c__Sordariomycetes;o__Hypocreomycetidae_ord_Incertae_sedis;f__Plectosphaerellaceae;g__Verticillium;s__Verticillium_leptobactrum	SH191149.07FU	Verticillium	Plant Pathogen
OTU4056	529	99.4%|100%|EF521256|k__Fungi;p__Basidiomycota;c__Agaricomycetes;o__unidentified;f__unidentified;g__unidentified;s__Agaricomycetes_sp	SH483971.07FU	Unidentified	-
OTU4358	524	98.7%|96.8%|GU998515|k__Fungi;p__Ascomycota;c__Eurotiomycetes;o__Chaetothyriales;f__unidentified;g__unidentified;s__Chaetothyriales_sp	SH012608.07FU	Unidentified	-
OTU5165	505	100%|100%|KP889976|k__Fungi;p__unidentified;c__unidentified;o__unidentified;f__unidentified;g__unidentified;s__Fungi_sp	SH496541.07FU	Unidentified	-
OTU342	502	97.4%|100%|AB254392|k__Fungi;p__Basidiomycota;c__Agaricomycetes;o__Atheliales;f__Atheliaceae;g__Tylospora;s__Tylospora_fibrillosa	SH213927.07FU	Tylospora	Ectomycorrhizal
OTU458	492	97.9%|100%|AY762619|k__Fungi;p__Ascomycota;c__Leotiomycetes;o__Leotiomycetes_ord_Incertae_sedis;f__Leotiomycetes_fam_Incertae_sedis;g__Meliniomyces;s__Meliniomyces_variabilis	SH181078.07FU	Meliniomyces	Ericoid mycorrhizal
OTU5293	486	98.6%|100%|UDB020395|k__Fungi;p__Ascomycota;c__Leotiomycetes;o__Helotiales;f__unidentified;g__unidentified;s__Helotiales_sp	SH019747.07FU	Unidentified	-
OTU150	482	97.9%|100%|AY762619|k__Fungi;p__Ascomycota;c__Leotiomycetes;o__Leotiomycetes_ord_Incertae_sedis;f__Leotiomycetes_fam_Incertae_sedis;g__Meliniomyces;s__Meliniomyces_variabilis	SH181078.07FU	Meliniomyces	Ericoid mycorrhizal
OTU1946	482	99%|100%|DQ647444|k__Fungi;p__Basidiomycota;c__Agaricomycetes;o__Agaricomycetes_ord_Incertae_sedis;f__Agaricomycetes_fam_Incertae_sedis;g__Peniophorella;s__Peniophorella_praetermissa	SH185724.07FU	Peniophorella	Saprotroph
OTU7090	482	95.1%|100%|AF481369|k__Fungi;p__Ascomycota;c__Archaeorhizomycetes;o__Archaeorhizomycetales;f__Archaeorhizomycetaceae;g__Archaeorhizomyces;s__Archaeorhizomyces_sp	SH180493.07FU	Archaeorhizomyces	saprotroph
OTU78	477	98.6%|100%|AY033087|k__Fungi;p__Ascomycota;c__Leotiomycetes;o__Helotiales;f__Vibrisseaceae;g__Phialocephala;s__Phialocephala_fortinii	SH204986.07FU	Phialocephala	Endophyte
OTU7115	474	95.9%|100%|AF481369|k__Fungi;p__Ascomycota;c__Archaeorhizomycetes;o__Archaeorhizomycetales;f__Archaeorhizomycetaceae;g__Archaeorhizomyces;s__Archaeorhizomyces_sp	SH180493.07FU	Archaeorhizomyces	saprotroph
OTU5807	471	100%|100%|FM172765|k__Fungi;p__Ascomycota;c__Leotiomycetes;o__unidentified;f__unidentified;g__unidentified;s__Leotiomycetes_sp	SH181089.07FU	Unidentified	-
OTU427	466	97.3%|100%|AY762619|k__Fungi;p__Ascomycota;c__Leotiomycetes;o__Leotiomycetes_ord_Incertae_sedis;f__Leotiomycetes_fam_Incertae_sedis;g__Meliniomyces;s__Meliniomyces_variabilis	SH181078.07FU	Meliniomyces	Ericoid mycorrhizal
OTU1407	464	99.5%|100%|EU427330|k__Fungi;p__Basidiomycota;c__Agaricomycetes;o__Thelephorales;f__Thelephoraceae;g__unidentified;s__Thelephoraceae_sp	SH184510.07FU	Unidentified	Ectomycorrhizal
OTU284	457	97.2%|97.9%|FJ553302|k__Fungi;p__Ascomycota;c__Leotiomycetes;o__Leotiomycetes_ord_Incertae_sedis;f__Leotiomycetes_fam_Incertae_sedis;g__Meliniomyces;s__Meliniomyces_sp	SH181116.07FU	Meliniomyces	Endophyte
OTU195	456	97.9%|100%|AY762619|k__Fungi;p__Ascomycota;c__Leotiomycetes;o__Leotiomycetes_ord_Incertae_sedis;f__Leotiomycetes_fam_Incertae_sedis;g__Meliniomyces;s__Meliniomyces_variabilis	SH181078.07FU	Meliniomyces	Ericoid mycorrhizal
OTU412	455	97.3%|100%|UDB020599|k__Fungi;p__Ascomycota;c__Leotiomycetes;o__Helotiales;f__unidentified;g__unidentified;s__Helotiales_sp	SH020043.07FU	Unidentified	-
OTU429	450	98.6%|100%|EF445405|k__Fungi;p__Ascomycota;c__Leotiomycetes;o__Helotiales;f__unidentified;g__unidentified;s__Helotiales_sp	SH214272.07FU	Meliniomyces	Endophyte
OTU288	448	98.6%|100%|UDB020763|k__Fungi;p__Ascomycota;c__Leotiomycetes;o__Helotiales;f__unidentified;g__unidentified;s__Helotiales_sp	SH194341.07FU	Unidentified	-
OTU2277	442	97.9%|100%|AB254392|k__Fungi;p__Basidiomycota;c__Agaricomycetes;o__Atheliales;f__Atheliaceae;g__Tylospora;s__Tylospora_fibrillosa	SH213927.07FU	Tylospora	Ectomycorrhizal
OTU3273	440	97.9%|100%|AB254392|k__Fungi;p__Basidiomycota;c__Agaricomycetes;o__Atheliales;f__Atheliaceae;g__Tylospora;s__Tylospora_fibrillosa	SH213927.07FU	Tylospora	Ectomycorrhizal
OTU6509	434	94.2%|95.8%|AJ319078|k__Fungi;p__Ascomycota;c__Leotiomycetes;o__Leotiales;f__Leotiaceae;g__Pezoloma;s__Pezoloma_ericae	SH214266.07FU	Pezoloma	Ericoid Mycorrhizal
OTU476	432	97.9%|100%|AY762619|k__Fungi;p__Ascomycota;c__Leotiomycetes;o__Leotiomycetes_ord_Incertae_sedis;f__Leotiomycetes_fam_Incertae_sedis;g__Meliniomyces;s__Meliniomyces_variabilis	SH181078.07FU	Meliniomyces	Ericoid mycorrhizal
OTU168	431	97.9%|100%|AB254392|k__Fungi;p__Basidiomycota;c__Agaricomycetes;o__Atheliales;f__Atheliaceae;g__Tylospora;s__Tylospora_fibrillosa	SH213927.07FU	Tylospora	Ectomycorrhizal
OTU6082	418	97.9%|98.6%|HQ157836|k__Fungi;p__Ascomycota;c__Leotiomycetes;o__Leotiomycetes_ord_Incertae_sedis;f__Leotiomycetes_fam_Incertae_sedis;g__Meliniomyces;s__Meliniomyces_vraolstadiae	SH181085.07FU	Meliniomyces	Endophyte
OTU441	416	98.6%|98.6%|JX857212|k__Fungi;p__Ascomycota;c__Leotiomycetes;o__Helotiales;f__Helotiaceae;g__Rhizoscyphus;s__Rhizoscyphus_sp	SH181102.07FU	Rhizoscyphus	Endophyte
OTU1388	411	98.2%|100%|EU427330|k__Fungi;p__Basidiomycota;c__Agaricomycetes;o__Thelephorales;f__Thelephoraceae;g__unidentified;s__Thelephoraceae_sp	SH184510.07FU	Unidentified	Ectomycorrhizal
OTU4373	411	99.4%|100%|FJ475736|k__Fungi;p__Ascomycota;c__Eurotiomycetes;o__Chaetothyriales;f__Herpotrichiellaceae;g__Cladophialophora;s__Cladophialophora_sp	SH193238.07FU	Cladophialophora	Saprotroph
OTU88	411	96.5%|100%|AY762619|k__Fungi;p__Ascomycota;c__Leotiomycetes;o__Leotiomycetes_ord_Incertae_sedis;f__Leotiomycetes_fam_Incertae_sedis;g__Meliniomyces;s__Meliniomyces_variabilis	SH181078.07FU	Meliniomyces	Ericoid mycorrhizal
OTU212	403	97.4%|100%|AB254392|k__Fungi;p__Basidiomycota;c__Agaricomycetes;o__Atheliales;f__Atheliaceae;g__Tylospora;s__Tylospora_fibrillosa	SH213927.07FU	Tylospora	Ectomycorrhizal
OTU2185	399	99%|98%|UDB001751|k__Fungi;p__Basidiomycota;c__Agaricomycetes;o__Atheliales;f__Atheliaceae;g__Piloderma;s__Piloderma_sphaerosporum	SH196824.07FU	Piloderma	Ectomycorrhizal
OTU5404	398	100%|100%|KF617667|k__Fungi;p__Ascomycota;c__Leotiomycetes;o__Helotiales;f__unidentified;g__unidentified;s__Helotiales_sp	SH184452.07FU	Helotiales	Saprotroph
OTU1672	392	93.4%|100%|KJ706332|k__Fungi;p__Basidiomycota;c__Microbotryomycetes;o__Microbotryomycetes_ord_Incertae_sedis;f__Microbotryomycetes_fam_Incertae_sedis;g__Pseudohyphozyma;s__Pseudohyphozyma_buffonii	SH199342.07FU	Pseudohyphozyma	-
OTU197	377	97.4%|100%|AB254392|k__Fungi;p__Basidiomycota;c__Agaricomycetes;o__Atheliales;f__Atheliaceae;g__Tylospora;s__Tylospora_fibrillosa	SH213927.07FU	Tylospora	Ectomycorrhizal
OTU4416	364	98%|96.8%|GU998515|k__Fungi;p__Ascomycota;c__Eurotiomycetes;o__Chaetothyriales;f__unidentified;g__unidentified;s__Chaetothyriales_sp	SH012608.07FU	Unidentified	-
OTU355	357	99.5%|100%|DQ309203|k__Fungi;p__Basidiomycota;c__Agaricomycetes;o__Agaricales;f__unidentified;g__unidentified;s__Agaricales_sp	SH220719.07FU	Mycena	Saprotroph
OTU6128	356	100%|100%|UDB020466|k__Fungi;p__Ascomycota;c__Leotiomycetes;o__Helotiales;f__Hyaloscyphaceae;g__Hyaloscypha;s__Hyaloscypha_fuckelii	SH214297.07FU	Hyaloscypha	Saprotroph
OTU5777	354	98.6%|100%|UDB020729|k__Fungi;p__Ascomycota;c__Leotiomycetes;o__Helotiales;f__unidentified;g__unidentified;s__Helotiales_sp	SH018539.07FU	Unidentified	-
OTU687	352	99.6%|100%|UDB000300|k__Fungi;p__Basidiomycota;c__Agaricomycetes;o__Russulales;f__Russulaceae;g__Russula;s__Russula_emetica	SH218421.07FU	Russula	Ectomycorrhizal
OTU4974	350	98%|100%|FN610862|k__Fungi;p__Ascomycota;c__Leotiomycetes;o__Helotiales;f__Hyaloscyphaceae;g__unidentified;s__Hyaloscyphaceae_sp	SH194259.07FU	Unidentified	-
OTU587	348	99.2%|100%|FR877526|k__Fungi;p__Ascomycota;c__Archaeorhizomycetes;o__Archaeorhizomycetales;f__Archaeorhizomycetaceae;g__Archaeorhizomyces;s__Archaeorhizomyces_sp	SH180492.07FU	Archaeorhizomyces	saprotroph
OTU183	347	97.4%|100%|AB254392|k__Fungi;p__Basidiomycota;c__Agaricomycetes;o__Atheliales;f__Atheliaceae;g__Tylospora;s__Tylospora_fibrillosa	SH213927.07FU	Tylospora	Ectomycorrhizal
OTU1351	346	99.1%|100%|UDB015056|k__Fungi;p__Basidiomycota;c__Agaricomycetes;o__Thelephorales;f__Thelephoraceae;g__Pseudotomentella;s__Pseudotomentella_tristis	SH218576.07FU	Pseudotomentella	Ectomycorrhizal
OTU1346	345	97.7%|100%|AY969995|k__Fungi;p__Rozellomycota;c__unidentified;o__unidentified;f__unidentified;g__unidentified;s__Rozellomycota_sp	SH023586.07FU	Unidentified	-
OTU407	342	97.9%|100%|AY762619|k__Fungi;p__Ascomycota;c__Leotiomycetes;o__Leotiomycetes_ord_Incertae_sedis;f__Leotiomycetes_fam_Incertae_sedis;g__Meliniomyces;s__Meliniomyces_variabilis	SH181078.07FU	Meliniomyces	Ericoid mycorrhizal
OTU4895	338	97.2%|96.6%|AY762619|k__Fungi;p__Ascomycota;c__Leotiomycetes;o__Leotiomycetes_ord_Incertae_sedis;f__Leotiomycetes_fam_Incertae_sedis;g__Meliniomyces;s__Meliniomyces_variabilis	SH181078.07FU	Meliniomyces	Ericoid mycorrhizal
OTU104	333	97.9%|100%|AY762619|k__Fungi;p__Ascomycota;c__Leotiomycetes;o__Leotiomycetes_ord_Incertae_sedis;f__Leotiomycetes_fam_Incertae_sedis;g__Meliniomyces;s__Meliniomyces_variabilis	SH181078.07FU	Meliniomyces	Ericoid mycorrhizal
OTU2307	327	99.5%|100%|UDB001751|k__Fungi;p__Basidiomycota;c__Agaricomycetes;o__Atheliales;f__Atheliaceae;g__Piloderma;s__Piloderma_sphaerosporum	SH196824.07FU	Piloderma	Ectomycorrhizal
OTU742	325	99.6%|100%|EU711629|k__Fungi;p__Basidiomycota;c__Agaricomycetes;o__Russulales;f__Russulaceae;g__Lactarius;s__Lactarius_necator	SH220122.07FU	Lactarius	Ectomycorrhizal
OTU487	323	99.5%|100%|DQ309203|k__Fungi;p__Basidiomycota;c__Agaricomycetes;o__Agaricales;f__unidentified;g__unidentified;s__Agaricales_sp	SH220719.07FU	Mycena	Saprotroph
OTU6047	323	100%|100%|AF486126|k__Fungi;p__Ascomycota;c__Leotiomycetes;o__Helotiales;f__Vibrisseaceae;g__Phialocephala;s__Phialocephala_scopiformis	SH218120.07FU	Phialocephala	Endophyte
OTU4713	319	98%|100%|GU366726|k__Fungi;p__Ascomycota;c__Sordariomycetes;o__Sordariales;f__Lasiosphaeriaceae;g__Fimetariella;s__Fimetariella_sp	SH468011.07FU	Fimetariella	Saprotroph
OTU4477	317	98.1%|100%|KF359573|k__Fungi;p__Ascomycota;c__Eurotiomycetes;o__Chaetothyriales;f__unidentified;g__unidentified;s__Chaetothyriales_sp	SH217842.07FU	Unidentified	-
OTU2555	316	93.4%|93.8%|UDB016322|k__Fungi;p__Basidiomycota;c__Agaricomycetes;o__Hymenochaetales;f__Schizoporaceae;g__Hyphodontia;s__Hyphodontia_pallidula	SH202172.07FU	Hyphodontia	wood decay fungi
OTU2281	313	99.5%|100%|UDB001751|k__Fungi;p__Basidiomycota;c__Agaricomycetes;o__Atheliales;f__Atheliaceae;g__Piloderma;s__Piloderma_sphaerosporum	SH196824.07FU	Piloderma	Ectomycorrhizal
OTU4352	312	91.8%|100%|AF444305|k__Fungi;p__Basidiomycota;c__Tremellomycetes;o__Tremellales;f__Tremellales_fam_Incertae_sedis;g__Cryptococcus;s__Cryptococcus_skinneri	SH181985.07FU	Cryptococcus	Animal pathogen
OTU590	312	99.2%|100%|FR877526|k__Fungi;p__Ascomycota;c__Archaeorhizomycetes;o__Archaeorhizomycetales;f__Archaeorhizomycetaceae;g__Archaeorhizomyces;s__Archaeorhizomyces_sp	SH180492.07FU	Archaeorhizomyces	saprotroph
OTU5092	311	95.9%|100%|UDB020599|k__Fungi;p__Ascomycota;c__Leotiomycetes;o__Helotiales;f__unidentified;g__unidentified;s__Helotiales_sp	SH020043.07FU	Unidentified	-
OTU602	311	99.2%|100%|FR877526|k__Fungi;p__Ascomycota;c__Archaeorhizomycetes;o__Archaeorhizomycetales;f__Archaeorhizomycetaceae;g__Archaeorhizomyces;s__Archaeorhizomyces_sp	SH180492.07FU	Archaeorhizomyces	saprotroph
OTU4167	310	100%|100%|Z48815|k__Fungi;p__Ascomycota;c__Sordariomycetes;o__Hypocreales;f__Hypocreaceae;g__Hypocrea;s__Hypocrea_pachybasioides	SH229440.07FU	Trichoderma	mycoparasite
OTU7060	310	99.1%|92.1%|KP889477|k__Fungi;p__unidentified;c__unidentified;o__unidentified;f__unidentified;g__unidentified;s__Fungi_sp	SH493673.07FU	Meliniomyces	endophyte
OTU583	306	99.2%|100%|FR877526|k__Fungi;p__Ascomycota;c__Archaeorhizomycetes;o__Archaeorhizomycetales;f__Archaeorhizomycetaceae;g__Archaeorhizomyces;s__Archaeorhizomyces_sp	SH180492.07FU	Archaeorhizomyces	saprotroph
OTU3600	305	99.5%|100%|AY669683|k__Fungi;p__Basidiomycota;c__Agaricomycetes;o__Agaricales;f__Cortinariaceae;g__Cortinarius;s__Cortinarius_flexipes	SH188548.07FU	Cortinarius	Ectomycorrhizal
OTU2334	302	96.9%|100%|FJ475824|k__Fungi;p__Basidiomycota;c__Agaricomycetes;o__Auriculariales;f__unidentified;g__unidentified;s__Auriculariales_sp	SH213816.07FU	Unidentified	-
OTU3333	302	97.4%|100%|AB254392|k__Fungi;p__Basidiomycota;c__Agaricomycetes;o__Atheliales;f__Atheliaceae;g__Tylospora;s__Tylospora_fibrillosa	SH213927.07FU	Tylospora	Ectomycorrhizal
OTU5224	301	100%|100%|DQ309130|k__Fungi;p__Ascomycota;c__Leotiomycetes;o__unidentified;f__unidentified;g__unidentified;s__Leotiomycetes_sp	SH181091.07FU	Pezoloma	Ericoid Mycorrhizal
OTU2006	298	99%|100%|JQ746607|k__Fungi;p__Basidiomycota;c__Agaricomycetes;o__Agaricales;f__Cortinariaceae;g__Cortinarius;s__Cortinarius_subfloccopus	SH304170.07FU	Cortinarius	Ectomycorrhizal
OTU571	298	99.2%|98.4%|FR877526|k__Fungi;p__Ascomycota;c__Archaeorhizomycetes;o__Archaeorhizomycetales;f__Archaeorhizomycetaceae;g__Archaeorhizomyces;s__Archaeorhizomyces_sp	SH180492.07FU	Archaeorhizomyces	saprotroph
OTU3174	297	97.4%|100%|AB254392|k__Fungi;p__Basidiomycota;c__Agaricomycetes;o__Atheliales;f__Atheliaceae;g__Tylospora;s__Tylospora_fibrillosa	SH213927.07FU	Tylospora	Ectomycorrhizal
OTU340	295	97.4%|100%|AB254392|k__Fungi;p__Basidiomycota;c__Agaricomycetes;o__Atheliales;f__Atheliaceae;g__Tylospora;s__Tylospora_fibrillosa	SH213927.07FU	Tylospora	Ectomycorrhizal
OTU4483	294	98.1%|100%|FJ475736|k__Fungi;p__Ascomycota;c__Eurotiomycetes;o__Chaetothyriales;f__Herpotrichiellaceae;g__Cladophialophora;s__Cladophialophora_sp	SH193238.07FU	Cladophialophora	Saprotroph
OTU4814	293	99.3%|100%|UDB002570|k__Fungi;p__Ascomycota;c__Leotiomycetes;o__Helotiales;f__unidentified;g__unidentified;s__Helotiales_sp	SH201649.07FU	Unidentified	-
OTU1432	290	100%|100%|UDB017373|k__Fungi;p__Basidiomycota;c__Agaricomycetes;o__Thelephorales;f__Thelephoraceae;g__Tomentella;s__Tomentella_stuposa	SH177789.07FU	Tomentella	Ectomycorrhizal
OTU7186	288	94.2%|100%|HQ021955|k__Fungi;p__Ascomycota;c__Archaeorhizomycetes;o__Archaeorhizomycetales;f__Archaeorhizomycetaceae;g__Archaeorhizomyces;s__Archaeorhizomyces_sp	SH204079.07FU	Archaeorhizomyces	saprotroph
OTU2706	286	99.5%|100%|AB254392|k__Fungi;p__Basidiomycota;c__Agaricomycetes;o__Atheliales;f__Atheliaceae;g__Tylospora;s__Tylospora_fibrillosa	SH213927.07FU	Tylospora	Ectomycorrhizal
OTU5454	286	98.6%|100%|AJ430147|k__Fungi;p__Ascomycota;c__Leotiomycetes;o__Leotiomycetes_ord_Incertae_sedis;f__Leotiomycetes_fam_Incertae_sedis;g__Meliniomyces;s__Meliniomyces_bicolor	SH426644.07FU	Meliniomyces	Ectomycorrhizal
OTU213	283	97.4%|100%|AB254392|k__Fungi;p__Basidiomycota;c__Agaricomycetes;o__Atheliales;f__Atheliaceae;g__Tylospora;s__Tylospora_fibrillosa	SH213927.07FU	Tylospora	Ectomycorrhizal
OTU2282	282	99.5%|100%|UDB001751|k__Fungi;p__Basidiomycota;c__Agaricomycetes;o__Atheliales;f__Atheliaceae;g__Piloderma;s__Piloderma_sphaerosporum	SH196824.07FU	Piloderma	Ectomycorrhizal
OTU437	280	100%|100%|HM190116|k__Fungi;p__Ascomycota;c__Leotiomycetes;o__Helotiales;f__Helotiaceae;g__unidentified;s__Helotiaceae_sp	SH192278.07FU	Unidentified	-
OTU4965	280	100%|100%|UDB020395|k__Fungi;p__Ascomycota;c__Leotiomycetes;o__Helotiales;f__unidentified;g__unidentified;s__Helotiales_sp	SH019747.07FU	Unidentified	-
OTU6172	280	100%|100%|UDB020840|k__Fungi;p__Ascomycota;c__Leotiomycetes;o__Helotiales;f__unidentified;g__unidentified;s__Helotiales_sp	SH019748.07FU	Unidentified	-
OTU50	279	97.9%|100%|AY762619|k__Fungi;p__Ascomycota;c__Leotiomycetes;o__Leotiomycetes_ord_Incertae_sedis;f__Leotiomycetes_fam_Incertae_sedis;g__Meliniomyces;s__Meliniomyces_variabilis	SH181078.07FU	Meliniomyces	Ericoid mycorrhizal
OTU2215	278	98.5%|100%|GU366695|k__Fungi;p__Basidiomycota;c__Agaricomycetes;o__Atheliales;f__unidentified;g__unidentified;s__Atheliales_sp	SH485840.07FU	Unidentified	-
OTU196	275	97.4%|100%|AB254392|k__Fungi;p__Basidiomycota;c__Agaricomycetes;o__Atheliales;f__Atheliaceae;g__Tylospora;s__Tylospora_fibrillosa	SH213927.07FU	Tylospora	Ectomycorrhizal
OTU545	275	100%|100%|UDB020609|k__Fungi;p__Ascomycota;c__Dothideomycetes;o__Venturiales;f__Venturiaceae;g__unidentified;s__Venturiaceae_sp	SH004705.07FU	Unidentified	-
OTU3141	274	96.8%|98.4%|AB254392|k__Fungi;p__Basidiomycota;c__Agaricomycetes;o__Atheliales;f__Atheliaceae;g__Tylospora;s__Tylospora_fibrillosa	SH213927.07FU	Tylospora	Ectomycorrhizal
OTU2295	273	99.5%|100%|UDB001751|k__Fungi;p__Basidiomycota;c__Agaricomycetes;o__Atheliales;f__Atheliaceae;g__Piloderma;s__Piloderma_sphaerosporum	SH196824.07FU	Piloderma	Ectomycorrhizal
OTU341	273	97.4%|100%|AB254392|k__Fungi;p__Basidiomycota;c__Agaricomycetes;o__Atheliales;f__Atheliaceae;g__Tylospora;s__Tylospora_fibrillosa	SH213927.07FU	Tylospora	Ectomycorrhizal
OTU5635	270	96.6%|100%|KC876191|k__Fungi;p__Ascomycota;c__unidentified;o__unidentified;f__unidentified;g__unidentified;s__Ascomycota_sp	SH214267.07FU	Meliniomyces	Endophyte
OTU619	268	99.3%|100%|UDB001404|k__Fungi;p__Basidiomycota;c__Agaricomycetes;o__Boletales;f__Boletaceae;g__Xerocomellus;s__Xerocomellus_pruinatus	SH197705.07FU	Xerocomellus	Ectomycorrhizal
OTU540	266	97.1%|100%|AF062787|k__Fungi;p__Ascomycota;c__Leotiomycetes;o__Leotiomycetes_ord_Incertae_sedis;f__Myxotrichaceae;g__Oidiodendron;s__Oidiodendron_pilicola	SH216991.07FU	Oidiodendron	Ericoid Mycorrhizal
OTU6208	266	96.5%|100%|KC876191|k__Fungi;p__Ascomycota;c__unidentified;o__unidentified;f__unidentified;g__unidentified;s__Ascomycota_sp	SH214267.07FU	Meliniomyces	Endophyte
OTU109	262	97.9%|100%|AY762619|k__Fungi;p__Ascomycota;c__Leotiomycetes;o__Leotiomycetes_ord_Incertae_sedis;f__Leotiomycetes_fam_Incertae_sedis;g__Meliniomyces;s__Meliniomyces_variabilis	SH181078.07FU	Meliniomyces	Ericoid mycorrhizal
OTU228	260	97.9%|100%|AY078145|k__Fungi;p__Ascomycota;c__Leotiomycetes;o__Helotiales;f__Vibrisseaceae;g__Acephala;s__Acephala_applanata	SH275913.07FU	Acephala	Endophyte
OTU2357	260	99.5%|100%|UDB001751|k__Fungi;p__Basidiomycota;c__Agaricomycetes;o__Atheliales;f__Atheliaceae;g__Piloderma;s__Piloderma_sphaerosporum	SH196824.07FU	Piloderma	Ectomycorrhizal
OTU3689	260	97.8%|100%|UDB002252|k__Fungi;p__Basidiomycota;c__Agaricomycetes;o__Agaricales;f__Cortinariaceae;g__Cortinarius;s__Cortinarius_biformis	SH188479.07FU	Cortinarius	Ectomycorrhizal
OTU4568	257	100%|100%|UDB020792|k__Fungi;p__Ascomycota;c__Lecanoromycetes;o__Lecanorales;f__unidentified;g__unidentified;s__Lecanorales_sp	SH016370.07FU	Unidentified	-
OTU366	254	97.9%|100%|AY762619|k__Fungi;p__Ascomycota;c__Leotiomycetes;o__Leotiomycetes_ord_Incertae_sedis;f__Leotiomycetes_fam_Incertae_sedis;g__Meliniomyces;s__Meliniomyces_variabilis	SH181078.07FU	Meliniomyces	Ericoid mycorrhizal
OTU5363	254	99.3%|100%|AM999554|k__Fungi;p__Ascomycota;c__Leotiomycetes;o__Helotiales;f__unidentified;g__unidentified;s__Helotiales_sp	SH201665.07FU	Unidentified	-
OTU3987	252	100%|100%|LK052835|k__Fungi;p__Ascomycota;c__Sordariomycetes;o__Hypocreales;f__Hypocreales_fam_Incertae_sedis;g__Calcarisporium;s__Calcarisporium_arbuscula	SH205443.07FU	Calcarisporium	Mycoparasite
OTU2473	251	99.5%|100%|FJ517589|k__Fungi;p__Basidiomycota;c__Agaricomycetes;o__Agaricales;f__unidentified;g__unidentified;s__Agaricales_sp	SH209066.07FU	Unidentified	-
OTU1643	250	98.6%|100%|JQ358809|k__Fungi;p__Basidiomycota;c__Agaricomycetes;o__Agaricales;f__unidentified;g__unidentified;s__Agaricales_sp	SH220723.07FU	Mycena	Saprotroph
OTU5268	249	98%|100%|FJ440882|k__Fungi;p__Ascomycota;c__Dothideomycetes;o__Hysteriales;f__Gloniaceae;g__Cenococcum;s__Cenococcum_geophilum	SH214459.07FU	Cenococcum	Ectomycorrhizal
OTU4324	245	100%|100%|LN482400|k__Fungi;p__Ascomycota;c__Eurotiomycetes;o__Eurotiales;f__Trichocomaceae;g__Penicillium;s__Penicillium_spinulosum	SH457973.07FU	Penicillium	Saprotroph
OTU7099	245	95.9%|100%|AF481369|k__Fungi;p__Ascomycota;c__Archaeorhizomycetes;o__Archaeorhizomycetales;f__Archaeorhizomycetaceae;g__Archaeorhizomyces;s__Archaeorhizomyces_sp	SH180493.07FU	Archaeorhizomyces	saprotroph
OTU5471	244	97.2%|98.6%|HQ157836|k__Fungi;p__Ascomycota;c__Leotiomycetes;o__Leotiomycetes_ord_Incertae_sedis;f__Leotiomycetes_fam_Incertae_sedis;g__Meliniomyces;s__Meliniomyces_vraolstadiae	SH181085.07FU	Meliniomyces	Endophyte
OTU2368	242	97.9%|100%|AB254392|k__Fungi;p__Basidiomycota;c__Agaricomycetes;o__Atheliales;f__Atheliaceae;g__Tylospora;s__Tylospora_fibrillosa	SH213927.07FU	Tylospora	Ectomycorrhizal
OTU5252	241	100%|100%|UDB020453|k__Fungi;p__Ascomycota;c__Leotiomycetes;o__Helotiales;f__unidentified;g__unidentified;s__Helotiales_sp	SH020085.07FU	Unidentified	-
OTU6101	241	97.2%|100%|AF486119|k__Fungi;p__Ascomycota;c__Leotiomycetes;o__Helotiales;f__Helotiales_fam_Incertae_sedis;g__Cadophora;s__Cadophora_finlandica	SH214265.07FU	Cadophora	Endophyte
OTU556	237	99.2%|100%|FR877526|k__Fungi;p__Ascomycota;c__Archaeorhizomycetes;o__Archaeorhizomycetales;f__Archaeorhizomycetaceae;g__Archaeorhizomyces;s__Archaeorhizomyces_sp	SH180492.07FU	Archaeorhizomyces	saprotroph
OTU4944	236	100%|100%|AB521979|k__Fungi;p__unidentified;c__unidentified;o__unidentified;f__unidentified;g__unidentified;s__Fungi_sp	SH027376.07FU	Unidentified	-
OTU4972	236	98%|100%|HM030584|k__Fungi;p__Ascomycota;c__Lecanoromycetes;o__unidentified;f__unidentified;g__unidentified;s__Lecanoromycetes_sp	SH215043.07FU	Unidentified	-
OTU3297	232	97.9%|100%|AB254392|k__Fungi;p__Basidiomycota;c__Agaricomycetes;o__Atheliales;f__Atheliaceae;g__Tylospora;s__Tylospora_fibrillosa	SH213927.07FU	Tylospora	Ectomycorrhizal
OTU4662	231	99.3%|100%|FJ475797|k__Fungi;p__Ascomycota;c__Eurotiomycetes;o__Chaetothyriales;f__Herpotrichiellaceae;g__unidentified;s__Herpotrichiellaceae_sp	SH217841.07FU	Unidentified	-
OTU6506	230	98.6%|100%|JX857212|k__Fungi;p__Ascomycota;c__Leotiomycetes;o__Helotiales;f__Helotiaceae;g__Rhizoscyphus;s__Rhizoscyphus_sp	SH181102.07FU	Rhizoscyphus	Endophyte
OTU7086	230	97.6%|100%|FR877526|k__Fungi;p__Ascomycota;c__Archaeorhizomycetes;o__Archaeorhizomycetales;f__Archaeorhizomycetaceae;g__Archaeorhizomyces;s__Archaeorhizomyces_sp	SH180492.07FU	Archaeorhizomyces	saprotroph
OTU316	226	97.3%|100%|AY762619|k__Fungi;p__Ascomycota;c__Leotiomycetes;o__Leotiomycetes_ord_Incertae_sedis;f__Leotiomycetes_fam_Incertae_sedis;g__Meliniomyces;s__Meliniomyces_variabilis	SH181078.07FU	Meliniomyces	Ericoid mycorrhizal
OTU599	226	99.2%|100%|FR877526|k__Fungi;p__Ascomycota;c__Archaeorhizomycetes;o__Archaeorhizomycetales;f__Archaeorhizomycetaceae;g__Archaeorhizomyces;s__Archaeorhizomyces_sp	SH180492.07FU	Archaeorhizomyces	saprotroph
OTU2327	225	99.5%|100%|UDB001751|k__Fungi;p__Basidiomycota;c__Agaricomycetes;o__Atheliales;f__Atheliaceae;g__Piloderma;s__Piloderma_sphaerosporum	SH196824.07FU	Piloderma	Ectomycorrhizal
OTU5150	225	99.3%|93.2%|HQ157957|k__Fungi;p__Ascomycota;c__Leotiomycetes;o__Helotiales;f__Hyaloscyphaceae;g__unidentified;s__Hyaloscyphaceae_sp	SH201644.07FU	Unidentified	-
OTU3394	224	97.9%|100%|AB254392|k__Fungi;p__Basidiomycota;c__Agaricomycetes;o__Atheliales;f__Atheliaceae;g__Tylospora;s__Tylospora_fibrillosa	SH213927.07FU	Tylospora	Ectomycorrhizal
OTU371	223	99.3%|100%|HQ157836|k__Fungi;p__Ascomycota;c__Leotiomycetes;o__Leotiomycetes_ord_Incertae_sedis;f__Leotiomycetes_fam_Incertae_sedis;g__Meliniomyces;s__Meliniomyces_vraolstadiae	SH181085.07FU	Meliniomyces	Endophyte
OTU4712	222	93.4%|100%|GU366726|k__Fungi;p__Ascomycota;c__Sordariomycetes;o__Sordariales;f__Lasiosphaeriaceae;g__Fimetariella;s__Fimetariella_sp	SH468011.07FU	Fimetariella	Saprotroph
OTU502	222	99.3%|97.9%|FJ553685|k__Fungi;p__Ascomycota;c__Leotiomycetes;o__Helotiales;f__Helotiales_fam_Incertae_sedis;g__Cadophora;s__Cadophora_sp	SH203693.07FU	Cadophora	Endophyte
OTU2012	219	97.6%|100%|UDB021463|k__Fungi;p__Basidiomycota;c__Agaricomycetes;o__Agaricales;f__Cortinariaceae;g__Cortinarius;s__Cortinarius_tillamookensis	SH135196.07FU	Cortinarius	Ectomycorrhizal
OTU2262	219	94.4%|100%|UDB016324|k__Fungi;p__Basidiomycota;c__Agaricomycetes;o__Hymenochaetales;f__Schizoporaceae;g__Xylodon;s__Xylodon_sambuci	SH185877.07FU	Xylodon	wood decay fungi
OTU5595	217	99.3%|100%|DQ309130|k__Fungi;p__Ascomycota;c__Leotiomycetes;o__unidentified;f__unidentified;g__unidentified;s__Leotiomycetes_sp	SH181091.07FU	Pezoloma	Ericoid Mycorrhizal
OTU3359	216	97.9%|100%|AB254392|k__Fungi;p__Basidiomycota;c__Agaricomycetes;o__Atheliales;f__Atheliaceae;g__Tylospora;s__Tylospora_fibrillosa	SH213927.07FU	Tylospora	Ectomycorrhizal
OTU4068	213	100%|100%|UDB020765|k__Fungi;p__Ascomycota;c__Eurotiomycetes;o__Chaetothyriales;f__Herpotrichiellaceae;g__Cladophialophora;s__Cladophialophora_chaetospira	SH026692.07FU	Cladophialophora	Saprotroph
OTU116	211	98.6%|100%|KC876191|k__Fungi;p__Ascomycota;c__unidentified;o__unidentified;f__unidentified;g__unidentified;s__Ascomycota_sp	SH214267.07FU	Meliniomyces	Endophyte
OTU1406	210	99.5%|100%|UDB000282|k__Fungi;p__Basidiomycota;c__Agaricomycetes;o__Thelephorales;f__Thelephoraceae;g__Pseudotomentella;s__Pseudotomentella_mucidula	SH223399.07FU	Pseudotomentella	Ectomycorrhizal
OTU3907	210	100%|100%|FJ475676|k__Fungi;p__Basidiomycota;c__unidentified;o__unidentified;f__unidentified;g__unidentified;s__Basidiomycota_sp	SH207620.07FU	Unidentified	-
OTU2011	209	99%|100%|FJ157084|k__Fungi;p__Basidiomycota;c__Agaricomycetes;o__Agaricales;f__Cortinariaceae;g__Cortinarius;s__Cortinarius_semisanguineus	SH212101.07FU	Cortinarius	Ectomycorrhizal
OTU526	208	100%|100%|AJ319078|k__Fungi;p__Ascomycota;c__Leotiomycetes;o__Leotiales;f__Leotiaceae;g__Pezoloma;s__Pezoloma_ericae	SH214266.07FU	Pezoloma	Ericoid Mycorrhizal
OTU405	202	97.9%|100%|AY762619|k__Fungi;p__Ascomycota;c__Leotiomycetes;o__Leotiomycetes_ord_Incertae_sedis;f__Leotiomycetes_fam_Incertae_sedis;g__Meliniomyces;s__Meliniomyces_variabilis	SH181078.07FU	Meliniomyces	Ericoid mycorrhizal
OTU5245	200	100%|100%|FN610860|k__Fungi;p__Ascomycota;c__Dothideomycetes;o__Hysteriales;f__Gloniaceae;g__Cenococcum;s__Cenococcum_geophilum	SH199613.07FU	Cenococcum	Ectomycorrhizal
OTU497	199	97.9%|100%|EF434011|k__Fungi;p__Ascomycota;c__unidentified;o__unidentified;f__unidentified;g__unidentified;s__Ascomycota_sp	SH194394.07FU	Unidentified	-
OTU4973	196	96.5%|96.6%|AY762619|k__Fungi;p__Ascomycota;c__Leotiomycetes;o__Leotiomycetes_ord_Incertae_sedis;f__Leotiomycetes_fam_Incertae_sedis;g__Meliniomyces;s__Meliniomyces_variabilis	SH181078.07FU	Meliniomyces	Ericoid mycorrhizal
OTU468	195	99.3%|100%|HQ157836|k__Fungi;p__Ascomycota;c__Leotiomycetes;o__Leotiomycetes_ord_Incertae_sedis;f__Leotiomycetes_fam_Incertae_sedis;g__Meliniomyces;s__Meliniomyces_vraolstadiae	SH181085.07FU	Meliniomyces	Endophyte
OTU6185	195	93.8%|100%|KC876191|k__Fungi;p__Ascomycota;c__unidentified;o__unidentified;f__unidentified;g__unidentified;s__Ascomycota_sp	SH214267.07FU	Meliniomyces	Endophyte
OTU4465	193	99.3%|100%|HM069467|k__Fungi;p__Ascomycota;c__Leotiomycetes;o__Helotiales;f__unidentified;g__unidentified;s__Helotiales_sp	SH211718.07FU	Unidentified	-
OTU5213	192	95.2%|100%|JX857212|k__Fungi;p__Ascomycota;c__Leotiomycetes;o__Helotiales;f__Helotiaceae;g__Rhizoscyphus;s__Rhizoscyphus_sp	SH181102.07FU	Rhizoscyphus	Endophyte
OTU177	191	97.3%|100%|AY762619|k__Fungi;p__Ascomycota;c__Leotiomycetes;o__Leotiomycetes_ord_Incertae_sedis;f__Leotiomycetes_fam_Incertae_sedis;g__Meliniomyces;s__Meliniomyces_variabilis	SH181078.07FU	Meliniomyces	Ericoid mycorrhizal
OTU459	191	96.5%|100%|AY762619|k__Fungi;p__Ascomycota;c__Leotiomycetes;o__Leotiomycetes_ord_Incertae_sedis;f__Leotiomycetes_fam_Incertae_sedis;g__Meliniomyces;s__Meliniomyces_variabilis	SH181078.07FU	Meliniomyces	Ericoid mycorrhizal
OTU119	188	97.9%|100%|AY762619|k__Fungi;p__Ascomycota;c__Leotiomycetes;o__Leotiomycetes_ord_Incertae_sedis;f__Leotiomycetes_fam_Incertae_sedis;g__Meliniomyces;s__Meliniomyces_variabilis	SH181078.07FU	Meliniomyces	Ericoid mycorrhizal
OTU1265	187	100%|100%|JQ272467|k__Fungi;p__Zygomycota;c__Mortierellomycotina_cls_Incertae_sedis;o__Mortierellales;f__Mortierellaceae;g__Mortierella;s__Mortierella_pulchella	SH193939.07FU	Mortierella	Saprotroph
OTU2279	186	99.5%|100%|UDB001751|k__Fungi;p__Basidiomycota;c__Agaricomycetes;o__Atheliales;f__Atheliaceae;g__Piloderma;s__Piloderma_sphaerosporum	SH196824.07FU	Piloderma	Ectomycorrhizal
OTU7087	186	96.7%|98.4%|FR877526|k__Fungi;p__Ascomycota;c__Archaeorhizomycetes;o__Archaeorhizomycetales;f__Archaeorhizomycetaceae;g__Archaeorhizomyces;s__Archaeorhizomyces_sp	SH180492.07FU	Archaeorhizomyces	saprotroph
OTU2286	183	98.4%|98%|FN610872|k__Fungi;p__Basidiomycota;c__Agaricomycetes;o__Atheliales;f__Atheliaceae;g__unidentified;s__Atheliaceae_sp	SH196825.07FU	Piloderma	Ectomycorrhizal
OTU559	182	99.2%|100%|FR877526|k__Fungi;p__Ascomycota;c__Archaeorhizomycetes;o__Archaeorhizomycetales;f__Archaeorhizomycetaceae;g__Archaeorhizomyces;s__Archaeorhizomyces_sp	SH180492.07FU	Archaeorhizomyces	saprotroph
OTU145	179	99.5%|100%|HQ604405|k__Fungi;p__Basidiomycota;c__Agaricomycetes;o__Agaricales;f__unidentified;g__unidentified;s__Agaricales_sp	SH201230.07FU	Inocybe	Ectomycorrhizal
OTU6344	179	93.7%|100%|KC965432|k__Fungi;p__Ascomycota;c__Leotiomycetes;o__unidentified;f__unidentified;g__unidentified;s__Leotiomycetes_sp	SH018522.07FU	Unidentified	-
OTU2512	178	98.5%|100%|UDB001751|k__Fungi;p__Basidiomycota;c__Agaricomycetes;o__Atheliales;f__Atheliaceae;g__Piloderma;s__Piloderma_sphaerosporum	SH196824.07FU	Piloderma	Ectomycorrhizal
OTU4434	177	98%|98.1%|KC456680|k__Fungi;p__Ascomycota;c__Eurotiomycetes;o__Chaetothyriales;f__Herpotrichiellaceae;g__unidentified;s__Herpotrichiellaceae_sp	SH193235.07FU	Unidentified	-
OTU5365	177	99.3%|98%|HQ211814|k__Fungi;p__Ascomycota;c__unidentified;o__unidentified;f__unidentified;g__unidentified;s__Ascomycota_sp	SH000254.07FU	Colpoma	Plant Pathogen
OTU175	175	97.3%|100%|AY762619|k__Fungi;p__Ascomycota;c__Leotiomycetes;o__Leotiomycetes_ord_Incertae_sedis;f__Leotiomycetes_fam_Incertae_sedis;g__Meliniomyces;s__Meliniomyces_variabilis	SH181078.07FU	Meliniomyces	Ericoid mycorrhizal
OTU1549	174	99.5%|100%|EU427330|k__Fungi;p__Basidiomycota;c__Agaricomycetes;o__Thelephorales;f__Thelephoraceae;g__unidentified;s__Thelephoraceae_sp	SH184510.07FU	Unidentified	Ectomycorrhizal
OTU230	172	99.3%|100%|UDB002570|k__Fungi;p__Ascomycota;c__Leotiomycetes;o__Helotiales;f__unidentified;g__unidentified;s__Helotiales_sp	SH201649.07FU	Unidentified	-
OTU5355	171	97.3%|100%|AY524845|k__Fungi;p__Ascomycota;c__Leotiomycetes;o__Helotiales;f__Vibrisseaceae;g__Phialocephala;s__Phialocephala_sphaeroides	SH204990.07FU	Phialocephala	Endophyte
OTU582	170	96.7%|100%|AF481369|k__Fungi;p__Ascomycota;c__Archaeorhizomycetes;o__Archaeorhizomycetales;f__Archaeorhizomycetaceae;g__Archaeorhizomyces;s__Archaeorhizomyces_sp	SH180493.07FU	Archaeorhizomyces	saprotroph
OTU496	169	97.3%|100%|AY762619|k__Fungi;p__Ascomycota;c__Leotiomycetes;o__Leotiomycetes_ord_Incertae_sedis;f__Leotiomycetes_fam_Incertae_sedis;g__Meliniomyces;s__Meliniomyces_variabilis	SH181078.07FU	Meliniomyces	Ericoid mycorrhizal
OTU224	168	99.3%|100%|HQ157836|k__Fungi;p__Ascomycota;c__Leotiomycetes;o__Leotiomycetes_ord_Incertae_sedis;f__Leotiomycetes_fam_Incertae_sedis;g__Meliniomyces;s__Meliniomyces_vraolstadiae	SH181085.07FU	Meliniomyces	Endophyte
OTU285	168	97.4%|100%|AB254392|k__Fungi;p__Basidiomycota;c__Agaricomycetes;o__Atheliales;f__Atheliaceae;g__Tylospora;s__Tylospora_fibrillosa	SH213927.07FU	Tylospora	Ectomycorrhizal
OTU3392	168	97.9%|100%|AB254392|k__Fungi;p__Basidiomycota;c__Agaricomycetes;o__Atheliales;f__Atheliaceae;g__Tylospora;s__Tylospora_fibrillosa	SH213927.07FU	Tylospora	Ectomycorrhizal
OTU82	168	97.2%|100%|AY762619|k__Fungi;p__Ascomycota;c__Leotiomycetes;o__Leotiomycetes_ord_Incertae_sedis;f__Leotiomycetes_fam_Incertae_sedis;g__Meliniomyces;s__Meliniomyces_variabilis	SH181078.07FU	Meliniomyces	Ericoid mycorrhizal
OTU3292	167	97.4%|100%|AB254392|k__Fungi;p__Basidiomycota;c__Agaricomycetes;o__Atheliales;f__Atheliaceae;g__Tylospora;s__Tylospora_fibrillosa	SH213927.07FU	Tylospora	Ectomycorrhizal
OTU4393	167	98%|96.8%|GU998515|k__Fungi;p__Ascomycota;c__Eurotiomycetes;o__Chaetothyriales;f__unidentified;g__unidentified;s__Chaetothyriales_sp	SH012608.07FU	Unidentified	-
OTU2059	166	99%|100%|FJ157084|k__Fungi;p__Basidiomycota;c__Agaricomycetes;o__Agaricales;f__Cortinariaceae;g__Cortinarius;s__Cortinarius_semisanguineus	SH212101.07FU	Cortinarius	Ectomycorrhizal
OTU362	166	97.3%|100%|AY762619|k__Fungi;p__Ascomycota;c__Leotiomycetes;o__Leotiomycetes_ord_Incertae_sedis;f__Leotiomycetes_fam_Incertae_sedis;g__Meliniomyces;s__Meliniomyces_variabilis	SH181078.07FU	Meliniomyces	Ericoid mycorrhizal
OTU462	165	97.3%|100%|AY762619|k__Fungi;p__Ascomycota;c__Leotiomycetes;o__Leotiomycetes_ord_Incertae_sedis;f__Leotiomycetes_fam_Incertae_sedis;g__Meliniomyces;s__Meliniomyces_variabilis	SH181078.07FU	Meliniomyces	Ericoid mycorrhizal
OTU1464	164	99.5%|100%|EU427330|k__Fungi;p__Basidiomycota;c__Agaricomycetes;o__Thelephorales;f__Thelephoraceae;g__unidentified;s__Thelephoraceae_sp	SH184510.07FU	Unidentified	Ectomycorrhizal
OTU6130	164	96.5%|100%|KP889477|k__Fungi;p__unidentified;c__unidentified;o__unidentified;f__unidentified;g__unidentified;s__Fungi_sp	SH493673.07FU	Meliniomyces	Endophyte
OTU314	163	98.6%|100%|JX857212|k__Fungi;p__Ascomycota;c__Leotiomycetes;o__Helotiales;f__Helotiaceae;g__Rhizoscyphus;s__Rhizoscyphus_sp	SH181102.07FU	Rhizoscyphus	Endophyte
OTU48	162	97.9%|98.6%|AY762619|k__Fungi;p__Ascomycota;c__Leotiomycetes;o__Leotiomycetes_ord_Incertae_sedis;f__Leotiomycetes_fam_Incertae_sedis;g__Meliniomyces;s__Meliniomyces_variabilis	SH181078.07FU	Meliniomyces	Ericoid mycorrhizal
OTU6030	162	95.7%|96.5%|KC965432|k__Fungi;p__Ascomycota;c__Leotiomycetes;o__unidentified;f__unidentified;g__unidentified;s__Leotiomycetes_sp	SH018522.07FU	Unidentified	-
OTU6375	161	97.9%|100%|UDB020708|k__Fungi;p__Ascomycota;c__Leotiomycetes;o__Helotiales;f__unidentified;g__unidentified;s__Helotiales_sp	SH201642.07FU	Unidentified	-
OTU269	160	97.9%|100%|HF947877|k__Fungi;p__Ascomycota;c__Leotiomycetes;o__Helotiales;f__unidentified;g__unidentified;s__Helotiales_sp	SH214294.07FU	Phialocephala	Endophyte
OTU4927	159	93.9%|100%|KP889438|k__Fungi;p__unidentified;c__unidentified;o__unidentified;f__unidentified;g__unidentified;s__Fungi_sp	SH488681.07FU	Unidentified	-
OTU6998	158	94.1%|99.3%|KP889701|k__Fungi;p__unidentified;c__unidentified;o__unidentified;f__unidentified;g__unidentified;s__Fungi_sp	SH495464.07FU	Arachnopeziza	Saprotroph
OTU575	157	96.7%|100%|AF481369|k__Fungi;p__Ascomycota;c__Archaeorhizomycetes;o__Archaeorhizomycetales;f__Archaeorhizomycetaceae;g__Archaeorhizomyces;s__Archaeorhizomyces_sp	SH180493.07FU	Archaeorhizomyces	saprotroph
OTU662	157	100%|100%|AY641466|k__Fungi;p__Basidiomycota;c__Agaricomycetes;o__Agaricales;f__unidentified;g__unidentified;s__Agaricales_sp	SH000773.07FU	Unidentified	-
OTU2290	156	99.5%|100%|FJ475824|k__Fungi;p__Basidiomycota;c__Agaricomycetes;o__Auriculariales;f__unidentified;g__unidentified;s__Auriculariales_sp	SH213816.07FU	Unidentified	-
OTU5298	156	96.6%|100%|JX857212|k__Fungi;p__Ascomycota;c__Leotiomycetes;o__Helotiales;f__Helotiaceae;g__Rhizoscyphus;s__Rhizoscyphus_sp	SH181102.07FU	Rhizoscyphus	Endophyte
OTU603	156	99.2%|100%|FR877526|k__Fungi;p__Ascomycota;c__Archaeorhizomycetes;o__Archaeorhizomycetales;f__Archaeorhizomycetaceae;g__Archaeorhizomyces;s__Archaeorhizomyces_sp	SH180492.07FU	Archaeorhizomyces	saprotroph
OTU110	155	97.3%|100%|AY762619|k__Fungi;p__Ascomycota;c__Leotiomycetes;o__Leotiomycetes_ord_Incertae_sedis;f__Leotiomycetes_fam_Incertae_sedis;g__Meliniomyces;s__Meliniomyces_variabilis	SH181078.07FU	Meliniomyces	Ericoid mycorrhizal
OTU5455	153	95.7%|97.2%|JQ346979|k__Fungi;p__Ascomycota;c__Leotiomycetes;o__unidentified;f__unidentified;g__unidentified;s__Leotiomycetes_sp	SH181083.07FU	Pezoloma	Ericoid Mycorrhizal
OTU557	153	99.2%|100%|FR877526|k__Fungi;p__Ascomycota;c__Archaeorhizomycetes;o__Archaeorhizomycetales;f__Archaeorhizomycetaceae;g__Archaeorhizomyces;s__Archaeorhizomyces_sp	SH180492.07FU	Archaeorhizomyces	saprotroph
OTU5571	153	99.3%|100%|EF434013|k__Fungi;p__Ascomycota;c__Dothideomycetes;o__Venturiales;f__Venturiaceae;g__Venturia;s__Venturia_sp	SH219616.07FU	Venturia	Plant Pathogen
OTU5843	153	100%|100%|FN561756|k__Fungi;p__Ascomycota;c__Dothideomycetes;o__Dothideomycetes_ord_Incertae_sedis;f__Dothideomycetes_fam_Incertae_sedis;g__Bactrodesmium;s__Bactrodesmium_gabretae	SH476915.07FU	Bactrodesmium	wood decay fungi
OTU7070	153	96.7%|100%|AF481369|k__Fungi;p__Ascomycota;c__Archaeorhizomycetes;o__Archaeorhizomycetales;f__Archaeorhizomycetaceae;g__Archaeorhizomyces;s__Archaeorhizomyces_sp	SH180493.07FU	Archaeorhizomyces	saprotroph
OTU220	152	99.3%|100%|HQ157836|k__Fungi;p__Ascomycota;c__Leotiomycetes;o__Leotiomycetes_ord_Incertae_sedis;f__Leotiomycetes_fam_Incertae_sedis;g__Meliniomyces;s__Meliniomyces_vraolstadiae	SH181085.07FU	Meliniomyces	Endophyte
OTU5043	150	97.9%|100%|AJ430147|k__Fungi;p__Ascomycota;c__Leotiomycetes;o__Leotiomycetes_ord_Incertae_sedis;f__Leotiomycetes_fam_Incertae_sedis;g__Meliniomyces;s__Meliniomyces_bicolor	SH426644.07FU	Meliniomyces	Endophyte
OTU4802	148	99.3%|100%|UDB002570|k__Fungi;p__Ascomycota;c__Leotiomycetes;o__Helotiales;f__unidentified;g__unidentified;s__Helotiales_sp	SH201649.07FU	Unidentified	-
OTU1851	147	98.6%|100%|UDB011833|k__Fungi;p__Basidiomycota;c__Agaricomycetes;o__Agaricales;f__Strophariaceae;g__Galerina;s__Galerina_fallax	SH176922.07FU	Galerina	Saprotroph
OTU4291	147	96.7%|96.2%|GU998515|k__Fungi;p__Ascomycota;c__Eurotiomycetes;o__Chaetothyriales;f__unidentified;g__unidentified;s__Chaetothyriales_sp	SH012608.07FU	Unidentified	-
OTU4044	144	100%|100%|DQ677655|k__Fungi;p__Ascomycota;c__Sordariomycetes;o__Hypocreales;f__Hypocreaceae;g__Trichoderma;s__Trichoderma_viride	SH181342.07FU	Trichoderma	Saprotroph
OTU5655	144	97.9%|97.2%|AY762619|k__Fungi;p__Ascomycota;c__Leotiomycetes;o__Leotiomycetes_ord_Incertae_sedis;f__Leotiomycetes_fam_Incertae_sedis;g__Meliniomyces;s__Meliniomyces_variabilis	SH181078.07FU	Meliniomyces	Ericoid mycorrhizal
OTU6340	144	97.9%|100%|AY762619|k__Fungi;p__Ascomycota;c__Leotiomycetes;o__Leotiomycetes_ord_Incertae_sedis;f__Leotiomycetes_fam_Incertae_sedis;g__Meliniomyces;s__Meliniomyces_variabilis	SH181078.07FU	Meliniomyces	Ericoid mycorrhizal
OTU248	142	97.9%|100%|AY762619|k__Fungi;p__Ascomycota;c__Leotiomycetes;o__Leotiomycetes_ord_Incertae_sedis;f__Leotiomycetes_fam_Incertae_sedis;g__Meliniomyces;s__Meliniomyces_variabilis	SH181078.07FU	Meliniomyces	Ericoid mycorrhizal
OTU1365	141	99.5%|100%|KJ140560|k__Fungi;p__Basidiomycota;c__Agaricomycetes;o__Trechisporales;f__Hydnodontaceae;g__Trechispora;s__Trechispora_sp	SH199386.07FU	Trechispora	wood decay fungi
OTU201	141	97.4%|100%|AB254392|k__Fungi;p__Basidiomycota;c__Agaricomycetes;o__Atheliales;f__Atheliaceae;g__Tylospora;s__Tylospora_fibrillosa	SH213927.07FU	Tylospora	Ectomycorrhizal
OTU596	140	96.7%|100%|AF481369|k__Fungi;p__Ascomycota;c__Archaeorhizomycetes;o__Archaeorhizomycetales;f__Archaeorhizomycetaceae;g__Archaeorhizomyces;s__Archaeorhizomyces_sp	SH180493.07FU	Archaeorhizomyces	saprotroph
OTU6068	140	98.6%|97.9%|JX857212|k__Fungi;p__Ascomycota;c__Leotiomycetes;o__Helotiales;f__Helotiaceae;g__Rhizoscyphus;s__Rhizoscyphus_sp	SH181102.07FU	Rhizoscyphus	Endophyte
OTU6589	140	96.5%|100%|AF062807|k__Fungi;p__Ascomycota;c__Leotiomycetes;o__Leotiomycetes_ord_Incertae_sedis;f__Myxotrichaceae;g__Oidiodendron;s__Oidiodendron_tenuissimum	SH216999.07FU	Oidiodendron	Ericoid Mycorrhizal
OTU1112	139	100%|100%|JF300715|k__Fungi;p__Zygomycota;c__Mortierellomycotina_cls_Incertae_sedis;o__Mortierellales;f__Mortierellaceae;g__Mortierella;s__Mortierella_macrocystopsis	SH187862.07FU	Mortierella	Saprotroph
OTU4794	138	98.7%|100%|GU174334|k__Fungi;p__Ascomycota;c__Leotiomycetes;o__Helotiales;f__unidentified;g__unidentified;s__Helotiales_sp	SH215250.07FU	Unidentified	-
OTU4797	138	97.9%|96.6%|AY762619|k__Fungi;p__Ascomycota;c__Leotiomycetes;o__Leotiomycetes_ord_Incertae_sedis;f__Leotiomycetes_fam_Incertae_sedis;g__Meliniomyces;s__Meliniomyces_variabilis	SH181078.07FU	Meliniomyces	Ericoid mycorrhizal
OTU5433	138	99.3%|100%|KC876191|k__Fungi;p__Ascomycota;c__unidentified;o__unidentified;f__unidentified;g__unidentified;s__Ascomycota_sp	SH214267.07FU	Meliniomyces	Endophyte
OTU2366	136	99.5%|100%|UDB001751|k__Fungi;p__Basidiomycota;c__Agaricomycetes;o__Atheliales;f__Atheliaceae;g__Piloderma;s__Piloderma_sphaerosporum	SH196824.07FU	Piloderma	Ectomycorrhizal
OTU529	136	98.6%|100%|AY078145|k__Fungi;p__Ascomycota;c__Leotiomycetes;o__Helotiales;f__Vibrisseaceae;g__Acephala;s__Acephala_applanata	SH275913.07FU	Acephala	Endophyte
OTU4618	135	98.7%|100%|FJ475797|k__Fungi;p__Ascomycota;c__Eurotiomycetes;o__Chaetothyriales;f__Herpotrichiellaceae;g__unidentified;s__Herpotrichiellaceae_sp	SH217841.07FU	Unidentified	-
OTU1837	133	98.6%|100%|DQ309203|k__Fungi;p__Basidiomycota;c__Agaricomycetes;o__Agaricales;f__unidentified;g__unidentified;s__Agaricales_sp	SH220719.07FU	Mycena	Saprotroph
OTU3978	133	100%|100%|GU174352|k__Fungi;p__Ascomycota;c__Eurotiomycetes;o__Chaetothyriales;f__Herpotrichiellaceae;g__Cladophialophora;s__Cladophialophora_sp	SH213267.07FU	Cladophialophora	Saprotroph
OTU6004	133	98.6%|100%|KC876191|k__Fungi;p__Ascomycota;c__unidentified;o__unidentified;f__unidentified;g__unidentified;s__Ascomycota_sp	SH214267.07FU	Meliniomyces	Endophyte
OTU2813	131	96.9%|100%|AB254392|k__Fungi;p__Basidiomycota;c__Agaricomycetes;o__Atheliales;f__Atheliaceae;g__Tylospora;s__Tylospora_fibrillosa	SH213927.07FU	Tylospora	Ectomycorrhizal
OTU6446	130	98.6%|100%|AY762619|k__Fungi;p__Ascomycota;c__Leotiomycetes;o__Leotiomycetes_ord_Incertae_sedis;f__Leotiomycetes_fam_Incertae_sedis;g__Meliniomyces;s__Meliniomyces_variabilis	SH181078.07FU	Meliniomyces	Ericoid mycorrhizal
OTU1360	129	96.8%|100%|DQ974772|k__Fungi;p__Basidiomycota;c__Agaricomycetes;o__Thelephorales;f__Thelephoraceae;g__unidentified;s__Thelephoraceae_sp	SH177791.07FU	Tomentella	Ectomycorrhizal
OTU4442	129	99.3%|98.1%|KC456680|k__Fungi;p__Ascomycota;c__Eurotiomycetes;o__Chaetothyriales;f__Herpotrichiellaceae;g__unidentified;s__Herpotrichiellaceae_sp	SH193235.07FU	Unidentified	-
OTU547	129	97.9%|98.6%|EF619698|k__Fungi;p__Ascomycota;c__Leotiomycetes;o__Helotiales;f__Dermateaceae;g__unidentified;s__Dermateaceae_sp	SH201636.07FU	Unidentified	-
OTU5222	127	96.5%|100%|AB847003|k__Fungi;p__Ascomycota;c__Leotiomycetes;o__unidentified;f__unidentified;g__unidentified;s__Leotiomycetes_sp	SH181093.07FU	Meliniomyces	Endophyte
OTU584	127	99.2%|100%|FR877526|k__Fungi;p__Ascomycota;c__Archaeorhizomycetes;o__Archaeorhizomycetales;f__Archaeorhizomycetaceae;g__Archaeorhizomyces;s__Archaeorhizomyces_sp	SH180492.07FU	Archaeorhizomyces	saprotroph
OTU235	126	99.3%|100%|UDB002570|k__Fungi;p__Ascomycota;c__Leotiomycetes;o__Helotiales;f__unidentified;g__unidentified;s__Helotiales_sp	SH201649.07FU	Unidentified	-
OTU103	125	98.6%|100%|KC876191|k__Fungi;p__Ascomycota;c__unidentified;o__unidentified;f__unidentified;g__unidentified;s__Ascomycota_sp	SH214267.07FU	Meliniomyces	Endophyte
OTU4829	125	97.3%|100%|HM069467|k__Fungi;p__Ascomycota;c__Leotiomycetes;o__Helotiales;f__unidentified;g__unidentified;s__Helotiales_sp	SH211718.07FU	Unidentified	-
OTU6078	125	100%|100%|UDB020779|k__Fungi;p__Ascomycota;c__Leotiomycetes;o__Helotiales;f__unidentified;g__unidentified;s__Helotiales_sp	SH018540.07FU	Unidentified	-
OTU79	125	99.3%|100%|KC876191|k__Fungi;p__Ascomycota;c__unidentified;o__unidentified;f__unidentified;g__unidentified;s__Ascomycota_sp	SH214267.07FU	Meliniomyces	Endophyte
OTU2514	124	98%|100%|FN610872|k__Fungi;p__Basidiomycota;c__Agaricomycetes;o__Atheliales;f__Atheliaceae;g__unidentified;s__Atheliaceae_sp	SH196825.07FU	Piloderma	Ectomycorrhizal
OTU4639	124	99.3%|100%|FJ475797|k__Fungi;p__Ascomycota;c__Eurotiomycetes;o__Chaetothyriales;f__Herpotrichiellaceae;g__unidentified;s__Herpotrichiellaceae_sp	SH217841.07FU	Unidentified	-
OTU7098	124	96.7%|98.4%|AF481369|k__Fungi;p__Ascomycota;c__Archaeorhizomycetes;o__Archaeorhizomycetales;f__Archaeorhizomycetaceae;g__Archaeorhizomyces;s__Archaeorhizomyces_sp	SH180493.07FU	Archaeorhizomyces	saprotroph
OTU2181	123	100%|91.5%|UDB015581|k__Fungi;p__Basidiomycota;c__Agaricomycetes;o__Cantharellales;f__Cantharellaceae;g__Craterellus;s__Craterellus_tubaeformis	SH216284.07FU	Craterellus	Ectomycorrhizal
OTU419	123	97.9%|100%|KC876191|k__Fungi;p__Ascomycota;c__unidentified;o__unidentified;f__unidentified;g__unidentified;s__Ascomycota_sp	SH214267.07FU	Meliniomyces	Endophyte
OTU1811	122	97.1%|99.5%|UDB020782|k__Fungi;p__Basidiomycota;c__Agaricomycetes;o__Agaricales;f__Strophariaceae;g__Galerina;s__Galerina_allospora	SH176939.07FU	Galerina	Saprotroph
OTU36	122	100%|97.9%|KC876191|k__Fungi;p__Ascomycota;c__unidentified;o__unidentified;f__unidentified;g__unidentified;s__Ascomycota_sp	SH214267.07FU	Meliniomyces	Endophyte
OTU4225	122	100%|100%|U51979|k__Fungi;p__Ascomycota;c__Leotiomycetes;o__Helotiales;f__Helotiales_fam_Incertae_sedis;g__Dactylaria;s__Dactylaria_lanosa	SH013734.07FU	Dactylaria	Plant Pathogen
OTU477	122	97.9%|100%|AY762619|k__Fungi;p__Ascomycota;c__Leotiomycetes;o__Leotiomycetes_ord_Incertae_sedis;f__Leotiomycetes_fam_Incertae_sedis;g__Meliniomyces;s__Meliniomyces_variabilis	SH181078.07FU	Meliniomyces	Ericoid mycorrhizal
OTU609	121	97.5%|100%|AF481369|k__Fungi;p__Ascomycota;c__Archaeorhizomycetes;o__Archaeorhizomycetales;f__Archaeorhizomycetaceae;g__Archaeorhizomyces;s__Archaeorhizomyces_sp	SH180493.07FU	Archaeorhizomyces	saprotroph
OTU4240	120	100%|100%|AM999549|k__Fungi;p__Ascomycota;c__Eurotiomycetes;o__Chaetothyriales;f__Herpotrichiellaceae;g__unidentified;s__Herpotrichiellaceae_sp	SH183186.07FU	Unidentified	-
OTU434	120	99.3%|100%|UDB020732|k__Fungi;p__Ascomycota;c__Leotiomycetes;o__Helotiales;f__unidentified;g__unidentified;s__Helotiales_sp	SH471644.07FU	Lachnellula	Saprotroph
OTU1743	119	99.5%|100%|KC876328|k__Fungi;p__Basidiomycota;c__Agaricomycetes;o__Agaricales;f__unidentified;g__unidentified;s__Agaricales_sp	SH220728.07FU	Mycena	Saprotroph
OTU4064	119	97.7%|100%|GQ996174|k__Fungi;p__Ascomycota;c__Sordariomycetes;o__Xylariales;f__Amphisphaeriaceae;g__Phlogicylindrium;s__Phlogicylindrium_sp	SH184104.07FU	Phlogicylindrium	Plant Pathogen
OTU479	119	98.6%|100%|AY762619|k__Fungi;p__Ascomycota;c__Leotiomycetes;o__Leotiomycetes_ord_Incertae_sedis;f__Leotiomycetes_fam_Incertae_sedis;g__Meliniomyces;s__Meliniomyces_variabilis	SH181078.07FU	Meliniomyces	Ericoid mycorrhizal
OTU6039	119	99.3%|100%|FN561756|k__Fungi;p__Ascomycota;c__Dothideomycetes;o__Dothideomycetes_ord_Incertae_sedis;f__Dothideomycetes_fam_Incertae_sedis;g__Bactrodesmium;s__Bactrodesmium_gabretae	SH476915.07FU	Bactrodesmium	wood decay fungi
OTU5773	118	96.6%|100%|UDB020821|k__Fungi;p__Ascomycota;c__Dothideomycetes;o__Venturiales;f__Venturiaceae;g__unidentified;s__Venturiaceae_sp	SH004703.07FU	Venturia	Plant Pathogen
OTU933	117	100%|100%|KF359672|k__Fungi;p__Zygomycota;c__Mortierellomycotina_cls_Incertae_sedis;o__Mortierellales;f__Mortierellaceae;g__Mortierella;s__Mortierella_alliacea	SH187861.07FU	Mortierella	Saprotroph
OTU1571	116	98.6%|100%|UDB005884|k__Fungi;p__Basidiomycota;c__Agaricomycetes;o__Thelephorales;f__Thelephoraceae;g__unidentified;s__Thelephoraceae_sp	SH184629.07FU	Unidentified	Ectomycorrhizal
OTU2233	116	88.9%|100%|GU366695|k__Fungi;p__Basidiomycota;c__Agaricomycetes;o__Atheliales;f__unidentified;g__unidentified;s__Atheliales_sp	SH485840.07FU	Unidentified	-
OTU5768	116	95.8%|100%|AY762619|k__Fungi;p__Ascomycota;c__Leotiomycetes;o__Leotiomycetes_ord_Incertae_sedis;f__Leotiomycetes_fam_Incertae_sedis;g__Meliniomyces;s__Meliniomyces_variabilis	SH181078.07FU	Meliniomyces	Ericoid mycorrhizal
OTU117	115	97.4%|100%|AB254392|k__Fungi;p__Basidiomycota;c__Agaricomycetes;o__Atheliales;f__Atheliaceae;g__Tylospora;s__Tylospora_fibrillosa	SH213927.07FU	Tylospora	Ectomycorrhizal
OTU4293	115	98%|99.3%|FJ475797|k__Fungi;p__Ascomycota;c__Eurotiomycetes;o__Chaetothyriales;f__Herpotrichiellaceae;g__unidentified;s__Herpotrichiellaceae_sp	SH217841.07FU	Unidentified	-
OTU5236	115	99.3%|100%|FM172765|k__Fungi;p__Ascomycota;c__Leotiomycetes;o__unidentified;f__unidentified;g__unidentified;s__Leotiomycetes_sp	SH181089.07FU	Unidentified	-
OTU5368	115	100%|100%|UDB020395|k__Fungi;p__Ascomycota;c__Leotiomycetes;o__Helotiales;f__unidentified;g__unidentified;s__Helotiales_sp	SH019747.07FU	Unidentified	-
OTU469	114	97.9%|100%|AY762619|k__Fungi;p__Ascomycota;c__Leotiomycetes;o__Leotiomycetes_ord_Incertae_sedis;f__Leotiomycetes_fam_Incertae_sedis;g__Meliniomyces;s__Meliniomyces_variabilis	SH181078.07FU	Meliniomyces	Ericoid mycorrhizal
OTU5209	114	98.6%|100%|KF617825|k__Fungi;p__unidentified;c__unidentified;o__unidentified;f__unidentified;g__unidentified;s__Fungi_sp	SH025040.07FU	Unidentified	-
OTU2259	113	99.5%|100%|UDB001751|k__Fungi;p__Basidiomycota;c__Agaricomycetes;o__Atheliales;f__Atheliaceae;g__Piloderma;s__Piloderma_sphaerosporum	SH196824.07FU	Piloderma	Ectomycorrhizal
OTU333	113	98.6%|100%|KC876191|k__Fungi;p__Ascomycota;c__unidentified;o__unidentified;f__unidentified;g__unidentified;s__Ascomycota_sp	SH214267.07FU	Meliniomyces	Endophyte
OTU438	113	99.3%|100%|UDB002570|k__Fungi;p__Ascomycota;c__Leotiomycetes;o__Helotiales;f__unidentified;g__unidentified;s__Helotiales_sp	SH201649.07FU	Unidentified	-
OTU600	113	99.2%|100%|FR877526|k__Fungi;p__Ascomycota;c__Archaeorhizomycetes;o__Archaeorhizomycetales;f__Archaeorhizomycetaceae;g__Archaeorhizomyces;s__Archaeorhizomyces_sp	SH180492.07FU	Archaeorhizomyces	saprotroph
OTU5514	112	97.9%|100%|UDB020583|k__Fungi;p__Ascomycota;c__Leotiomycetes;o__Helotiales;f__unidentified;g__unidentified;s__Helotiales_sp	SH004701.07FU	Dendrospora	-
OTU5749	112	95.6%|94.5%|JN655596|k__Fungi;p__Ascomycota;c__Leotiomycetes;o__Leotiomycetes_ord_Incertae_sedis;f__Leotiomycetes_fam_Incertae_sedis;g__Meliniomyces;s__Meliniomyces_sp	SH181132.07FU	Meliniomyces	Endophyte
OTU566	110	96.7%|100%|AF481369|k__Fungi;p__Ascomycota;c__Archaeorhizomycetes;o__Archaeorhizomycetales;f__Archaeorhizomycetaceae;g__Archaeorhizomyces;s__Archaeorhizomyces_sp	SH180493.07FU	Archaeorhizomyces	saprotroph
OTU138	109	99.3%|100%|AY078145|k__Fungi;p__Ascomycota;c__Leotiomycetes;o__Helotiales;f__Vibrisseaceae;g__Acephala;s__Acephala_applanata	SH275913.07FU	Acephala	Endophyte
OTU3104	109	97.4%|100%|AB254392|k__Fungi;p__Basidiomycota;c__Agaricomycetes;o__Atheliales;f__Atheliaceae;g__Tylospora;s__Tylospora_fibrillosa	SH213927.07FU	Tylospora	Ectomycorrhizal
OTU5187	109	98.6%|100%|KC876191|k__Fungi;p__Ascomycota;c__unidentified;o__unidentified;f__unidentified;g__unidentified;s__Ascomycota_sp	SH214267.07FU	Meliniomyces	Endophyte
OTU560	109	99.2%|100%|FR877526|k__Fungi;p__Ascomycota;c__Archaeorhizomycetes;o__Archaeorhizomycetales;f__Archaeorhizomycetaceae;g__Archaeorhizomyces;s__Archaeorhizomyces_sp	SH180492.07FU	Archaeorhizomyces	saprotroph
OTU3106	108	97.4%|100%|AB254392|k__Fungi;p__Basidiomycota;c__Agaricomycetes;o__Atheliales;f__Atheliaceae;g__Tylospora;s__Tylospora_fibrillosa	SH213927.07FU	Tylospora	Ectomycorrhizal
OTU3197	108	96.8%|98.4%|AB254392|k__Fungi;p__Basidiomycota;c__Agaricomycetes;o__Atheliales;f__Atheliaceae;g__Tylospora;s__Tylospora_fibrillosa	SH213927.07FU	Tylospora	Ectomycorrhizal
OTU3687	108	100%|100%|JN655574|k__Fungi;p__Ascomycota;c__Leotiomycetes;o__Helotiales;f__unidentified;g__unidentified;s__Helotiales_sp	SH211421.07FU	Unidentified	-
OTU2526	107	98.5%|100%|FN610872|k__Fungi;p__Basidiomycota;c__Agaricomycetes;o__Atheliales;f__Atheliaceae;g__unidentified;s__Atheliaceae_sp	SH196825.07FU	Piloderma	Ectomycorrhizal
OTU3577	107	94.7%|100%|UDB014861|k__Fungi;p__unidentified;c__unidentified;o__unidentified;f__unidentified;g__unidentified;s__Fungi_sp	SH526196.07FU	Unidentified	-
OTU5246	106	100%|100%|KP889419|k__Fungi;p__unidentified;c__unidentified;o__unidentified;f__unidentified;g__unidentified;s__Fungi_sp	SH493675.07FU	Unidentified	-
OTU670	106	99.6%|100%|UDB000314|k__Fungi;p__Basidiomycota;c__Agaricomycetes;o__Russulales;f__Russulaceae;g__Russula;s__Russula_fellea	SH218426.07FU	Russula	Ectomycorrhizal
OTU54	105	99.5%|100%|UDB002252|k__Fungi;p__Basidiomycota;c__Agaricomycetes;o__Agaricales;f__Cortinariaceae;g__Cortinarius;s__Cortinarius_biformis	SH188479.07FU	Cortinarius	Ectomycorrhizal
OTU5520	105	98.6%|100%|KP889477|k__Fungi;p__unidentified;c__unidentified;o__unidentified;f__unidentified;g__unidentified;s__Fungi_sp	SH493673.07FU	Meliniomyces	Endophyte
OTU6003	105	97.9%|100%|HQ157864|k__Fungi;p__Ascomycota;c__Leotiomycetes;o__Helotiales;f__Helotiaceae;g__unidentified;s__Helotiaceae_sp	SH214278.07FU	Meliniomyces	Endophyte
OTU6021	105	95.8%|100%|AB847003|k__Fungi;p__Ascomycota;c__Leotiomycetes;o__unidentified;f__unidentified;g__unidentified;s__Leotiomycetes_sp	SH181093.07FU	Meliniomyces	Endophyte
OTU6048	105	98.6%|100%|HF947877|k__Fungi;p__Ascomycota;c__Leotiomycetes;o__Helotiales;f__unidentified;g__unidentified;s__Helotiales_sp	SH214294.07FU	Phialocephala	Endophyte
OTU6663	105	100%|100%|AY618244|k__Fungi;p__Ascomycota;c__Leotiomycetes;o__Helotiales;f__Vibrisseaceae;g__Phialocephala;s__Phialocephala_sp	SH020842.07FU	Phialocephala	Endophyte
OTU1191	104	100%|100%|HQ630351|k__Fungi;p__Zygomycota;c__Mortierellomycotina_cls_Incertae_sedis;o__Mortierellales;f__Mortierellaceae;g__Mortierella;s__Mortierella_pulchella	SH187866.07FU	Mortierella	Saprotroph
OTU2008	104	99%|100%|DQ309156|k__Fungi;p__Basidiomycota;c__Agaricomycetes;o__Trechisporales;f__unidentified;g__unidentified;s__Trechisporales_sp	SH202429.07FU	Unidentified	-
OTU2274	104	99.5%|100%|FN610872|k__Fungi;p__Basidiomycota;c__Agaricomycetes;o__Atheliales;f__Atheliaceae;g__unidentified;s__Atheliaceae_sp	SH196825.07FU	Piloderma	Ectomycorrhizal
OTU3075	104	97.9%|100%|AB254392|k__Fungi;p__Basidiomycota;c__Agaricomycetes;o__Atheliales;f__Atheliaceae;g__Tylospora;s__Tylospora_fibrillosa	SH213927.07FU	Tylospora	Ectomycorrhizal
OTU3810	104	97.8%|100%|UDB002252|k__Fungi;p__Basidiomycota;c__Agaricomycetes;o__Agaricales;f__Cortinariaceae;g__Cortinarius;s__Cortinarius_biformis	SH188479.07FU	Cortinarius	Ectomycorrhizal
OTU4880	103	99.3%|100%|UDB002570|k__Fungi;p__Ascomycota;c__Leotiomycetes;o__Helotiales;f__unidentified;g__unidentified;s__Helotiales_sp	SH201649.07FU	Unidentified	-
OTU5412	103	99.3%|100%|KP889976|k__Fungi;p__unidentified;c__unidentified;o__unidentified;f__unidentified;g__unidentified;s__Fungi_sp	SH496541.07FU	Unidentified	-
OTU146	102	99.5%|100%|UDB001331|k__Fungi;p__Basidiomycota;c__Agaricomycetes;o__Agaricales;f__Cortinariaceae;g__Cortinarius;s__Cortinarius_gentilis	SH188507.07FU	Cortinarius	Ectomycorrhizal
OTU5411	102	98.5%|92.5%|AY762619|k__Fungi;p__Ascomycota;c__Leotiomycetes;o__Leotiomycetes_ord_Incertae_sedis;f__Leotiomycetes_fam_Incertae_sedis;g__Meliniomyces;s__Meliniomyces_variabilis	SH181078.07FU	Meliniomyces	Ericoid mycorrhizal
OTU1736	101	99.5%|100%|KC876328|k__Fungi;p__Basidiomycota;c__Agaricomycetes;o__Agaricales;f__unidentified;g__unidentified;s__Agaricales_sp	SH220728.07FU	Mycena	Saprotroph
OTU4545	101	98.7%|100%|KF359573|k__Fungi;p__Ascomycota;c__Eurotiomycetes;o__Chaetothyriales;f__unidentified;g__unidentified;s__Chaetothyriales_sp	SH217842.07FU	Unidentified	-
OTU5153	101	97.3%|100%|HQ157836|k__Fungi;p__Ascomycota;c__Leotiomycetes;o__Leotiomycetes_ord_Incertae_sedis;f__Leotiomycetes_fam_Incertae_sedis;g__Meliniomyces;s__Meliniomyces_vraolstadiae	SH181085.07FU	Meliniomyces	Endophyte
OTU592	101	97.5%|100%|AF481369|k__Fungi;p__Ascomycota;c__Archaeorhizomycetes;o__Archaeorhizomycetales;f__Archaeorhizomycetaceae;g__Archaeorhizomyces;s__Archaeorhizomyces_sp	SH180493.07FU	Archaeorhizomyces	saprotroph
OTU945	101	100%|100%|FN610989|k__Fungi;p__Basidiomycota;c__Agaricomycetes;o__Cantharellales;f__Clavulinaceae;g__Clavulina;s__Clavulina_coralloides	SH220213.07FU	Clavulina	Ectomycorrhizal
OTU167	100	97.3%|100%|AY762619|k__Fungi;p__Ascomycota;c__Leotiomycetes;o__Leotiomycetes_ord_Incertae_sedis;f__Leotiomycetes_fam_Incertae_sedis;g__Meliniomyces;s__Meliniomyces_variabilis	SH181078.07FU	Meliniomyces	Ericoid mycorrhizal
OTU1908	100	100%|100%|FJ171855|k__Fungi;p__Ascomycota;c__Neolectomycetes;o__Neolectales;f__Neolectaceae;g__Neolecta;s__Neolecta_vitellina	SH216345.07FU	Neolecta	Saprotroph
OTU4184	100	100%|100%|AY241587|k__Fungi;p__Ascomycota;c__Sordariomycetes;o__Hypocreales;f__Hypocreaceae;g__Trichoderma;s__Trichoderma_parapiluliferum	SH229383.07FU	Trichoderma	Saprotroph
OTU398	99	97.9%|99.3%|AY762619|k__Fungi;p__Ascomycota;c__Leotiomycetes;o__Leotiomycetes_ord_Incertae_sedis;f__Leotiomycetes_fam_Incertae_sedis;g__Meliniomyces;s__Meliniomyces_variabilis	SH181078.07FU	Meliniomyces	Ericoid mycorrhizal
OTU4969	99	86.5%|100%|KF617525|k__Fungi;p__unidentified;c__unidentified;o__unidentified;f__unidentified;g__unidentified;s__Fungi_sp	SH000333.07FU	Unidentified	-
OTU1387	98	99.5%|100%|FJ475677|k__Fungi;p__Basidiomycota;c__Agaricomycetes;o__Cantharellales;f__Botryobasidiaceae;g__unidentified;s__Botryobasidiaceae_sp	SH014963.07FU	Botryobasidium	saprotroph
OTU5177	98	97.3%|100%|FJ440882|k__Fungi;p__Ascomycota;c__Dothideomycetes;o__Hysteriales;f__Gloniaceae;g__Cenococcum;s__Cenococcum_geophilum	SH214459.07FU	Cenococcum	Ectomycorrhizal
OTU5920	98	97.9%|100%|AJ430223|k__Fungi;p__Ascomycota;c__Leotiomycetes;o__Helotiales;f__Dermateaceae;g__Mollisia;s__Mollisia_cinerea	SH204987.07FU	Mollisia	Endophyte
OTU605	98	97.5%|99.2%|AF481369|k__Fungi;p__Ascomycota;c__Archaeorhizomycetes;o__Archaeorhizomycetales;f__Archaeorhizomycetaceae;g__Archaeorhizomyces;s__Archaeorhizomyces_sp	SH180493.07FU	Archaeorhizomyces	saprotroph
OTU153	97	99.3%|100%|UDB002570|k__Fungi;p__Ascomycota;c__Leotiomycetes;o__Helotiales;f__unidentified;g__unidentified;s__Helotiales_sp	SH201649.07FU	Unidentified	-
OTU1589	97	99.1%|100%|EU427330|k__Fungi;p__Basidiomycota;c__Agaricomycetes;o__Thelephorales;f__Thelephoraceae;g__unidentified;s__Thelephoraceae_sp	SH184510.07FU	Unidentified	Ectomycorrhizal
OTU1641	97	98.6%|100%|JQ358809|k__Fungi;p__Basidiomycota;c__Agaricomycetes;o__Agaricales;f__unidentified;g__unidentified;s__Agaricales_sp	SH220723.07FU	Mycena	Saprotroph
OTU4633	97	99.3%|100%|FJ475797|k__Fungi;p__Ascomycota;c__Eurotiomycetes;o__Chaetothyriales;f__Herpotrichiellaceae;g__unidentified;s__Herpotrichiellaceae_sp	SH217841.07FU	Unidentified	-
OTU6913	97	97.9%|100%|AF062787|k__Fungi;p__Ascomycota;c__Leotiomycetes;o__Leotiomycetes_ord_Incertae_sedis;f__Myxotrichaceae;g__Oidiodendron;s__Oidiodendron_pilicola	SH216991.07FU	Oidiodendron	Ericoid Mycorrhizal
OTU17	96	99.3%|100%|HQ157836|k__Fungi;p__Ascomycota;c__Leotiomycetes;o__Leotiomycetes_ord_Incertae_sedis;f__Leotiomycetes_fam_Incertae_sedis;g__Meliniomyces;s__Meliniomyces_vraolstadiae	SH181085.07FU	Meliniomyces	Endophyte
OTU253	96	97.3%|100%|AY762619|k__Fungi;p__Ascomycota;c__Leotiomycetes;o__Leotiomycetes_ord_Incertae_sedis;f__Leotiomycetes_fam_Incertae_sedis;g__Meliniomyces;s__Meliniomyces_variabilis	SH181078.07FU	Meliniomyces	Ericoid mycorrhizal
OTU98	96	97.9%|100%|UDB020729|k__Fungi;p__Ascomycota;c__Leotiomycetes;o__Helotiales;f__unidentified;g__unidentified;s__Helotiales_sp	SH018539.07FU	Unidentified	-
OTU359	94	98.6%|100%|KC876191|k__Fungi;p__Ascomycota;c__unidentified;o__unidentified;f__unidentified;g__unidentified;s__Ascomycota_sp	SH214267.07FU	Meliniomyces	Endophyte
OTU4492	94	97.3%|100%|AY762619|k__Fungi;p__Ascomycota;c__Leotiomycetes;o__Leotiomycetes_ord_Incertae_sedis;f__Leotiomycetes_fam_Incertae_sedis;g__Meliniomyces;s__Meliniomyces_variabilis	SH181078.07FU	Meliniomyces	Ericoid mycorrhizal
OTU4837	94	96.6%|100%|HQ157836|k__Fungi;p__Ascomycota;c__Leotiomycetes;o__Leotiomycetes_ord_Incertae_sedis;f__Leotiomycetes_fam_Incertae_sedis;g__Meliniomyces;s__Meliniomyces_vraolstadiae	SH181085.07FU	Meliniomyces	Endophyte
OTU6167	94	98.6%|100%|FR846472|k__Fungi;p__Ascomycota;c__Leotiomycetes;o__Helotiales;f__Vibrisseaceae;g__Phialocephala;s__Phialocephala_sp	SH020848.07FU	Phialocephala	Endophyte
OTU6903	94	95%|100%|UDB004116|k__Fungi;p__Ascomycota;c__Leotiomycetes;o__Leotiomycetes_ord_Incertae_sedis;f__Myxotrichaceae;g__Oidiodendron;s__Oidiodendron_sp	SH217013.07FU	Oidiodendron	Ericoid Mycorrhizal
OTU70	94	97.9%|100%|AY762619|k__Fungi;p__Ascomycota;c__Leotiomycetes;o__Leotiomycetes_ord_Incertae_sedis;f__Leotiomycetes_fam_Incertae_sedis;g__Meliniomyces;s__Meliniomyces_variabilis	SH181078.07FU	Meliniomyces	Ericoid mycorrhizal
OTU2054	93	100%|100%|JN889722|k__Fungi;p__Basidiomycota;c__Agaricomycetes;o__Atheliales;f__Atheliaceae;g__unidentified;s__Atheliaceae_sp	SH180229.07FU	Unidentified	-
OTU113	92	99.5%|100%|UDB001331|k__Fungi;p__Basidiomycota;c__Agaricomycetes;o__Agaricales;f__Cortinariaceae;g__Cortinarius;s__Cortinarius_gentilis	SH188507.07FU	Cortinarius	Ectomycorrhizal
OTU299	92	99.3%|100%|EF445405|k__Fungi;p__Ascomycota;c__Leotiomycetes;o__Helotiales;f__unidentified;g__unidentified;s__Helotiales_sp	SH214272.07FU	Meliniomyces	Endophyte
OTU399	92	97.3%|100%|AY762619|k__Fungi;p__Ascomycota;c__Leotiomycetes;o__Leotiomycetes_ord_Incertae_sedis;f__Leotiomycetes_fam_Incertae_sedis;g__Meliniomyces;s__Meliniomyces_variabilis	SH181078.07FU	Meliniomyces	Ericoid mycorrhizal
OTU4455	91	95.5%|100%|AM999708|k__Fungi;p__unidentified;c__unidentified;o__unidentified;f__unidentified;g__unidentified;s__Fungi_sp	SH012599.07FU	Unidentified	-
OTU3077	90	97.9%|100%|AB254392|k__Fungi;p__Basidiomycota;c__Agaricomycetes;o__Atheliales;f__Atheliaceae;g__Tylospora;s__Tylospora_fibrillosa	SH213927.07FU	Tylospora	Ectomycorrhizal
OTU4287	90	97.5%|100%|AB712266|k__Fungi;p__Ascomycota;c__Sordariomycetes;o__Hypocreales;f__Cordycipitaceae;g__Lecanicillium;s__Lecanicillium_primulinum	SH204659.07FU	Lecanicillium	Animal pathogen
OTU5654	90	96.5%|100%|AB847003|k__Fungi;p__Ascomycota;c__Leotiomycetes;o__unidentified;f__unidentified;g__unidentified;s__Leotiomycetes_sp	SH181093.07FU	Meliniomyces	Endophyte
OTU610	90	96.7%|100%|AF481369|k__Fungi;p__Ascomycota;c__Archaeorhizomycetes;o__Archaeorhizomycetales;f__Archaeorhizomycetaceae;g__Archaeorhizomyces;s__Archaeorhizomyces_sp	SH180493.07FU	Archaeorhizomyces	saprotroph
OTU6707	90	97.2%|100%|EU292461|k__Fungi;p__Ascomycota;c__Leotiomycetes;o__Helotiales;f__unidentified;g__unidentified;s__Helotiales_sp	SH218298.07FU	Unidentified	-
OTU141	89	97.9%|100%|AY762619|k__Fungi;p__Ascomycota;c__Leotiomycetes;o__Leotiomycetes_ord_Incertae_sedis;f__Leotiomycetes_fam_Incertae_sedis;g__Meliniomyces;s__Meliniomyces_variabilis	SH181078.07FU	Meliniomyces	Ericoid mycorrhizal
OTU187	89	99.3%|100%|HQ157836|k__Fungi;p__Ascomycota;c__Leotiomycetes;o__Leotiomycetes_ord_Incertae_sedis;f__Leotiomycetes_fam_Incertae_sedis;g__Meliniomyces;s__Meliniomyces_vraolstadiae	SH181085.07FU	Meliniomyces	Endophyte
OTU1954	89	95.6%|97.6%|AB474396|k__Fungi;p__Basidiomycota;c__Microbotryomycetes;o__unidentified;f__unidentified;g__unidentified;s__Microbotryomycetes_sp	SH193776.07FU	Unidentified	-
OTU225	89	99.3%|100%|HQ157836|k__Fungi;p__Ascomycota;c__Leotiomycetes;o__Leotiomycetes_ord_Incertae_sedis;f__Leotiomycetes_fam_Incertae_sedis;g__Meliniomyces;s__Meliniomyces_vraolstadiae	SH181085.07FU	Meliniomyces	Endophyte
OTU237	89	99.3%|100%|UDB002570|k__Fungi;p__Ascomycota;c__Leotiomycetes;o__Helotiales;f__unidentified;g__unidentified;s__Helotiales_sp	SH201649.07FU	Unidentified	-
OTU3345	89	99.5%|100%|UDB002224|k__Fungi;p__Basidiomycota;c__Agaricomycetes;o__Agaricales;f__Cortinariaceae;g__Cortinarius;s__Cortinarius_colus	SH188556.07FU	Cortinarius	Ectomycorrhizal
OTU408	89	97.9%|100%|AY762619|k__Fungi;p__Ascomycota;c__Leotiomycetes;o__Leotiomycetes_ord_Incertae_sedis;f__Leotiomycetes_fam_Incertae_sedis;g__Meliniomyces;s__Meliniomyces_variabilis	SH181078.07FU	Meliniomyces	Ericoid mycorrhizal
OTU4286	89	96.8%|98.1%|EU139143|k__Fungi;p__Ascomycota;c__Eurotiomycetes;o__Chaetothyriales;f__Herpotrichiellaceae;g__Cladophialophora;s__Cladophialophora_sp	SH193243.07FU	Cladophialophora	Saprotroph
OTU5744	89	96.5%|100%|KC876191|k__Fungi;p__Ascomycota;c__unidentified;o__unidentified;f__unidentified;g__unidentified;s__Ascomycota_sp	SH214267.07FU	Meliniomyces	Endophyte
OTU1462	88	97.7%|100%|EU427330|k__Fungi;p__Basidiomycota;c__Agaricomycetes;o__Thelephorales;f__Thelephoraceae;g__unidentified;s__Thelephoraceae_sp	SH184510.07FU	Unidentified	Ectomycorrhizal
OTU1994	88	100%|91.7%|UDB015581|k__Fungi;p__Basidiomycota;c__Agaricomycetes;o__Cantharellales;f__Cantharellaceae;g__Craterellus;s__Craterellus_tubaeformis	SH216284.07FU	Craterellus	Ectomycorrhizal
OTU2697	88	97.4%|100%|AB254392|k__Fungi;p__Basidiomycota;c__Agaricomycetes;o__Atheliales;f__Atheliaceae;g__Tylospora;s__Tylospora_fibrillosa	SH213927.07FU	Tylospora	Ectomycorrhizal
OTU5442	88	99.3%|100%|EF445405|k__Fungi;p__Ascomycota;c__Leotiomycetes;o__Helotiales;f__unidentified;g__unidentified;s__Helotiales_sp	SH214272.07FU	Meliniomyces	Endophyte
OTU1352	87	99.5%|100%|HM190112|k__Fungi;p__Basidiomycota;c__Agaricomycetes;o__Agaricales;f__Mycenaceae;g__Mycena;s__Mycena_cinerella	SH220720.07FU	Mycena	Saprotroph
OTU20	87	91.4%|97.2%|HM044632|k__Fungi;p__Ascomycota;c__Leotiomycetes;o__Helotiales;f__unidentified;g__unidentified;s__Helotiales_sp	SH013010.07FU	Meliniomyces	Endophyte
OTU4558	87	96%|98.7%|KP889649|k__Fungi;p__unidentified;c__unidentified;o__unidentified;f__unidentified;g__unidentified;s__Fungi_sp	SH495466.07FU	Unidentified	-
OTU4889	87	99.3%|100%|UDB002570|k__Fungi;p__Ascomycota;c__Leotiomycetes;o__Helotiales;f__unidentified;g__unidentified;s__Helotiales_sp	SH201649.07FU	Unidentified	-
OTU5850	87	98.6%|97.2%|EF619698|k__Fungi;p__Ascomycota;c__Leotiomycetes;o__Helotiales;f__Dermateaceae;g__unidentified;s__Dermateaceae_sp	SH201636.07FU	Unidentified	-
OTU593	87	96.7%|100%|AF481369|k__Fungi;p__Ascomycota;c__Archaeorhizomycetes;o__Archaeorhizomycetales;f__Archaeorhizomycetaceae;g__Archaeorhizomyces;s__Archaeorhizomyces_sp	SH180493.07FU	Archaeorhizomyces	saprotroph
OTU5031	86	100%|100%|UDB020395|k__Fungi;p__Ascomycota;c__Leotiomycetes;o__Helotiales;f__unidentified;g__unidentified;s__Helotiales_sp	SH019747.07FU	Unidentified	-
OTU6091	86	94.4%|98.6%|EF619698|k__Fungi;p__Ascomycota;c__Leotiomycetes;o__Helotiales;f__Dermateaceae;g__unidentified;s__Dermateaceae_sp	SH201636.07FU	Unidentified	-
OTU260	85	100%|100%|AY078145|k__Fungi;p__Ascomycota;c__Leotiomycetes;o__Helotiales;f__Vibrisseaceae;g__Acephala;s__Acephala_applanata	SH275913.07FU	Acephala	Endophyte
OTU263	85	97.1%|97.9%|AF062798|k__Fungi;p__Ascomycota;c__Leotiomycetes;o__Leotiomycetes_ord_Incertae_sedis;f__Myxotrichaceae;g__Oidiodendron;s__Oidiodendron_maius	SH216987.07FU	Oidiodendron	Ericoid Mycorrhizal
OTU466	85	97.9%|100%|AY762619|k__Fungi;p__Ascomycota;c__Leotiomycetes;o__Leotiomycetes_ord_Incertae_sedis;f__Leotiomycetes_fam_Incertae_sedis;g__Meliniomyces;s__Meliniomyces_variabilis	SH181078.07FU	Meliniomyces	Ericoid mycorrhizal
OTU6947	85	100%|100%|FJ475780|k__Fungi;p__Rozellomycota;c__unidentified;o__unidentified;f__unidentified;g__unidentified;s__Rozellomycota_sp	SH204497.07FU	Unidentified	-
OTU174	84	95.3%|100%|HM069467|k__Fungi;p__Ascomycota;c__Leotiomycetes;o__Helotiales;f__unidentified;g__unidentified;s__Helotiales_sp	SH211718.07FU	Unidentified	-
OTU2324	84	99.5%|100%|UDB001751|k__Fungi;p__Basidiomycota;c__Agaricomycetes;o__Atheliales;f__Atheliaceae;g__Piloderma;s__Piloderma_sphaerosporum	SH196824.07FU	Piloderma	Ectomycorrhizal
OTU531	84	98.6%|100%|KF823596|k__Fungi;p__Ascomycota;c__Leotiomycetes;o__Helotiales;f__Helotiales_fam_Incertae_sedis;g__Leptodontidium;s__Leptodontidium_sp	SH201720.07FU	Leptodontidium	Endophyte
OTU6046	84	95.8%|98.6%|EF619698|k__Fungi;p__Ascomycota;c__Leotiomycetes;o__Helotiales;f__Dermateaceae;g__unidentified;s__Dermateaceae_sp	SH201636.07FU	Unidentified	-
OTU1988	83	97.6%|100%|JX625288|k__Fungi;p__Basidiomycota;c__Agaricomycetes;o__unidentified;f__unidentified;g__unidentified;s__Agaricomycetes_sp	SH220959.07FU	Laccaria	Ectomycorrhizal
OTU26	83	96.5%|100%|KC876191|k__Fungi;p__Ascomycota;c__unidentified;o__unidentified;f__unidentified;g__unidentified;s__Ascomycota_sp	SH214267.07FU	Meliniomyces	Endophyte
OTU3795	83	97.8%|100%|UDB002252|k__Fungi;p__Basidiomycota;c__Agaricomycetes;o__Agaricales;f__Cortinariaceae;g__Cortinarius;s__Cortinarius_biformis	SH188479.07FU	Cortinarius	Ectomycorrhizal
OTU381	83	99.3%|100%|HQ157836|k__Fungi;p__Ascomycota;c__Leotiomycetes;o__Leotiomycetes_ord_Incertae_sedis;f__Leotiomycetes_fam_Incertae_sedis;g__Meliniomyces;s__Meliniomyces_vraolstadiae	SH181085.07FU	Meliniomyces	Endophyte
OTU467	83	97.9%|100%|AY762619|k__Fungi;p__Ascomycota;c__Leotiomycetes;o__Leotiomycetes_ord_Incertae_sedis;f__Leotiomycetes_fam_Incertae_sedis;g__Meliniomyces;s__Meliniomyces_variabilis	SH181078.07FU	Meliniomyces	Ericoid mycorrhizal
OTU367	82	97.3%|100%|AY762619|k__Fungi;p__Ascomycota;c__Leotiomycetes;o__Leotiomycetes_ord_Incertae_sedis;f__Leotiomycetes_fam_Incertae_sedis;g__Meliniomyces;s__Meliniomyces_variabilis	SH181078.07FU	Meliniomyces	Ericoid mycorrhizal
OTU4334	82	96.1%|97.5%|KC457267|k__Fungi;p__Ascomycota;c__Eurotiomycetes;o__Chaetothyriales;f__Herpotrichiellaceae;g__Cladophialophora;s__Cladophialophora_minutissima	SH193233.07FU	Cladophialophora	Saprotroph
OTU443	82	95.7%|97.9%|HQ212164|k__Fungi;p__Ascomycota;c__Leotiomycetes;o__Helotiales;f__unidentified;g__unidentified;s__Helotiales_sp	SH194398.07FU	Unidentified	-
OTU130	81	99.3%|100%|UDB002570|k__Fungi;p__Ascomycota;c__Leotiomycetes;o__Helotiales;f__unidentified;g__unidentified;s__Helotiales_sp	SH201649.07FU	Unidentified	-
OTU203	81	97.9%|100%|AY762619|k__Fungi;p__Ascomycota;c__Leotiomycetes;o__Leotiomycetes_ord_Incertae_sedis;f__Leotiomycetes_fam_Incertae_sedis;g__Meliniomyces;s__Meliniomyces_variabilis	SH181078.07FU	Meliniomyces	Ericoid mycorrhizal
OTU2234	81	96.4%|97.5%|FN610872|k__Fungi;p__Basidiomycota;c__Agaricomycetes;o__Atheliales;f__Atheliaceae;g__unidentified;s__Atheliaceae_sp	SH196825.07FU	Piloderma	Ectomycorrhizal
OTU3797	81	97.8%|100%|UDB002252|k__Fungi;p__Basidiomycota;c__Agaricomycetes;o__Agaricales;f__Cortinariaceae;g__Cortinarius;s__Cortinarius_biformis	SH188479.07FU	Cortinarius	Ectomycorrhizal
OTU4803	81	98.6%|99.3%|AY699664|k__Fungi;p__Ascomycota;c__Leotiomycetes;o__Helotiales;f__unidentified;g__unidentified;s__Helotiales_sp	SH196475.07FU	Unidentified	-
OTU521	81	98.6%|100%|KC876191|k__Fungi;p__Ascomycota;c__unidentified;o__unidentified;f__unidentified;g__unidentified;s__Ascomycota_sp	SH214267.07FU	Meliniomyces	Endophyte
OTU5885	81	99.3%|100%|EF445405|k__Fungi;p__Ascomycota;c__Leotiomycetes;o__Helotiales;f__unidentified;g__unidentified;s__Helotiales_sp	SH214272.07FU	Meliniomyces	Endophyte
OTU154	80	99.3%|100%|UDB002570|k__Fungi;p__Ascomycota;c__Leotiomycetes;o__Helotiales;f__unidentified;g__unidentified;s__Helotiales_sp	SH201649.07FU	Unidentified	-
OTU320	80	99.3%|100%|AY078145|k__Fungi;p__Ascomycota;c__Leotiomycetes;o__Helotiales;f__Vibrisseaceae;g__Acephala;s__Acephala_applanata	SH275913.07FU	Acephala	Endophyte
OTU1477	79	99.5%|100%|EU427330|k__Fungi;p__Basidiomycota;c__Agaricomycetes;o__Thelephorales;f__Thelephoraceae;g__unidentified;s__Thelephoraceae_sp	SH184510.07FU	Unidentified	Ectomycorrhizal
OTU2	79	97.9%|100%|AY762619|k__Fungi;p__Ascomycota;c__Leotiomycetes;o__Leotiomycetes_ord_Incertae_sedis;f__Leotiomycetes_fam_Incertae_sedis;g__Meliniomyces;s__Meliniomyces_variabilis	SH181078.07FU	Meliniomyces	Ericoid mycorrhizal
OTU3109	79	98.4%|100%|AB254392|k__Fungi;p__Basidiomycota;c__Agaricomycetes;o__Atheliales;f__Atheliaceae;g__Tylospora;s__Tylospora_fibrillosa	SH213927.07FU	Tylospora	Ectomycorrhizal
OTU5516	79	97.3%|100%|AY762619|k__Fungi;p__Ascomycota;c__Leotiomycetes;o__Leotiomycetes_ord_Incertae_sedis;f__Leotiomycetes_fam_Incertae_sedis;g__Meliniomyces;s__Meliniomyces_variabilis	SH181078.07FU	Meliniomyces	Ericoid mycorrhizal
OTU5735	79	99.3%|100%|LK052787|k__Fungi;p__Ascomycota;c__Leotiomycetes;o__unidentified;f__unidentified;g__unidentified;s__Leotiomycetes_sp	SH174986.07FU	Unidentified	-
OTU124	78	97.3%|100%|AY762619|k__Fungi;p__Ascomycota;c__Leotiomycetes;o__Leotiomycetes_ord_Incertae_sedis;f__Leotiomycetes_fam_Incertae_sedis;g__Meliniomyces;s__Meliniomyces_variabilis	SH181078.07FU	Meliniomyces	Ericoid mycorrhizal
OTU1409	78	97.7%|100%|UDB005884|k__Fungi;p__Basidiomycota;c__Agaricomycetes;o__Thelephorales;f__Thelephoraceae;g__unidentified;s__Thelephoraceae_sp	SH184629.07FU	Unidentified	Ectomycorrhizal
OTU3170	78	96.9%|100%|AB254392|k__Fungi;p__Basidiomycota;c__Agaricomycetes;o__Atheliales;f__Atheliaceae;g__Tylospora;s__Tylospora_fibrillosa	SH213927.07FU	Tylospora	Ectomycorrhizal
OTU5005	78	97.3%|100%|HM069467|k__Fungi;p__Ascomycota;c__Leotiomycetes;o__Helotiales;f__unidentified;g__unidentified;s__Helotiales_sp	SH211718.07FU	Unidentified	-
OTU52	78	99.3%|100%|KC876191|k__Fungi;p__Ascomycota;c__unidentified;o__unidentified;f__unidentified;g__unidentified;s__Ascomycota_sp	SH214267.07FU	Meliniomyces	Endophyte
OTU5523	78	100%|100%|FR667224|k__Fungi;p__Ascomycota;c__Pezizomycotina_cls_Incertae_sedis;o__Pezizomycotina_ord_Incertae_sedis;f__Pezizomycotina_fam_Incertae_sedis;g__Chalara;s__Chalara_pseudoaffinis	SH130696.07FU	Chalara	Saprotroph
OTU576	78	99.2%|100%|FR877526|k__Fungi;p__Ascomycota;c__Archaeorhizomycetes;o__Archaeorhizomycetales;f__Archaeorhizomycetaceae;g__Archaeorhizomyces;s__Archaeorhizomyces_sp	SH180492.07FU	Archaeorhizomyces	saprotroph
OTU4	77	97.9%|100%|AY762619|k__Fungi;p__Ascomycota;c__Leotiomycetes;o__Leotiomycetes_ord_Incertae_sedis;f__Leotiomycetes_fam_Incertae_sedis;g__Meliniomyces;s__Meliniomyces_variabilis	SH181078.07FU	Meliniomyces	Ericoid mycorrhizal
OTU4798	77	95.9%|100%|HQ157836|k__Fungi;p__Ascomycota;c__Leotiomycetes;o__Leotiomycetes_ord_Incertae_sedis;f__Leotiomycetes_fam_Incertae_sedis;g__Meliniomyces;s__Meliniomyces_vraolstadiae	SH181085.07FU	Meliniomyces	Endophyte
OTU6792	77	98.6%|100%|AF062798|k__Fungi;p__Ascomycota;c__Leotiomycetes;o__Leotiomycetes_ord_Incertae_sedis;f__Myxotrichaceae;g__Oidiodendron;s__Oidiodendron_maius	SH216987.07FU	Oidiodendron	Ericoid Mycorrhizal
OTU6873	77	96.4%|98.6%|AF062807|k__Fungi;p__Ascomycota;c__Leotiomycetes;o__Leotiomycetes_ord_Incertae_sedis;f__Myxotrichaceae;g__Oidiodendron;s__Oidiodendron_tenuissimum	SH216999.07FU	Oidiodendron	Ericoid Mycorrhizal
OTU5191	76	99.2%|91.7%|AY762619|k__Fungi;p__Ascomycota;c__Leotiomycetes;o__Leotiomycetes_ord_Incertae_sedis;f__Leotiomycetes_fam_Incertae_sedis;g__Meliniomyces;s__Meliniomyces_variabilis	SH181078.07FU	Meliniomyces	Ericoid mycorrhizal
OTU6136	76	98.6%|98.6%|HQ157836|k__Fungi;p__Ascomycota;c__Leotiomycetes;o__Leotiomycetes_ord_Incertae_sedis;f__Leotiomycetes_fam_Incertae_sedis;g__Meliniomyces;s__Meliniomyces_vraolstadiae	SH181085.07FU	Meliniomyces	Endophyte
OTU2545	75	95.7%|96.4%|HQ021998|k__Fungi;p__Basidiomycota;c__Agaricomycetes;o__Atheliales;f__Atheliaceae;g__Piloderma;s__Piloderma_sp	SH196827.07FU	Piloderma	Ectomycorrhizal
OTU3859	75	97.8%|100%|UDB002252|k__Fungi;p__Basidiomycota;c__Agaricomycetes;o__Agaricales;f__Cortinariaceae;g__Cortinarius;s__Cortinarius_biformis	SH188479.07FU	Cortinarius	Ectomycorrhizal
OTU4268	75	98.1%|100%|EF641889|k__Fungi;p__Ascomycota;c__Sordariomycetes;o__Hypocreales;f__Cordycipitaceae;g__Lecanicillium;s__Lecanicillium_fungicola	SH212424.07FU	Lecanicillium	Animal pathogen
OTU4382	75	99.3%|97.5%|FJ475736|k__Fungi;p__Ascomycota;c__Eurotiomycetes;o__Chaetothyriales;f__Herpotrichiellaceae;g__Cladophialophora;s__Cladophialophora_sp	SH193238.07FU	Cladophialophora	Saprotroph
OTU4607	75	99.3%|100%|FJ475797|k__Fungi;p__Ascomycota;c__Eurotiomycetes;o__Chaetothyriales;f__Herpotrichiellaceae;g__unidentified;s__Herpotrichiellaceae_sp	SH217841.07FU	Unidentified	-
OTU9	75	99.3%|100%|HQ157836|k__Fungi;p__Ascomycota;c__Leotiomycetes;o__Leotiomycetes_ord_Incertae_sedis;f__Leotiomycetes_fam_Incertae_sedis;g__Meliniomyces;s__Meliniomyces_vraolstadiae	SH181085.07FU	Meliniomyces	Endophyte
OTU1618	74	99.1%|100%|KF617430|k__Fungi;p__Basidiomycota;c__Microbotryomycetes;o__unidentified;f__unidentified;g__unidentified;s__Microbotryomycetes_sp	SH476292.07FU	Unidentified	-
OTU386	74	99.3%|100%|HQ157836|k__Fungi;p__Ascomycota;c__Leotiomycetes;o__Leotiomycetes_ord_Incertae_sedis;f__Leotiomycetes_fam_Incertae_sedis;g__Meliniomyces;s__Meliniomyces_vraolstadiae	SH181085.07FU	Meliniomyces	Endophyte
OTU5102	74	99.3%|98%|HQ211814|k__Fungi;p__Ascomycota;c__unidentified;o__unidentified;f__unidentified;g__unidentified;s__Ascomycota_sp	SH000254.07FU	Unidentified	-
OTU522	74	99%|100%|JF300815|k__Fungi;p__Basidiomycota;c__Agaricomycetes;o__Agaricales;f__unidentified;g__unidentified;s__Agaricales_sp	SH176953.07FU	Galerina	Saprotroph
OTU3695	73	90.8%|98.9%|DQ873606|k__Fungi;p__Basidiomycota;c__Agaricomycetes;o__Hymenochaetales;f__Schizoporaceae;g__Hyphodontia;s__Hyphodontia_aspera	SH221538.07FU	Hyphodontia	wood decay fungi
OTU55	73	99.3%|100%|UDB002570|k__Fungi;p__Ascomycota;c__Leotiomycetes;o__Helotiales;f__unidentified;g__unidentified;s__Helotiales_sp	SH201649.07FU	Unidentified	-
OTU7003	73	96.2%|96.3%|KP889814|k__Fungi;p__unidentified;c__unidentified;o__unidentified;f__unidentified;g__unidentified;s__Fungi_sp	SH494904.07FU	Unidentified	-
OTU137	72	99.3%|100%|AY078145|k__Fungi;p__Ascomycota;c__Leotiomycetes;o__Helotiales;f__Vibrisseaceae;g__Acephala;s__Acephala_applanata	SH275913.07FU	Acephala	Endophyte
OTU1681	72	100%|95.3%|DQ309203|k__Fungi;p__Basidiomycota;c__Agaricomycetes;o__Agaricales;f__unidentified;g__unidentified;s__Agaricales_sp	SH220719.07FU	Mycena	Saprotroph
OTU3311	72	97.9%|100%|AB254392|k__Fungi;p__Basidiomycota;c__Agaricomycetes;o__Atheliales;f__Atheliaceae;g__Tylospora;s__Tylospora_fibrillosa	SH213927.07FU	Tylospora	Ectomycorrhizal
OTU4950	72	97.3%|100%|AM999623|k__Fungi;p__unidentified;c__unidentified;o__unidentified;f__unidentified;g__unidentified;s__Fungi_sp	SH027890.07FU	Unidentified	-
OTU5403	72	93.1%|99.3%|AY699664|k__Fungi;p__Ascomycota;c__Leotiomycetes;o__Helotiales;f__unidentified;g__unidentified;s__Helotiales_sp	SH196475.07FU	Unidentified	-
OTU57	72	100%|95.8%|EF445405|k__Fungi;p__Ascomycota;c__Leotiomycetes;o__Helotiales;f__unidentified;g__unidentified;s__Helotiales_sp	SH214272.07FU	Meliniomyces	Endophyte
OTU5939	72	98.6%|100%|FJ475661|k__Fungi;p__Ascomycota;c__Leotiomycetes;o__Helotiales;f__unidentified;g__unidentified;s__Helotiales_sp	SH214269.07FU	Meliniomyces	Endophyte
OTU158	71	97.2%|100%|AB847003|k__Fungi;p__Ascomycota;c__Leotiomycetes;o__unidentified;f__unidentified;g__unidentified;s__Leotiomycetes_sp	SH181093.07FU	Meliniomyces	Endophyte
OTU805	71	100%|100%|AY375276|k__Fungi;p__Basidiomycota;c__Pucciniomycetes;o__Pucciniales;f__Melampsoraceae;g__Melampsora;s__Melampsora_larici-populina	SH196330.07FU	Melampsora	Plant Pathogen
OTU89	71	98.6%|100%|KC876191|k__Fungi;p__Ascomycota;c__unidentified;o__unidentified;f__unidentified;g__unidentified;s__Ascomycota_sp	SH214267.07FU	Meliniomyces	Endophyte
OTU3800	70	97.8%|100%|UDB002252|k__Fungi;p__Basidiomycota;c__Agaricomycetes;o__Agaricales;f__Cortinariaceae;g__Cortinarius;s__Cortinarius_biformis	SH188479.07FU	Cortinarius	Ectomycorrhizal
OTU3803	70	97.8%|100%|UDB002252|k__Fungi;p__Basidiomycota;c__Agaricomycetes;o__Agaricales;f__Cortinariaceae;g__Cortinarius;s__Cortinarius_biformis	SH188479.07FU	Cortinarius	Ectomycorrhizal
OTU4478	70	98%|98.7%|FJ475736|k__Fungi;p__Ascomycota;c__Eurotiomycetes;o__Chaetothyriales;f__Herpotrichiellaceae;g__Cladophialophora;s__Cladophialophora_sp	SH193238.07FU	Cladophialophora	Saprotroph
OTU5878	70	99.3%|100%|EF434013|k__Fungi;p__Ascomycota;c__Dothideomycetes;o__Venturiales;f__Venturiaceae;g__Venturia;s__Venturia_sp	SH219616.07FU	Venturia	Plant Pathogen
OTU2698	69	96.8%|98.4%|AB254392|k__Fungi;p__Basidiomycota;c__Agaricomycetes;o__Atheliales;f__Atheliaceae;g__Tylospora;s__Tylospora_fibrillosa	SH213927.07FU	Tylospora	Ectomycorrhizal
OTU3091	69	96.9%|100%|AB254392|k__Fungi;p__Basidiomycota;c__Agaricomycetes;o__Atheliales;f__Atheliaceae;g__Tylospora;s__Tylospora_fibrillosa	SH213927.07FU	Tylospora	Ectomycorrhizal
OTU3117	69	97.4%|100%|AB254392|k__Fungi;p__Basidiomycota;c__Agaricomycetes;o__Atheliales;f__Atheliaceae;g__Tylospora;s__Tylospora_fibrillosa	SH213927.07FU	Tylospora	Ectomycorrhizal
OTU326	69	99.3%|100%|AY078145|k__Fungi;p__Ascomycota;c__Leotiomycetes;o__Helotiales;f__Vibrisseaceae;g__Acephala;s__Acephala_applanata	SH275913.07FU	Acephala	Endophyte
OTU3485	69	97.9%|100%|UDB017794|k__Fungi;p__Basidiomycota;c__Agaricomycetes;o__Agaricales;f__Cortinariaceae;g__Cortinarius;s__Cortinarius_brunneus	SH264910.07FU	Cortinarius	Ectomycorrhizal
OTU3815	69	97.8%|100%|UDB002252|k__Fungi;p__Basidiomycota;c__Agaricomycetes;o__Agaricales;f__Cortinariaceae;g__Cortinarius;s__Cortinarius_biformis	SH188479.07FU	Cortinarius	Ectomycorrhizal
OTU4176	69	98.8%|100%|DQ888732|k__Fungi;p__Ascomycota;c__Eurotiomycetes;o__Eurotiales;f__Trichocomaceae;g__Penicillium;s__Penicillium_verhagenii	SH207158.07FU	Penicillium	Saprotroph
OTU5169	69	95.9%|100%|HQ157836|k__Fungi;p__Ascomycota;c__Leotiomycetes;o__Leotiomycetes_ord_Incertae_sedis;f__Leotiomycetes_fam_Incertae_sedis;g__Meliniomyces;s__Meliniomyces_vraolstadiae	SH181085.07FU	Meliniomyces	Endophyte
OTU5221	69	97.3%|100%|FJ440882|k__Fungi;p__Ascomycota;c__Dothideomycetes;o__Hysteriales;f__Gloniaceae;g__Cenococcum;s__Cenococcum_geophilum	SH214459.07FU	Cenococcum	Ectomycorrhizal
OTU5383	69	96.5%|98.6%|KC876191|k__Fungi;p__Ascomycota;c__unidentified;o__unidentified;f__unidentified;g__unidentified;s__Ascomycota_sp	SH214267.07FU	Meliniomyces	Endophyte
OTU3796	68	97.8%|100%|UDB002252|k__Fungi;p__Basidiomycota;c__Agaricomycetes;o__Agaricales;f__Cortinariaceae;g__Cortinarius;s__Cortinarius_biformis	SH188479.07FU	Cortinarius	Ectomycorrhizal
OTU5097	68	97.3%|100%|FJ440882|k__Fungi;p__Ascomycota;c__Dothideomycetes;o__Hysteriales;f__Gloniaceae;g__Cenococcum;s__Cenococcum_geophilum	SH214459.07FU	Cenococcum	Ectomycorrhizal
OTU1649	67	97.7%|100%|DQ309203|k__Fungi;p__Basidiomycota;c__Agaricomycetes;o__Agaricales;f__unidentified;g__unidentified;s__Agaricales_sp	SH220719.07FU	Mycena	Saprotroph
OTU21	67	98.6%|100%|KC876191|k__Fungi;p__Ascomycota;c__unidentified;o__unidentified;f__unidentified;g__unidentified;s__Ascomycota_sp	SH214267.07FU	Meliniomyces	Endophyte
OTU3824	67	97.8%|100%|UDB002252|k__Fungi;p__Basidiomycota;c__Agaricomycetes;o__Agaricales;f__Cortinariaceae;g__Cortinarius;s__Cortinarius_biformis	SH188479.07FU	Cortinarius	Ectomycorrhizal
OTU4757	67	98.6%|100%|HQ157836|k__Fungi;p__Ascomycota;c__Leotiomycetes;o__Leotiomycetes_ord_Incertae_sedis;f__Leotiomycetes_fam_Incertae_sedis;g__Meliniomyces;s__Meliniomyces_vraolstadiae	SH181085.07FU	Meliniomyces	Endophyte
OTU2172	66	99%|100%|UDB021463|k__Fungi;p__Basidiomycota;c__Agaricomycetes;o__Agaricales;f__Cortinariaceae;g__Cortinarius;s__Cortinarius_tillamookensis	SH135196.07FU	Cortinarius	Ectomycorrhizal
OTU3626	66	94.7%|100%|UDB014861|k__Fungi;p__unidentified;c__unidentified;o__unidentified;f__unidentified;g__unidentified;s__Fungi_sp	SH526196.07FU	Unidentified	-
OTU365	66	97.9%|100%|AY762619|k__Fungi;p__Ascomycota;c__Leotiomycetes;o__Leotiomycetes_ord_Incertae_sedis;f__Leotiomycetes_fam_Incertae_sedis;g__Meliniomyces;s__Meliniomyces_variabilis	SH181078.07FU	Meliniomyces	Ericoid mycorrhizal
OTU512	66	95.9%|100%|AY762619|k__Fungi;p__Ascomycota;c__Leotiomycetes;o__Leotiomycetes_ord_Incertae_sedis;f__Leotiomycetes_fam_Incertae_sedis;g__Meliniomyces;s__Meliniomyces_variabilis	SH181078.07FU	Meliniomyces	Ericoid mycorrhizal
OTU5175	66	98.6%|95.9%|FJ440882|k__Fungi;p__Ascomycota;c__Dothideomycetes;o__Hysteriales;f__Gloniaceae;g__Cenococcum;s__Cenococcum_geophilum	SH214459.07FU	Cenococcum	Ectomycorrhizal
OTU364	65	97.3%|100%|AY762619|k__Fungi;p__Ascomycota;c__Leotiomycetes;o__Leotiomycetes_ord_Incertae_sedis;f__Leotiomycetes_fam_Incertae_sedis;g__Meliniomyces;s__Meliniomyces_variabilis	SH181078.07FU	Meliniomyces	Ericoid mycorrhizal
OTU4430	65	98.6%|100%|HM069467|k__Fungi;p__Ascomycota;c__Leotiomycetes;o__Helotiales;f__unidentified;g__unidentified;s__Helotiales_sp	SH211718.07FU	Unidentified	-
OTU539	65	98.6%|100%|AF062787|k__Fungi;p__Ascomycota;c__Leotiomycetes;o__Leotiomycetes_ord_Incertae_sedis;f__Myxotrichaceae;g__Oidiodendron;s__Oidiodendron_pilicola	SH216991.07FU	Oidiodendron	Ericoid Mycorrhizal
OTU5484	65	96.6%|100%|HQ157836|k__Fungi;p__Ascomycota;c__Leotiomycetes;o__Leotiomycetes_ord_Incertae_sedis;f__Leotiomycetes_fam_Incertae_sedis;g__Meliniomyces;s__Meliniomyces_vraolstadiae	SH181085.07FU	Meliniomyces	Endophyte
OTU114	64	99.3%|100%|HQ157836|k__Fungi;p__Ascomycota;c__Leotiomycetes;o__Leotiomycetes_ord_Incertae_sedis;f__Leotiomycetes_fam_Incertae_sedis;g__Meliniomyces;s__Meliniomyces_vraolstadiae	SH181085.07FU	Meliniomyces	Endophyte
OTU5127	64	93.2%|100%|KP889438|k__Fungi;p__unidentified;c__unidentified;o__unidentified;f__unidentified;g__unidentified;s__Fungi_sp	SH488681.07FU	Unidentified	-
OTU5155	64	98%|100%|FN610862|k__Fungi;p__Ascomycota;c__Leotiomycetes;o__Helotiales;f__Hyaloscyphaceae;g__unidentified;s__Hyaloscyphaceae_sp	SH194259.07FU	Unidentified	-
OTU1892	63	100%|100%|UDB000778|k__Fungi;p__Basidiomycota;c__Agaricomycetes;o__Trechisporales;f__Hydnodontaceae;g__Trechispora;s__Trechispora_hymenocystis	SH016845.07FU	Trechispora	wood decay fungi
OTU471	63	98.6%|99.3%|AY762619|k__Fungi;p__Ascomycota;c__Leotiomycetes;o__Leotiomycetes_ord_Incertae_sedis;f__Leotiomycetes_fam_Incertae_sedis;g__Meliniomyces;s__Meliniomyces_variabilis	SH181078.07FU	Meliniomyces	Ericoid mycorrhizal
OTU6257	63	92.1%|97.2%|EU019299|k__Fungi;p__Ascomycota;c__Leotiomycetes;o__Helotiales;f__unidentified;g__unidentified;s__Helotiales_sp	SH218118.07FU	Unidentified	-
OTU1747	62	99.5%|100%|KC876328|k__Fungi;p__Basidiomycota;c__Agaricomycetes;o__Agaricales;f__unidentified;g__unidentified;s__Agaricales_sp	SH220728.07FU	Mycena	Saprotroph
OTU3833	62	92.9%|100%|UDB014861|k__Fungi;p__unidentified;c__unidentified;o__unidentified;f__unidentified;g__unidentified;s__Fungi_sp	SH526196.07FU	Unidentified	-
OTU439	62	99.3%|100%|UDB002570|k__Fungi;p__Ascomycota;c__Leotiomycetes;o__Helotiales;f__unidentified;g__unidentified;s__Helotiales_sp	SH201649.07FU	Unidentified	-
OTU565	62	99.2%|100%|FR877526|k__Fungi;p__Ascomycota;c__Archaeorhizomycetes;o__Archaeorhizomycetales;f__Archaeorhizomycetaceae;g__Archaeorhizomyces;s__Archaeorhizomyces_sp	SH180492.07FU	Archaeorhizomyces	saprotroph
OTU19	61	99%|100%|JF300815|k__Fungi;p__Basidiomycota;c__Agaricomycetes;o__Agaricales;f__unidentified;g__unidentified;s__Agaricales_sp	SH176953.07FU	Galerina	Saprotroph
OTU4772	61	99.3%|100%|UDB002570|k__Fungi;p__Ascomycota;c__Leotiomycetes;o__Helotiales;f__unidentified;g__unidentified;s__Helotiales_sp	SH201649.07FU	Unidentified	-
OTU5385	61	97.8%|94.5%|JX857212|k__Fungi;p__Ascomycota;c__Leotiomycetes;o__Helotiales;f__Helotiaceae;g__Rhizoscyphus;s__Rhizoscyphus_sp	SH181102.07FU	Rhizoscyphus	Endophyte
OTU56	61	99.3%|100%|UDB002570|k__Fungi;p__Ascomycota;c__Leotiomycetes;o__Helotiales;f__unidentified;g__unidentified;s__Helotiales_sp	SH201649.07FU	Unidentified	-
OTU5800	61	99.3%|100%|JF300464|k__Fungi;p__Ascomycota;c__unidentified;o__unidentified;f__unidentified;g__unidentified;s__Ascomycota_sp	SH202713.07FU	Xenochalara	Saprotroph
OTU2056	60	99.5%|99%|EU292269|k__Fungi;p__Basidiomycota;c__Agaricomycetes;o__Atheliales;f__Atheliaceae;g__unidentified;s__Atheliaceae_sp	SH180227.07FU	Unidentified	-
OTU3715	60	100%|100%|AJ292410|k__Fungi;p__Ascomycota;c__Sordariomycetes;o__Hypocreales;f__Clavicipitaceae;g__Pochonia;s__Pochonia_bulbillosa	SH192574.07FU	Pochonia	Animal pathogen
OTU4992	60	95.2%|100%|AY762619|k__Fungi;p__Ascomycota;c__Leotiomycetes;o__Leotiomycetes_ord_Incertae_sedis;f__Leotiomycetes_fam_Incertae_sedis;g__Meliniomyces;s__Meliniomyces_variabilis	SH181078.07FU	Meliniomyces	Ericoid mycorrhizal
OTU2197	59	98.5%|100%|EU057095|k__Fungi;p__Basidiomycota;c__Agaricomycetes;o__Agaricales;f__Cortinariaceae;g__Cortinarius;s__Cortinarius_alnetorum	SH188533.07FU	Cortinarius	Ectomycorrhizal
OTU4716	59	93.4%|100%|UDB020792|k__Fungi;p__Ascomycota;c__Lecanoromycetes;o__Lecanorales;f__unidentified;g__unidentified;s__Lecanorales_sp	SH016370.07FU	Unidentified	-
OTU5551	59	99.3%|100%|KP889976|k__Fungi;p__unidentified;c__unidentified;o__unidentified;f__unidentified;g__unidentified;s__Fungi_sp	SH496541.07FU	Unidentified	-
OTU6836	59	100%|100%|UDB020594|k__Fungi;p__Ascomycota;c__Leotiomycetes;o__Helotiales;f__unidentified;g__unidentified;s__Helotiales_sp	SH203250.07FU	Unidentified	-
OTU6887	59	94.3%|100%|KF060186|k__Fungi;p__Ascomycota;c__Dothideomycetes;o__Capnodiales;f__Mycosphaerellaceae;g__unidentified;s__Mycosphaerellaceae_sp	SH181863.07FU	Unidentified	-
OTU2104	58	98%|100%|DQ309156|k__Fungi;p__Basidiomycota;c__Agaricomycetes;o__Trechisporales;f__unidentified;g__unidentified;s__Trechisporales_sp	SH202429.07FU	Unidentified	-
OTU3860	58	97.8%|100%|UDB002252|k__Fungi;p__Basidiomycota;c__Agaricomycetes;o__Agaricales;f__Cortinariaceae;g__Cortinarius;s__Cortinarius_biformis	SH188479.07FU	Cortinarius	Ectomycorrhizal
OTU4125	58	100%|100%|AY245625|k__Fungi;p__Ascomycota;c__Sordariomycetes;o__Hypocreales;f__Cordycipitaceae;g__Beauveria;s__Beauveria_caledonica	SH212423.07FU	Beauveria	Animal pathogen
OTU7001	58	95.5%|98.5%|JN033393|k__Fungi;p__Ascomycota;c__Leotiomycetes;o__Helotiales;f__Hyaloscyphaceae;g__Arachnopeziza;s__Arachnopeziza_aurata	SH216909.07FU	Arachnopeziza	Saprotroph
OTU7074	58	98.4%|100%|HQ211925|k__Fungi;p__Ascomycota;c__Archaeorhizomycetes;o__Archaeorhizomycetales;f__Archaeorhizomycetaceae;g__Archaeorhizomyces;s__Archaeorhizomyces_sp	SH203825.07FU	Archaeorhizomyces	saprotroph
OTU25	57	99.3%|97.9%|KP889477|k__Fungi;p__unidentified;c__unidentified;o__unidentified;f__unidentified;g__unidentified;s__Fungi_sp	SH493673.07FU	Unidentified	-
OTU2571	57	97.9%|100%|AB254392|k__Fungi;p__Basidiomycota;c__Agaricomycetes;o__Atheliales;f__Atheliaceae;g__Tylospora;s__Tylospora_fibrillosa	SH213927.07FU	Tylospora	Ectomycorrhizal
OTU2711	57	97.4%|100%|AB254392|k__Fungi;p__Basidiomycota;c__Agaricomycetes;o__Atheliales;f__Atheliaceae;g__Tylospora;s__Tylospora_fibrillosa	SH213927.07FU	Tylospora	Ectomycorrhizal
OTU425	57	99.3%|100%|AY078145|k__Fungi;p__Ascomycota;c__Leotiomycetes;o__Helotiales;f__Vibrisseaceae;g__Acephala;s__Acephala_applanata	SH275913.07FU	Acephala	Endophyte
OTU5533	57	98.6%|100%|UDB020708|k__Fungi;p__Ascomycota;c__Leotiomycetes;o__Helotiales;f__unidentified;g__unidentified;s__Helotiales_sp	SH201642.07FU	Unidentified	-
OTU5968	57	99.3%|95.8%|KP889477|k__Fungi;p__unidentified;c__unidentified;o__unidentified;f__unidentified;g__unidentified;s__Fungi_sp	SH493673.07FU	Unidentified	-
OTU6100	57	98.6%|100%|DQ069030|k__Fungi;p__Ascomycota;c__Leotiomycetes;o__Helotiales;f__Helotiaceae;g__Hymenoscyphus;s__Hymenoscyphus_sp	SH214287.07FU	Hymenoscyphus	unassigned
OTU6227	57	97.2%|100%|AJ430147|k__Fungi;p__Ascomycota;c__Leotiomycetes;o__Leotiomycetes_ord_Incertae_sedis;f__Leotiomycetes_fam_Incertae_sedis;g__Meliniomyces;s__Meliniomyces_bicolor	SH426644.07FU	Meliniomyces	Endophyte
OTU6284	57	97.2%|100%|JX857212|k__Fungi;p__Ascomycota;c__Leotiomycetes;o__Helotiales;f__Helotiaceae;g__Rhizoscyphus;s__Rhizoscyphus_sp	SH181102.07FU	Rhizoscyphus	Endophyte
OTU1504	56	99.5%|100%|EU427330|k__Fungi;p__Basidiomycota;c__Agaricomycetes;o__Thelephorales;f__Thelephoraceae;g__unidentified;s__Thelephoraceae_sp	SH184510.07FU	Unidentified	Ectomycorrhizal
OTU1614	56	100%|100%|EU427330|k__Fungi;p__Basidiomycota;c__Agaricomycetes;o__Thelephorales;f__Thelephoraceae;g__unidentified;s__Thelephoraceae_sp	SH184510.07FU	Unidentified	Ectomycorrhizal
OTU4801	56	99.3%|100%|UDB002570|k__Fungi;p__Ascomycota;c__Leotiomycetes;o__Helotiales;f__unidentified;g__unidentified;s__Helotiales_sp	SH201649.07FU	Unidentified	-
OTU5659	56	96.6%|100%|AY843112|k__Fungi;p__Ascomycota;c__Pezizomycotina_cls_Incertae_sedis;o__Pezizomycotina_ord_Incertae_sedis;f__Pezizomycotina_fam_Incertae_sedis;g__Acrodontium;s__Acrodontium_crateriforme	SH027335.07FU	Acrodontium	Plant Pathogen
OTU6834	56	99.3%|100%|UDB020720|k__Fungi;p__unidentified;c__unidentified;o__unidentified;f__unidentified;g__unidentified;s__Fungi_sp	SH463517.07FU	Unidentified	-
OTU13	55	99.3%|100%|HM069467|k__Fungi;p__Ascomycota;c__Leotiomycetes;o__Helotiales;f__unidentified;g__unidentified;s__Helotiales_sp	SH211718.07FU	Unidentified	-
OTU1891	55	95.7%|100%|AB474396|k__Fungi;p__Basidiomycota;c__Microbotryomycetes;o__unidentified;f__unidentified;g__unidentified;s__Microbotryomycetes_sp	SH193776.07FU	Unidentified	-
OTU202	55	99.5%|100%|UDB001751|k__Fungi;p__Basidiomycota;c__Agaricomycetes;o__Atheliales;f__Atheliaceae;g__Piloderma;s__Piloderma_sphaerosporum	SH196824.07FU	Piloderma	Ectomycorrhizal
OTU2690	55	97.9%|100%|AB254392|k__Fungi;p__Basidiomycota;c__Agaricomycetes;o__Atheliales;f__Atheliaceae;g__Tylospora;s__Tylospora_fibrillosa	SH213927.07FU	Tylospora	Ectomycorrhizal
OTU4749	55	99.3%|100%|UDB002570|k__Fungi;p__Ascomycota;c__Leotiomycetes;o__Helotiales;f__unidentified;g__unidentified;s__Helotiales_sp	SH201649.07FU	Unidentified	-
OTU4770	55	100%|100%|EF679363|k__Fungi;p__Ascomycota;c__Dothideomycetes;o__Capnodiales;f__Mycosphaerellaceae;g__Mycosphaerella;s__Mycosphaerella_tassiana	SH216250.07FU	Mycosphaerella	Plant Pathogen
OTU4805	55	99.3%|100%|UDB002570|k__Fungi;p__Ascomycota;c__Leotiomycetes;o__Helotiales;f__unidentified;g__unidentified;s__Helotiales_sp	SH201649.07FU	Unidentified	-
OTU5004	55	95.9%|100%|HM069467|k__Fungi;p__Ascomycota;c__Leotiomycetes;o__Helotiales;f__unidentified;g__unidentified;s__Helotiales_sp	SH211718.07FU	Unidentified	-
OTU538	55	98.6%|100%|AF062787|k__Fungi;p__Ascomycota;c__Leotiomycetes;o__Leotiomycetes_ord_Incertae_sedis;f__Myxotrichaceae;g__Oidiodendron;s__Oidiodendron_pilicola	SH216991.07FU	Oidiodendron	Ericoid Mycorrhizal
OTU6216	55	97.1%|97.9%|AF062798|k__Fungi;p__Ascomycota;c__Leotiomycetes;o__Leotiomycetes_ord_Incertae_sedis;f__Myxotrichaceae;g__Oidiodendron;s__Oidiodendron_maius	SH216987.07FU	Oidiodendron	Ericoid Mycorrhizal
OTU643	55	92.8%|100%|JN032503|k__Fungi;p__Basidiomycota;c__Agaricomycetes;o__Agaricales;f__unidentified;g__unidentified;s__Agaricales_sp	SH000774.07FU	Unidentified	-
OTU102	54	98.6%|100%|KC876191|k__Fungi;p__Ascomycota;c__unidentified;o__unidentified;f__unidentified;g__unidentified;s__Ascomycota_sp	SH214267.07FU	Meliniomyces	Endophyte
OTU3691	54	97.3%|100%|UDB000558|k__Fungi;p__Basidiomycota;c__Agaricomycetes;o__Agaricales;f__Hygrophoraceae;g__Hygrophorus;s__Hygrophorus_olivaceoalbus	SH212614.07FU	Hygrophorus	Ectomycorrhizal
OTU4085	54	99.4%|100%|FN565380|k__Fungi;p__Ascomycota;c__Sordariomycetes;o__Hypocreomycetidae_ord_Incertae_sedis;f__Plectosphaerellaceae;g__Verticillium;s__Verticillium_sp	SH204661.07FU	Verticillium	Plant Pathogen
OTU5279	54	99.3%|100%|AY699656|k__Fungi;p__Ascomycota;c__Leotiomycetes;o__Helotiales;f__unidentified;g__unidentified;s__Helotiales_sp	SH194252.07FU	Unidentified	-
OTU5364	54	99.3%|98%|HQ211814|k__Fungi;p__Ascomycota;c__unidentified;o__unidentified;f__unidentified;g__unidentified;s__Ascomycota_sp	SH000254.07FU	Unidentified	-
OTU595	54	96.7%|100%|AF481369|k__Fungi;p__Ascomycota;c__Archaeorhizomycetes;o__Archaeorhizomycetales;f__Archaeorhizomycetaceae;g__Archaeorhizomyces;s__Archaeorhizomyces_sp	SH180493.07FU	Archaeorhizomyces	saprotroph
OTU204	53	97.9%|100%|AY762619|k__Fungi;p__Ascomycota;c__Leotiomycetes;o__Leotiomycetes_ord_Incertae_sedis;f__Leotiomycetes_fam_Incertae_sedis;g__Meliniomyces;s__Meliniomyces_variabilis	SH181078.07FU	Meliniomyces	Ericoid mycorrhizal
OTU2170	53	99.5%|100%|JN889722|k__Fungi;p__Basidiomycota;c__Agaricomycetes;o__Atheliales;f__Atheliaceae;g__unidentified;s__Atheliaceae_sp	SH180229.07FU	Unidentified	-
OTU4644	53	99.3%|100%|FJ475797|k__Fungi;p__Ascomycota;c__Eurotiomycetes;o__Chaetothyriales;f__Herpotrichiellaceae;g__unidentified;s__Herpotrichiellaceae_sp	SH217841.07FU	Unidentified	-
OTU6027	53	97.9%|100%|AY762619|k__Fungi;p__Ascomycota;c__Leotiomycetes;o__Leotiomycetes_ord_Incertae_sedis;f__Leotiomycetes_fam_Incertae_sedis;g__Meliniomyces;s__Meliniomyces_variabilis	SH181078.07FU	Meliniomyces	Ericoid mycorrhizal
OTU608	53	96.7%|100%|AF481369|k__Fungi;p__Ascomycota;c__Archaeorhizomycetes;o__Archaeorhizomycetales;f__Archaeorhizomycetaceae;g__Archaeorhizomyces;s__Archaeorhizomyces_sp	SH180493.07FU	Archaeorhizomyces	saprotroph
OTU1213	52	99.2%|100%|EF031112|k__Fungi;p__Zygomycota;c__Mortierellomycotina_cls_Incertae_sedis;o__Mortierellales;f__Mortierellaceae;g__Mortierella;s__Mortierella_gamsii	SH193938.07FU	Mortierella	Saprotroph
OTU1849	52	99.5%|100%|FM999575|k__Fungi;p__Basidiomycota;c__Agaricomycetes;o__Trechisporales;f__Hydnodontaceae;g__unidentified;s__Hydnodontaceae_sp	SH186053.07FU	Unidentified	-
OTU209	52	97.9%|100%|AB254392|k__Fungi;p__Basidiomycota;c__Agaricomycetes;o__Atheliales;f__Atheliaceae;g__Tylospora;s__Tylospora_fibrillosa	SH213927.07FU	Tylospora	Ectomycorrhizal
OTU324	52	99.3%|100%|AY078145|k__Fungi;p__Ascomycota;c__Leotiomycetes;o__Helotiales;f__Vibrisseaceae;g__Acephala;s__Acephala_applanata	SH275913.07FU	Acephala	Endophyte
OTU3829	52	97.8%|100%|UDB002252|k__Fungi;p__Basidiomycota;c__Agaricomycetes;o__Agaricales;f__Cortinariaceae;g__Cortinarius;s__Cortinarius_biformis	SH188479.07FU	Cortinarius	Ectomycorrhizal
OTU4284	52	98.7%|96.8%|KC456680|k__Fungi;p__Ascomycota;c__Eurotiomycetes;o__Chaetothyriales;f__Herpotrichiellaceae;g__unidentified;s__Herpotrichiellaceae_sp	SH193235.07FU	Unidentified	-
OTU554	52	98.6%|100%|AF062787|k__Fungi;p__Ascomycota;c__Leotiomycetes;o__Leotiomycetes_ord_Incertae_sedis;f__Myxotrichaceae;g__Oidiodendron;s__Oidiodendron_pilicola	SH216991.07FU	Oidiodendron	Ericoid Mycorrhizal
OTU5575	52	95.9%|100%|JX857212|k__Fungi;p__Ascomycota;c__Leotiomycetes;o__Helotiales;f__Helotiaceae;g__Rhizoscyphus;s__Rhizoscyphus_sp	SH181102.07FU	Rhizoscyphus	Endophyte
OTU76	52	99.3%|100%|AY078145|k__Fungi;p__Ascomycota;c__Leotiomycetes;o__Helotiales;f__Vibrisseaceae;g__Acephala;s__Acephala_applanata	SH275913.07FU	Acephala	Endophyte
OTU186	51	100%|98.6%|HQ157836|k__Fungi;p__Ascomycota;c__Leotiomycetes;o__Leotiomycetes_ord_Incertae_sedis;f__Leotiomycetes_fam_Incertae_sedis;g__Meliniomyces;s__Meliniomyces_vraolstadiae	SH181085.07FU	Meliniomyces	Endophyte
OTU2086	51	99%|100%|EU292269|k__Fungi;p__Basidiomycota;c__Agaricomycetes;o__Atheliales;f__Atheliaceae;g__unidentified;s__Atheliaceae_sp	SH180227.07FU	Unidentified	-
OTU387	51	99.3%|94.4%|JX857212|k__Fungi;p__Ascomycota;c__Leotiomycetes;o__Helotiales;f__Helotiaceae;g__Rhizoscyphus;s__Rhizoscyphus_sp	SH181102.07FU	Rhizoscyphus	Endophyte
OTU4623	51	99.3%|100%|FJ475797|k__Fungi;p__Ascomycota;c__Eurotiomycetes;o__Chaetothyriales;f__Herpotrichiellaceae;g__unidentified;s__Herpotrichiellaceae_sp	SH217841.07FU	Unidentified	-
OTU5450	51	93.1%|100%|HM030618|k__Fungi;p__Ascomycota;c__Leotiomycetes;o__Helotiales;f__Helotiaceae;g__Rhizoscyphus;s__Rhizoscyphus_sp	SH214299.07FU	Rhizoscyphus	unassigned
OTU6953	51	99.3%|100%|KF617747|k__Fungi;p__Rozellomycota;c__unidentified;o__unidentified;f__unidentified;g__unidentified;s__Rozellomycota_sp	SH204499.07FU	Unidentified	-
OTU139	50	99.5%|100%|UDB001331|k__Fungi;p__Basidiomycota;c__Agaricomycetes;o__Agaricales;f__Cortinariaceae;g__Cortinarius;s__Cortinarius_gentilis	SH188507.07FU	Cortinarius	Ectomycorrhizal
OTU1701	50	100%|100%|DQ309203|k__Fungi;p__Basidiomycota;c__Agaricomycetes;o__Agaricales;f__unidentified;g__unidentified;s__Agaricales_sp	SH220719.07FU	Mycena	Saprotroph
OTU29	50	96.5%|100%|KC876191|k__Fungi;p__Ascomycota;c__unidentified;o__unidentified;f__unidentified;g__unidentified;s__Ascomycota_sp	SH214267.07FU	Meliniomyces	Endophyte
OTU349	50	97.9%|100%|AB254392|k__Fungi;p__Basidiomycota;c__Agaricomycetes;o__Atheliales;f__Atheliaceae;g__Tylospora;s__Tylospora_fibrillosa	SH213927.07FU	Tylospora	Ectomycorrhizal
OTU3748	50	98.9%|100%|UDB000746|k__Fungi;p__Basidiomycota;c__Agaricomycetes;o__Agaricales;f__Cortinariaceae;g__Cortinarius;s__Cortinarius_paleifer	SH188591.07FU	Cortinarius	Ectomycorrhizal
OTU4308	50	99.4%|98.1%|UDB020788|k__Fungi;p__Ascomycota;c__Dothideomycetes;o__Capnodiales;f__unidentified;g__unidentified;s__Capnodiales_sp	SH019202.07FU	Unidentified	-
OTU6289	50	98.6%|100%|KC876191|k__Fungi;p__Ascomycota;c__unidentified;o__unidentified;f__unidentified;g__unidentified;s__Ascomycota_sp	SH214267.07FU	Meliniomyces	Endophyte
OTU2188	49	99%|100%|UDB021463|k__Fungi;p__Basidiomycota;c__Agaricomycetes;o__Agaricales;f__Cortinariaceae;g__Cortinarius;s__Cortinarius_tillamookensis	SH135196.07FU	Cortinarius	Ectomycorrhizal
OTU455	49	95.9%|100%|AY762619|k__Fungi;p__Ascomycota;c__Leotiomycetes;o__Leotiomycetes_ord_Incertae_sedis;f__Leotiomycetes_fam_Incertae_sedis;g__Meliniomyces;s__Meliniomyces_variabilis	SH181078.07FU	Meliniomyces	Ericoid mycorrhizal
OTU581	49	99.2%|100%|FR877526|k__Fungi;p__Ascomycota;c__Archaeorhizomycetes;o__Archaeorhizomycetales;f__Archaeorhizomycetaceae;g__Archaeorhizomyces;s__Archaeorhizomyces_sp	SH180492.07FU	Archaeorhizomyces	saprotroph
OTU2096	48	87.8%|89.2%|HQ211575|k__Fungi;p__Basidiomycota;c__Agaricomycetes;o__Agaricales;f__Mycenaceae;g__unidentified;s__Mycenaceae_sp	SH188182.07FU	Unidentified	unassigned
OTU3111	48	97.4%|100%|AB254392|k__Fungi;p__Basidiomycota;c__Agaricomycetes;o__Atheliales;f__Atheliaceae;g__Tylospora;s__Tylospora_fibrillosa	SH213927.07FU	Tylospora	Ectomycorrhizal
OTU4959	48	98%|100%|AY969504|k__Fungi;p__Ascomycota;c__Leotiomycetes;o__Helotiales;f__unidentified;g__unidentified;s__Helotiales_sp	SH196480.07FU	Unidentified	-
OTU6090	48	96.5%|98.6%|AY762619|k__Fungi;p__Ascomycota;c__Leotiomycetes;o__Leotiomycetes_ord_Incertae_sedis;f__Leotiomycetes_fam_Incertae_sedis;g__Meliniomyces;s__Meliniomyces_variabilis	SH181078.07FU	Meliniomyces	Ericoid mycorrhizal
OTU199	47	99.5%|100%|UDB001751|k__Fungi;p__Basidiomycota;c__Agaricomycetes;o__Atheliales;f__Atheliaceae;g__Piloderma;s__Piloderma_sphaerosporum	SH196824.07FU	Piloderma	Ectomycorrhizal
OTU2079	47	99.5%|100%|UDB001751|k__Fungi;p__Basidiomycota;c__Agaricomycetes;o__Atheliales;f__Atheliaceae;g__Piloderma;s__Piloderma_sphaerosporum	SH196824.07FU	Piloderma	Ectomycorrhizal
OTU2533	47	98%|100%|FN610872|k__Fungi;p__Basidiomycota;c__Agaricomycetes;o__Atheliales;f__Atheliaceae;g__unidentified;s__Atheliaceae_sp	SH196825.07FU	Piloderma	Ectomycorrhizal
OTU34	47	97.3%|100%|AY524845|k__Fungi;p__Ascomycota;c__Leotiomycetes;o__Helotiales;f__Vibrisseaceae;g__Phialocephala;s__Phialocephala_sphaeroides	SH204990.07FU	Phialocephala	Endophyte
OTU344	47	98.6%|100%|KC876191|k__Fungi;p__Ascomycota;c__unidentified;o__unidentified;f__unidentified;g__unidentified;s__Ascomycota_sp	SH214267.07FU	Meliniomyces	Endophyte
OTU5259	47	97.3%|100%|FJ440882|k__Fungi;p__Ascomycota;c__Dothideomycetes;o__Hysteriales;f__Gloniaceae;g__Cenococcum;s__Cenococcum_geophilum	SH214459.07FU	Cenococcum	Ectomycorrhizal
OTU3105	46	97.4%|100%|AB254392|k__Fungi;p__Basidiomycota;c__Agaricomycetes;o__Atheliales;f__Atheliaceae;g__Tylospora;s__Tylospora_fibrillosa	SH213927.07FU	Tylospora	Ectomycorrhizal
OTU3390	46	97.4%|100%|AB254392|k__Fungi;p__Basidiomycota;c__Agaricomycetes;o__Atheliales;f__Atheliaceae;g__Tylospora;s__Tylospora_fibrillosa	SH213927.07FU	Tylospora	Ectomycorrhizal
OTU4764	46	100%|95.3%|UDB002570|k__Fungi;p__Ascomycota;c__Leotiomycetes;o__Helotiales;f__unidentified;g__unidentified;s__Helotiales_sp	SH201649.07FU	Unidentified	-
OTU4919	46	99.3%|100%|UDB002570|k__Fungi;p__Ascomycota;c__Leotiomycetes;o__Helotiales;f__unidentified;g__unidentified;s__Helotiales_sp	SH201649.07FU	Unidentified	-
OTU4952	46	98%|100%|JF300535|k__Fungi;p__Ascomycota;c__Lecanoromycetes;o__unidentified;f__unidentified;g__unidentified;s__Lecanoromycetes_sp	SH215041.07FU	Unidentified	-
OTU4958	46	93.9%|100%|HQ157836|k__Fungi;p__Ascomycota;c__Leotiomycetes;o__Leotiomycetes_ord_Incertae_sedis;f__Leotiomycetes_fam_Incertae_sedis;g__Meliniomyces;s__Meliniomyces_vraolstadiae	SH181085.07FU	Meliniomyces	Endophyte
OTU5248	46	97.9%|100%|KP889419|k__Fungi;p__unidentified;c__unidentified;o__unidentified;f__unidentified;g__unidentified;s__Fungi_sp	SH493675.07FU	Unidentified	-
OTU5840	46	95.2%|100%|JX852344|k__Fungi;p__Ascomycota;c__Leotiomycetes;o__Helotiales;f__Hyaloscyphaceae;g__unidentified;s__Hyaloscyphaceae_sp	SH201631.07FU	Unidentified	-
OTU1800	45	99.5%|100%|JQ358809|k__Fungi;p__Basidiomycota;c__Agaricomycetes;o__Agaricales;f__unidentified;g__unidentified;s__Agaricales_sp	SH220723.07FU	Mycena	Saprotroph
OTU239	45	99.3%|100%|UDB002570|k__Fungi;p__Ascomycota;c__Leotiomycetes;o__Helotiales;f__unidentified;g__unidentified;s__Helotiales_sp	SH201649.07FU	Unidentified	-
OTU2454	45	99.5%|100%|UDB001751|k__Fungi;p__Basidiomycota;c__Agaricomycetes;o__Atheliales;f__Atheliaceae;g__Piloderma;s__Piloderma_sphaerosporum	SH196824.07FU	Piloderma	Ectomycorrhizal
OTU4158	45	86.7%|100%|UDB020584|k__Fungi;p__Ascomycota;c__Lecanoromycetes;o__unidentified;f__unidentified;g__unidentified;s__Lecanoromycetes_sp	SH461312.07FU	Unidentified	-
OTU435	45	95%|97.9%|AB847029|k__Fungi;p__Ascomycota;c__Leotiomycetes;o__unidentified;f__unidentified;g__unidentified;s__Leotiomycetes_sp	SH181082.07FU	Meliniomyces	Ericoid mycorrhizal
OTU558	45	99.2%|100%|FR877526|k__Fungi;p__Ascomycota;c__Archaeorhizomycetes;o__Archaeorhizomycetales;f__Archaeorhizomycetaceae;g__Archaeorhizomyces;s__Archaeorhizomyces_sp	SH180492.07FU	Archaeorhizomyces	saprotroph
OTU5736	45	99.3%|92.4%|KC876191|k__Fungi;p__Ascomycota;c__unidentified;o__unidentified;f__unidentified;g__unidentified;s__Ascomycota_sp	SH214267.07FU	Meliniomyces	Endophyte
OTU655	45	99.3%|100%|AF519893|k__Fungi;p__Basidiomycota;c__Agaricomycetes;o__Agaricales;f__Omphalotaceae;g__Gymnopus;s__Gymnopus_androsaceus	SH183805.07FU	Gymnopus	Saprotroph
OTU140	44	99.5%|100%|UDB001331|k__Fungi;p__Basidiomycota;c__Agaricomycetes;o__Agaricales;f__Cortinariaceae;g__Cortinarius;s__Cortinarius_gentilis	SH188507.07FU	Cortinarius	Ectomycorrhizal
OTU2175	44	99%|100%|UDB021463|k__Fungi;p__Basidiomycota;c__Agaricomycetes;o__Agaricales;f__Cortinariaceae;g__Cortinarius;s__Cortinarius_tillamookensis	SH135196.07FU	Cortinarius	Ectomycorrhizal
OTU3128	44	97.9%|100%|AB254392|k__Fungi;p__Basidiomycota;c__Agaricomycetes;o__Atheliales;f__Atheliaceae;g__Tylospora;s__Tylospora_fibrillosa	SH213927.07FU	Tylospora	Ectomycorrhizal
OTU4680	44	100%|100%|HQ339879|k__Fungi;p__Ascomycota;c__Sordariomycetes;o__Hypocreales;f__Ophiocordycipitaceae;g__Tolypocladium;s__Tolypocladium_sp	SH184949.07FU	Tolypocladium	Animal pathogen
OTU5160	44	96.6%|100%|FR667221|k__Fungi;p__Ascomycota;c__Pezizomycotina_cls_Incertae_sedis;o__Pezizomycotina_ord_Incertae_sedis;f__Pezizomycotina_fam_Incertae_sedis;g__Chalara;s__Chalara_hyalocuspica	SH202706.07FU	Chalara	Saprotroph
OTU6108	44	100%|100%|AJ430223|k__Fungi;p__Ascomycota;c__Leotiomycetes;o__Helotiales;f__Dermateaceae;g__Mollisia;s__Mollisia_cinerea	SH204987.07FU	Mollisia	Endophyte
OTU6452	44	99.3%|100%|HQ212340|k__Fungi;p__Ascomycota;c__Leotiomycetes;o__Helotiales;f__Hyaloscyphaceae;g__Lachnum;s__Lachnum_pygmaeum	SH201605.07FU	Lachnum	Saprotroph
OTU6821	44	99.3%|100%|JN847491|k__Fungi;p__Ascomycota;c__Leotiomycetes;o__Leotiomycetes_ord_Incertae_sedis;f__Myxotrichaceae;g__Oidiodendron;s__Oidiodendron_sp	SH216996.07FU	Oidiodendron	Ericoid Mycorrhizal
OTU94	44	97.9%|100%|AY762619|k__Fungi;p__Ascomycota;c__Leotiomycetes;o__Leotiomycetes_ord_Incertae_sedis;f__Leotiomycetes_fam_Incertae_sedis;g__Meliniomyces;s__Meliniomyces_variabilis	SH181078.07FU	Meliniomyces	Ericoid mycorrhizal
OTU2203	43	99%|100%|UDB021463|k__Fungi;p__Basidiomycota;c__Agaricomycetes;o__Agaricales;f__Cortinariaceae;g__Cortinarius;s__Cortinarius_tillamookensis	SH135196.07FU	Cortinarius	Ectomycorrhizal
OTU23	43	99.3%|100%|EF445405|k__Fungi;p__Ascomycota;c__Leotiomycetes;o__Helotiales;f__unidentified;g__unidentified;s__Helotiales_sp	SH214272.07FU	Meliniomyces	Endophyte
OTU289	43	98.6%|100%|KC876191|k__Fungi;p__Ascomycota;c__unidentified;o__unidentified;f__unidentified;g__unidentified;s__Ascomycota_sp	SH214267.07FU	Meliniomyces	Endophyte
OTU5208	43	95.9%|100%|FM172765|k__Fungi;p__Ascomycota;c__Leotiomycetes;o__unidentified;f__unidentified;g__unidentified;s__Leotiomycetes_sp	SH181089.07FU	Meliniomyces	Endophyte
OTU5876	43	99.3%|100%|AB476496|k__Fungi;p__Ascomycota;c__Leotiomycetes;o__Helotiales;f__Helotiaceae;g__Rhizoscyphus;s__Rhizoscyphus_monotropae	SH174322.07FU	Rhizoscyphus	Endophyte
OTU66	43	97.9%|100%|JX857212|k__Fungi;p__Ascomycota;c__Leotiomycetes;o__Helotiales;f__Helotiaceae;g__Rhizoscyphus;s__Rhizoscyphus_sp	SH181102.07FU	Rhizoscyphus	Endophyte
OTU1474	42	99.5%|100%|EU427330|k__Fungi;p__Basidiomycota;c__Agaricomycetes;o__Thelephorales;f__Thelephoraceae;g__unidentified;s__Thelephoraceae_sp	SH184510.07FU	Unidentified	Ectomycorrhizal
OTU1797	42	99.5%|100%|UDB020782|k__Fungi;p__Basidiomycota;c__Agaricomycetes;o__Agaricales;f__Strophariaceae;g__Galerina;s__Galerina_allospora	SH176939.07FU	Galerina	Saprotroph
OTU2664	42	100%|100%|AM882924|k__Fungi;p__Basidiomycota;c__Agaricomycetes;o__Agaricales;f__Inocybaceae;g__Inocybe;s__Inocybe_napipes	SH196058.07FU	Inocybe	Ectomycorrhizal
OTU2689	42	96.8%|98.4%|AB254392|k__Fungi;p__Basidiomycota;c__Agaricomycetes;o__Atheliales;f__Atheliaceae;g__Tylospora;s__Tylospora_fibrillosa	SH213927.07FU	Tylospora	Ectomycorrhizal
OTU2780	42	97.4%|100%|AB254392|k__Fungi;p__Basidiomycota;c__Agaricomycetes;o__Atheliales;f__Atheliaceae;g__Tylospora;s__Tylospora_fibrillosa	SH213927.07FU	Tylospora	Ectomycorrhizal
OTU3107	42	97.4%|100%|AB254392|k__Fungi;p__Basidiomycota;c__Agaricomycetes;o__Atheliales;f__Atheliaceae;g__Tylospora;s__Tylospora_fibrillosa	SH213927.07FU	Tylospora	Ectomycorrhizal
OTU363	42	97.8%|95.8%|AF062798|k__Fungi;p__Ascomycota;c__Leotiomycetes;o__Leotiomycetes_ord_Incertae_sedis;f__Myxotrichaceae;g__Oidiodendron;s__Oidiodendron_maius	SH216987.07FU	Oidiodendron	Ericoid Mycorrhizal
OTU385	42	97.9%|100%|AY762619|k__Fungi;p__Ascomycota;c__Leotiomycetes;o__Leotiomycetes_ord_Incertae_sedis;f__Leotiomycetes_fam_Incertae_sedis;g__Meliniomyces;s__Meliniomyces_variabilis	SH181078.07FU	Meliniomyces	Ericoid mycorrhizal
OTU4008	42	98.9%|100%|KF617813|k__Fungi;p__Ascomycota;c__Sordariomycetes;o__Hypocreales;f__Hypocreaceae;g__Trichoderma;s__Trichoderma_rhododendri	SH177722.07FU	Trichoderma	Saprotroph
OTU5321	42	99.3%|100%|FM172765|k__Fungi;p__Ascomycota;c__Leotiomycetes;o__unidentified;f__unidentified;g__unidentified;s__Leotiomycetes_sp	SH181089.07FU	Unidentified	-
OTU2088	41	99%|100%|JQ746607|k__Fungi;p__Basidiomycota;c__Agaricomycetes;o__Agaricales;f__Cortinariaceae;g__Cortinarius;s__Cortinarius_subfloccopus	SH304170.07FU	Cortinarius	Ectomycorrhizal
OTU3818	41	97.8%|100%|UDB002252|k__Fungi;p__Basidiomycota;c__Agaricomycetes;o__Agaricales;f__Cortinariaceae;g__Cortinarius;s__Cortinarius_biformis	SH188479.07FU	Cortinarius	Ectomycorrhizal
OTU4194	41	99.4%|100%|KC702644|k__Fungi;p__Ascomycota;c__Pezizomycetes;o__Pezizales;f__Pyronemataceae;g__unidentified;s__Pyronemataceae_sp	SH194163.07FU	Wilcoxina	Ectomycorrhizal
OTU4426	41	94.8%|100%|AM999708|k__Fungi;p__unidentified;c__unidentified;o__unidentified;f__unidentified;g__unidentified;s__Fungi_sp	SH012599.07FU	Unidentified	-
OTU4677	41	100%|100%|FJ475797|k__Fungi;p__Ascomycota;c__Eurotiomycetes;o__Chaetothyriales;f__Herpotrichiellaceae;g__unidentified;s__Herpotrichiellaceae_sp	SH217841.07FU	Unidentified	-
OTU5509	41	96.4%|96.6%|FM172765|k__Fungi;p__Ascomycota;c__Leotiomycetes;o__unidentified;f__unidentified;g__unidentified;s__Leotiomycetes_sp	SH181089.07FU	Meliniomyces	Endophyte
OTU5546	41	94.4%|100%|KF428326|k__Fungi;p__Ascomycota;c__Leotiomycetes;o__unidentified;f__unidentified;g__unidentified;s__Leotiomycetes_sp	SH181080.07FU	Meliniomyces	Endophyte
OTU6317	41	96.5%|100%|KF428326|k__Fungi;p__Ascomycota;c__Leotiomycetes;o__unidentified;f__unidentified;g__unidentified;s__Leotiomycetes_sp	SH181080.07FU	Meliniomyces	Endophyte
OTU7027	41	97%|100%|KP889814|k__Fungi;p__unidentified;c__unidentified;o__unidentified;f__unidentified;g__unidentified;s__Fungi_sp	SH494904.07FU	Unidentified	-
OTU95	41	99%|100%|JF300815|k__Fungi;p__Basidiomycota;c__Agaricomycetes;o__Agaricales;f__unidentified;g__unidentified;s__Agaricales_sp	SH176953.07FU	Galerina	Saprotroph
OTU1218	40	99.6%|100%|JQ272448|k__Fungi;p__Zygomycota;c__Mortierellomycotina_cls_Incertae_sedis;o__Mortierellales;f__Mortierellaceae;g__Mortierella;s__Mortierella_macrocystis	SH187863.07FU	Mortierella	Saprotroph
OTU2074	40	99%|100%|JQ746616|k__Fungi;p__Basidiomycota;c__Agaricomycetes;o__Agaricales;f__Cortinariaceae;g__Cortinarius;s__Cortinarius_floccopus	SH222363.07FU	Cortinarius	Ectomycorrhizal
OTU3873	40	97.8%|100%|UDB002252|k__Fungi;p__Basidiomycota;c__Agaricomycetes;o__Agaricales;f__Cortinariaceae;g__Cortinarius;s__Cortinarius_biformis	SH188479.07FU	Cortinarius	Ectomycorrhizal
OTU44	40	95.8%|99.3%|UDB020699|k__Fungi;p__Ascomycota;c__Leotiomycetes;o__Helotiales;f__unidentified;g__unidentified;s__Helotiales_sp	SH477447.07FU	Unidentified	-
OTU448	40	98.6%|99.3%|AF062787|k__Fungi;p__Ascomycota;c__Leotiomycetes;o__Leotiomycetes_ord_Incertae_sedis;f__Myxotrichaceae;g__Oidiodendron;s__Oidiodendron_pilicola	SH216991.07FU	Oidiodendron	Ericoid Mycorrhizal
OTU463	40	97.3%|100%|AY524845|k__Fungi;p__Ascomycota;c__Leotiomycetes;o__Helotiales;f__Vibrisseaceae;g__Phialocephala;s__Phialocephala_sphaeroides	SH204990.07FU	Phialocephala	Endophyte
OTU5315	40	97.9%|100%|FJ552973|k__Fungi;p__Ascomycota;c__Leotiomycetes;o__Rhytismatales;f__Rhytismataceae;g__Coccomyces;s__Coccomyces_sp	SH203129.07FU	Coccomyces	Plant Pathogen
OTU6614	40	95.7%|100%|HQ157891|k__Fungi;p__Ascomycota;c__Leotiomycetes;o__Leotiomycetes_ord_Incertae_sedis;f__Myxotrichaceae;g__Oidiodendron;s__Oidiodendron_echinulatum	SH216993.07FU	Oidiodendron	Ericoid Mycorrhizal
OTU6816	40	97.2%|100%|AJ319078|k__Fungi;p__Ascomycota;c__Leotiomycetes;o__Leotiales;f__Leotiaceae;g__Pezoloma;s__Pezoloma_ericae	SH214266.07FU	Pezoloma	Ericoid Mycorrhizal
OTU80	40	96.5%|100%|KC876191|k__Fungi;p__Ascomycota;c__unidentified;o__unidentified;f__unidentified;g__unidentified;s__Ascomycota_sp	SH214267.07FU	Meliniomyces	Endophyte
OTU1494	39	98.6%|100%|UDB005884|k__Fungi;p__Basidiomycota;c__Agaricomycetes;o__Thelephorales;f__Thelephoraceae;g__unidentified;s__Thelephoraceae_sp	SH184629.07FU	Unidentified	Ectomycorrhizal
OTU2013	39	98%|100%|JQ746616|k__Fungi;p__Basidiomycota;c__Agaricomycetes;o__Agaricales;f__Cortinariaceae;g__Cortinarius;s__Cortinarius_floccopus	SH222363.07FU	Cortinarius	Ectomycorrhizal
OTU236	39	99.3%|100%|UDB002570|k__Fungi;p__Ascomycota;c__Leotiomycetes;o__Helotiales;f__unidentified;g__unidentified;s__Helotiales_sp	SH201649.07FU	Unidentified	-
OTU290	39	97.3%|100%|AY762619|k__Fungi;p__Ascomycota;c__Leotiomycetes;o__Leotiomycetes_ord_Incertae_sedis;f__Leotiomycetes_fam_Incertae_sedis;g__Meliniomyces;s__Meliniomyces_variabilis	SH181078.07FU	Meliniomyces	Ericoid mycorrhizal
OTU3313	39	97.4%|100%|AB254392|k__Fungi;p__Basidiomycota;c__Agaricomycetes;o__Atheliales;f__Atheliaceae;g__Tylospora;s__Tylospora_fibrillosa	SH213927.07FU	Tylospora	Ectomycorrhizal
OTU4419	39	99.4%|98.1%|FJ475736|k__Fungi;p__Ascomycota;c__Eurotiomycetes;o__Chaetothyriales;f__Herpotrichiellaceae;g__Cladophialophora;s__Cladophialophora_sp	SH193238.07FU	Cladophialophora	Saprotroph
OTU4750	39	99.3%|100%|HM069467|k__Fungi;p__Ascomycota;c__Leotiomycetes;o__Helotiales;f__unidentified;g__unidentified;s__Helotiales_sp	SH211718.07FU	Unidentified	-
OTU5123	39	93.9%|100%|KP889438|k__Fungi;p__unidentified;c__unidentified;o__unidentified;f__unidentified;g__unidentified;s__Fungi_sp	SH488681.07FU	Unidentified	-
OTU5288	39	96.6%|100%|FM172765|k__Fungi;p__Ascomycota;c__Leotiomycetes;o__unidentified;f__unidentified;g__unidentified;s__Leotiomycetes_sp	SH181089.07FU	Meliniomyces	Endophyte
OTU654	39	96.7%|100%|HQ714758|k__Fungi;p__Basidiomycota;c__Agaricomycetes;o__Russulales;f__Russulaceae;g__Lactarius;s__Lactarius_obscuratus	SH330550.07FU	Lactarius	Ectomycorrhizal
OTU376	38	97.9%|100%|HF947877|k__Fungi;p__Ascomycota;c__Leotiomycetes;o__Helotiales;f__unidentified;g__unidentified;s__Helotiales_sp	SH214294.07FU	Phialocephala	Endophyte
OTU4337	38	98.7%|100%|UDB011777|k__Fungi;p__Basidiomycota;c__Agaricomycetes;o__Agaricales;f__Amanitaceae;g__Amanita;s__Amanita_submembranacea	SH194439.07FU	Amanita	Ectomycorrhizal
OTU456	38	98.6%|100%|AF062787|k__Fungi;p__Ascomycota;c__Leotiomycetes;o__Leotiomycetes_ord_Incertae_sedis;f__Myxotrichaceae;g__Oidiodendron;s__Oidiodendron_pilicola	SH216991.07FU	Oidiodendron	Ericoid Mycorrhizal
OTU5195	38	97.3%|100%|FJ440882|k__Fungi;p__Ascomycota;c__Dothideomycetes;o__Hysteriales;f__Gloniaceae;g__Cenococcum;s__Cenococcum_geophilum	SH214459.07FU	Cenococcum	Ectomycorrhizal
OTU574	38	99.2%|100%|FR877526|k__Fungi;p__Ascomycota;c__Archaeorhizomycetes;o__Archaeorhizomycetales;f__Archaeorhizomycetaceae;g__Archaeorhizomyces;s__Archaeorhizomyces_sp	SH180492.07FU	Archaeorhizomyces	saprotroph
OTU5836	38	92.8%|96.5%|UDB020840|k__Fungi;p__Ascomycota;c__Leotiomycetes;o__Helotiales;f__unidentified;g__unidentified;s__Helotiales_sp	SH019748.07FU	Unidentified	-
OTU6310	38	100%|98.6%|HM581954|k__Fungi;p__Ascomycota;c__Leotiomycetes;o__Helotiales;f__Sclerotiniaceae;g__Monilinia;s__Monilinia_linhartiana	SH177348.07FU	Monilinia	Plant Pathogen
OTU6451	38	100%|100%|AY775684|k__Fungi;p__Ascomycota;c__Leotiomycetes;o__Rhytismatales;f__Rhytismataceae;g__Lophodermium;s__Lophodermium_piceae	SH182624.07FU	Lophodermium	Plant Pathogen
OTU7092	38	95.9%|100%|AF481369|k__Fungi;p__Ascomycota;c__Archaeorhizomycetes;o__Archaeorhizomycetales;f__Archaeorhizomycetaceae;g__Archaeorhizomyces;s__Archaeorhizomyces_sp	SH180493.07FU	Archaeorhizomyces	saprotroph
OTU2320	37	100%|100%|HE605213|k__Fungi;p__Ascomycota;c__Eurotiomycetes;o__Chaetothyriales;f__Herpotrichiellaceae;g__Exophiala;s__Exophiala_moniliae	SH199199.07FU	Exophiala	Saprotroph
OTU3811	37	97.8%|100%|UDB002252|k__Fungi;p__Basidiomycota;c__Agaricomycetes;o__Agaricales;f__Cortinariaceae;g__Cortinarius;s__Cortinarius_biformis	SH188479.07FU	Cortinarius	Ectomycorrhizal
OTU4009	37	100%|100%|EF433987|k__Fungi;p__Basidiomycota;c__Agaricomycetes;o__Atheliales;f__Atheliaceae;g__Amphinema;s__Amphinema_byssoides	SH197944.07FU	Amphinema	Ectomycorrhizal
OTU4608	37	96.7%|100%|KF617578|k__Fungi;p__Ascomycota;c__Lecanoromycetes;o__Lecanorales;f__unidentified;g__unidentified;s__Lecanorales_sp	SH022385.07FU	Unidentified	-
OTU4635	37	99.3%|100%|HQ157836|k__Fungi;p__Ascomycota;c__Leotiomycetes;o__Leotiomycetes_ord_Incertae_sedis;f__Leotiomycetes_fam_Incertae_sedis;g__Meliniomyces;s__Meliniomyces_vraolstadiae	SH181085.07FU	Meliniomyces	Endophyte
OTU1439	36	99.5%|100%|EU427330|k__Fungi;p__Basidiomycota;c__Agaricomycetes;o__Thelephorales;f__Thelephoraceae;g__unidentified;s__Thelephoraceae_sp	SH184510.07FU	Unidentified	Ectomycorrhizal
OTU207	36	98%|100%|HQ157836|k__Fungi;p__Ascomycota;c__Leotiomycetes;o__Leotiomycetes_ord_Incertae_sedis;f__Leotiomycetes_fam_Incertae_sedis;g__Meliniomyces;s__Meliniomyces_vraolstadiae	SH181085.07FU	Meliniomyces	Endophyte
OTU247	36	97.3%|100%|AY524845|k__Fungi;p__Ascomycota;c__Leotiomycetes;o__Helotiales;f__Vibrisseaceae;g__Phialocephala;s__Phialocephala_sphaeroides	SH204990.07FU	Phialocephala	Endophyte
OTU3114	36	97.4%|100%|AB254392|k__Fungi;p__Basidiomycota;c__Agaricomycetes;o__Atheliales;f__Atheliaceae;g__Tylospora;s__Tylospora_fibrillosa	SH213927.07FU	Tylospora	Ectomycorrhizal
OTU332	36	98.6%|100%|KC876191|k__Fungi;p__Ascomycota;c__unidentified;o__unidentified;f__unidentified;g__unidentified;s__Ascomycota_sp	SH214267.07FU	Meliniomyces	Endophyte
OTU3714	36	93.5%|100%|UDB014861|k__Fungi;p__unidentified;c__unidentified;o__unidentified;f__unidentified;g__unidentified;s__Fungi_sp	SH526196.07FU	Unidentified	-
OTU4629	36	99.3%|100%|FJ475797|k__Fungi;p__Ascomycota;c__Eurotiomycetes;o__Chaetothyriales;f__Herpotrichiellaceae;g__unidentified;s__Herpotrichiellaceae_sp	SH217841.07FU	Unidentified	-
OTU5007	36	97.9%|98.6%|HQ157836|k__Fungi;p__Ascomycota;c__Leotiomycetes;o__Leotiomycetes_ord_Incertae_sedis;f__Leotiomycetes_fam_Incertae_sedis;g__Meliniomyces;s__Meliniomyces_vraolstadiae	SH181085.07FU	Meliniomyces	Endophyte
OTU5601	36	97.3%|100%|AY762619|k__Fungi;p__Ascomycota;c__Leotiomycetes;o__Leotiomycetes_ord_Incertae_sedis;f__Leotiomycetes_fam_Incertae_sedis;g__Meliniomyces;s__Meliniomyces_variabilis	SH181078.07FU	Meliniomyces	Ericoid mycorrhizal
OTU5748	36	98.6%|100%|AF062787|k__Fungi;p__Ascomycota;c__Leotiomycetes;o__Leotiomycetes_ord_Incertae_sedis;f__Myxotrichaceae;g__Oidiodendron;s__Oidiodendron_pilicola	SH216991.07FU	Oidiodendron	Ericoid Mycorrhizal
OTU7051	36	96.7%|100%|AF481369|k__Fungi;p__Ascomycota;c__Archaeorhizomycetes;o__Archaeorhizomycetales;f__Archaeorhizomycetaceae;g__Archaeorhizomyces;s__Archaeorhizomyces_sp	SH180493.07FU	Archaeorhizomyces	saprotroph
OTU71	36	97.9%|100%|AY762619|k__Fungi;p__Ascomycota;c__Leotiomycetes;o__Leotiomycetes_ord_Incertae_sedis;f__Leotiomycetes_fam_Incertae_sedis;g__Meliniomyces;s__Meliniomyces_variabilis	SH181078.07FU	Meliniomyces	Ericoid mycorrhizal
OTU254	35	97.3%|100%|AY762619|k__Fungi;p__Ascomycota;c__Leotiomycetes;o__Leotiomycetes_ord_Incertae_sedis;f__Leotiomycetes_fam_Incertae_sedis;g__Meliniomyces;s__Meliniomyces_variabilis	SH181078.07FU	Meliniomyces	Ericoid mycorrhizal
OTU2720	35	99.5%|100%|JN032549|k__Fungi;p__Basidiomycota;c__Agaricomycetes;o__Hymenochaetales;f__unidentified;g__unidentified;s__Hymenochaetales_sp	SH198554.07FU	Unidentified	-
OTU335	35	97.3%|100%|AY524845|k__Fungi;p__Ascomycota;c__Leotiomycetes;o__Helotiales;f__Vibrisseaceae;g__Phialocephala;s__Phialocephala_sphaeroides	SH204990.07FU	Phialocephala	Endophyte
OTU431	35	95.9%|100%|AY762619|k__Fungi;p__Ascomycota;c__Leotiomycetes;o__Leotiomycetes_ord_Incertae_sedis;f__Leotiomycetes_fam_Incertae_sedis;g__Meliniomyces;s__Meliniomyces_variabilis	SH181078.07FU	Meliniomyces	Ericoid mycorrhizal
OTU46	35	98.6%|100%|KF823596|k__Fungi;p__Ascomycota;c__Leotiomycetes;o__Helotiales;f__Helotiales_fam_Incertae_sedis;g__Leptodontidium;s__Leptodontidium_sp	SH201720.07FU	Leptodontidium	Endophyte
OTU5140	35	95.7%|95.2%|JQ346979|k__Fungi;p__Ascomycota;c__Leotiomycetes;o__unidentified;f__unidentified;g__unidentified;s__Leotiomycetes_sp	SH181083.07FU	Pezoloma	Ericoid Mycorrhizal
OTU5167	35	98.6%|96.6%|KC876285|k__Fungi;p__Ascomycota;c__Dothideomycetes;o__Venturiales;f__Venturiaceae;g__unidentified;s__Venturiaceae_sp	SH219622.07FU	Unidentified	-
OTU5299	35	100%|96.6%|FM172765|k__Fungi;p__Ascomycota;c__Leotiomycetes;o__unidentified;f__unidentified;g__unidentified;s__Leotiomycetes_sp	SH181089.07FU	Unidentified	-
OTU5727	35	100%|93.1%|HQ157836|k__Fungi;p__Ascomycota;c__Leotiomycetes;o__Leotiomycetes_ord_Incertae_sedis;f__Leotiomycetes_fam_Incertae_sedis;g__Meliniomyces;s__Meliniomyces_vraolstadiae	SH181085.07FU	Meliniomyces	Endophyte
OTU594	35	96.7%|100%|AF481369|k__Fungi;p__Ascomycota;c__Archaeorhizomycetes;o__Archaeorhizomycetales;f__Archaeorhizomycetaceae;g__Archaeorhizomyces;s__Archaeorhizomyces_sp	SH180493.07FU	Archaeorhizomyces	saprotroph
OTU1915	34	97.6%|100%|KF359596|k__Fungi;p__Basidiomycota;c__Agaricomycetes;o__Agaricales;f__Strophariaceae;g__Galerina;s__Galerina_sp	SH176957.07FU	Galerina	Saprotroph
OTU3559	34	97.9%|100%|UDB017794|k__Fungi;p__Basidiomycota;c__Agaricomycetes;o__Agaricales;f__Cortinariaceae;g__Cortinarius;s__Cortinarius_brunneus	SH264910.07FU	Cortinarius	Ectomycorrhizal
OTU361	34	99.3%|100%|EF445405|k__Fungi;p__Ascomycota;c__Leotiomycetes;o__Helotiales;f__unidentified;g__unidentified;s__Helotiales_sp	SH214272.07FU	Meliniomyces	Endophyte
OTU373	34	95.9%|100%|HQ157836|k__Fungi;p__Ascomycota;c__Leotiomycetes;o__Leotiomycetes_ord_Incertae_sedis;f__Leotiomycetes_fam_Incertae_sedis;g__Meliniomyces;s__Meliniomyces_vraolstadiae	SH181085.07FU	Meliniomyces	Endophyte
OTU3786	34	97.8%|100%|UDB002252|k__Fungi;p__Basidiomycota;c__Agaricomycetes;o__Agaricales;f__Cortinariaceae;g__Cortinarius;s__Cortinarius_biformis	SH188479.07FU	Cortinarius	Ectomycorrhizal
OTU5074	34	99.3%|100%|AY699656|k__Fungi;p__Ascomycota;c__Leotiomycetes;o__Helotiales;f__unidentified;g__unidentified;s__Helotiales_sp	SH194252.07FU	Unidentified	-
OTU5540	34	99.3%|96.6%|KC876285|k__Fungi;p__Ascomycota;c__Dothideomycetes;o__Venturiales;f__Venturiaceae;g__unidentified;s__Venturiaceae_sp	SH219622.07FU	Unidentified	-
OTU6139	34	97.9%|100%|AY033087|k__Fungi;p__Ascomycota;c__Leotiomycetes;o__Helotiales;f__Vibrisseaceae;g__Phialocephala;s__Phialocephala_fortinii	SH204986.07FU	Phialocephala	Endophyte
OTU101	33	98.6%|100%|KC876191|k__Fungi;p__Ascomycota;c__unidentified;o__unidentified;f__unidentified;g__unidentified;s__Ascomycota_sp	SH214267.07FU	Meliniomyces	Endophyte
OTU1232	33	94%|92.3%|KP814264|k__Fungi;p__Basidiomycota;c__Agaricomycetes;o__Russulales;f__unidentified;g__unidentified;s__Russulales_sp	SH496617.07FU	Unidentified	-
OTU252	33	97.3%|100%|AY762619|k__Fungi;p__Ascomycota;c__Leotiomycetes;o__Leotiomycetes_ord_Incertae_sedis;f__Leotiomycetes_fam_Incertae_sedis;g__Meliniomyces;s__Meliniomyces_variabilis	SH181078.07FU	Meliniomyces	Ericoid mycorrhizal
OTU301	33	97.9%|100%|KC876191|k__Fungi;p__Ascomycota;c__unidentified;o__unidentified;f__unidentified;g__unidentified;s__Ascomycota_sp	SH214267.07FU	Meliniomyces	Endophyte
OTU304	33	96.5%|100%|AB847003|k__Fungi;p__Ascomycota;c__Leotiomycetes;o__unidentified;f__unidentified;g__unidentified;s__Leotiomycetes_sp	SH181093.07FU	Meliniomyces	Endophyte
OTU3352	33	97.4%|100%|AB254392|k__Fungi;p__Basidiomycota;c__Agaricomycetes;o__Atheliales;f__Atheliaceae;g__Tylospora;s__Tylospora_fibrillosa	SH213927.07FU	Tylospora	Ectomycorrhizal
OTU37	33	98.6%|100%|KP889477|k__Fungi;p__unidentified;c__unidentified;o__unidentified;f__unidentified;g__unidentified;s__Fungi_sp	SH493673.07FU	Unidentified	-
OTU4620	33	97.3%|100%|AY762619|k__Fungi;p__Ascomycota;c__Leotiomycetes;o__Leotiomycetes_ord_Incertae_sedis;f__Leotiomycetes_fam_Incertae_sedis;g__Meliniomyces;s__Meliniomyces_variabilis	SH181078.07FU	Meliniomyces	Ericoid mycorrhizal
OTU6106	33	95.6%|95.1%|KC965432|k__Fungi;p__Ascomycota;c__Leotiomycetes;o__unidentified;f__unidentified;g__unidentified;s__Leotiomycetes_sp	SH018522.07FU	Unidentified	-
OTU6563	33	100%|100%|HQ335298|k__Fungi;p__Ascomycota;c__Leotiomycetes;o__unidentified;f__unidentified;g__unidentified;s__Leotiomycetes_sp	SH194393.07FU	Unidentified	-
OTU1644	32	97.7%|100%|JQ358809|k__Fungi;p__Basidiomycota;c__Agaricomycetes;o__Agaricales;f__unidentified;g__unidentified;s__Agaricales_sp	SH220723.07FU	Mycena	Saprotroph
OTU191	32	98%|100%|HQ157836|k__Fungi;p__Ascomycota;c__Leotiomycetes;o__Leotiomycetes_ord_Incertae_sedis;f__Leotiomycetes_fam_Incertae_sedis;g__Meliniomyces;s__Meliniomyces_vraolstadiae	SH181085.07FU	Meliniomyces	Endophyte
OTU2017	32	97.1%|100%|JQ746616|k__Fungi;p__Basidiomycota;c__Agaricomycetes;o__Agaricales;f__Cortinariaceae;g__Cortinarius;s__Cortinarius_floccopus	SH222363.07FU	Cortinarius	Ectomycorrhizal
OTU3621	32	98.4%|99.5%|UDB017794|k__Fungi;p__Basidiomycota;c__Agaricomycetes;o__Agaricales;f__Cortinariaceae;g__Cortinarius;s__Cortinarius_brunneus	SH264910.07FU	Cortinarius	Ectomycorrhizal
OTU4383	32	97.5%|100%|UDB020584|k__Fungi;p__Ascomycota;c__Lecanoromycetes;o__unidentified;f__unidentified;g__unidentified;s__Lecanoromycetes_sp	SH461312.07FU	Unidentified	-
OTU484	32	94.3%|97.9%|AB847029|k__Fungi;p__Ascomycota;c__Leotiomycetes;o__unidentified;f__unidentified;g__unidentified;s__Leotiomycetes_sp	SH181082.07FU	Hyaloscypha	Saprotroph
OTU4957	32	99.3%|97.9%|AY078145|k__Fungi;p__Ascomycota;c__Leotiomycetes;o__Helotiales;f__Vibrisseaceae;g__Acephala;s__Acephala_applanata	SH275913.07FU	Acephala	Endophyte
OTU6035	32	98.6%|100%|KC876191|k__Fungi;p__Ascomycota;c__unidentified;o__unidentified;f__unidentified;g__unidentified;s__Ascomycota_sp	SH214267.07FU	Meliniomyces	Endophyte
OTU1516	31	99.1%|100%|EU427330|k__Fungi;p__Basidiomycota;c__Agaricomycetes;o__Thelephorales;f__Thelephoraceae;g__unidentified;s__Thelephoraceae_sp	SH184510.07FU	Unidentified	Ectomycorrhizal
OTU1805	31	100%|99.5%|UDB015581|k__Fungi;p__Basidiomycota;c__Agaricomycetes;o__Cantharellales;f__Cantharellaceae;g__Craterellus;s__Craterellus_tubaeformis	SH216284.07FU	Craterellus	Ectomycorrhizal
OTU2098	31	98%|100%|DQ309156|k__Fungi;p__Basidiomycota;c__Agaricomycetes;o__Trechisporales;f__unidentified;g__unidentified;s__Trechisporales_sp	SH202429.07FU	Unidentified	-
OTU2345	31	99.5%|100%|AM999630|k__Fungi;p__unidentified;c__unidentified;o__unidentified;f__unidentified;g__unidentified;s__Fungi_sp	SH469369.07FU	Unidentified	-
OTU271	31	99.3%|100%|UDB002570|k__Fungi;p__Ascomycota;c__Leotiomycetes;o__Helotiales;f__unidentified;g__unidentified;s__Helotiales_sp	SH201649.07FU	Unidentified	-
OTU3724	31	97.8%|100%|UDB002252|k__Fungi;p__Basidiomycota;c__Agaricomycetes;o__Agaricales;f__Cortinariaceae;g__Cortinarius;s__Cortinarius_biformis	SH188479.07FU	Cortinarius	Ectomycorrhizal
OTU3994	31	100%|100%|KM588762|k__Fungi;p__Basidiomycota;c__Agaricomycetes;o__Atheliales;f__Atheliaceae;g__unidentified;s__Atheliaceae_sp	SH492790.07FU	Amphinema	Ectomycorrhizal
OTU4147	31	99.4%|100%|DQ083011|k__Fungi;p__Ascomycota;c__Sordariomycetes;o__Hypocreales;f__Hypocreaceae;g__Trichoderma;s__Trichoderma_stellatum	SH229375.07FU	Trichoderma	Saprotroph
OTU5098	31	97.3%|100%|FJ440882|k__Fungi;p__Ascomycota;c__Dothideomycetes;o__Hysteriales;f__Gloniaceae;g__Cenococcum;s__Cenococcum_geophilum	SH214459.07FU	Cenococcum	Ectomycorrhizal
OTU601	31	99.2%|100%|FR877526|k__Fungi;p__Ascomycota;c__Archaeorhizomycetes;o__Archaeorhizomycetales;f__Archaeorhizomycetaceae;g__Archaeorhizomyces;s__Archaeorhizomyces_sp	SH180492.07FU	Archaeorhizomyces	saprotroph
OTU6152	31	99.3%|100%|GU453171|k__Fungi;p__Ascomycota;c__Pezizomycotina_cls_Incertae_sedis;o__Pezizomycotina_ord_Incertae_sedis;f__Pezizomycotina_fam_Incertae_sedis;g__Chalara;s__Chalara_longipes	SH202698.07FU	Chalara	Saprotroph
OTU6240	31	97.9%|98.6%|UDB020732|k__Fungi;p__Ascomycota;c__Leotiomycetes;o__Helotiales;f__unidentified;g__unidentified;s__Helotiales_sp	SH471644.07FU	Unidentified	-
OTU69	31	99.3%|100%|EF445405|k__Fungi;p__Ascomycota;c__Leotiomycetes;o__Helotiales;f__unidentified;g__unidentified;s__Helotiales_sp	SH214272.07FU	Meliniomyces	Endophyte
OTU772	31	100%|100%|GU366727|k__Fungi;p__Zygomycota;c__Mortierellomycotina_cls_Incertae_sedis;o__Mortierellales;f__unidentified;g__unidentified;s__Mortierellales_sp	SH026735.07FU	Unidentified	-
OTU1328	30	96.4%|100%|EF560675|k__Fungi;p__Basidiomycota;c__Agaricomycetes;o__Russulales;f__Russulaceae;g__Lactarius;s__Lactarius_atromarginatus	SH221833.07FU	Lactarius	Ectomycorrhizal
OTU2072	30	100%|91.5%|UDB015581|k__Fungi;p__Basidiomycota;c__Agaricomycetes;o__Cantharellales;f__Cantharellaceae;g__Craterellus;s__Craterellus_tubaeformis	SH216284.07FU	Craterellus	Ectomycorrhizal
OTU3284	30	97.9%|100%|UDB017794|k__Fungi;p__Basidiomycota;c__Agaricomycetes;o__Agaricales;f__Cortinariaceae;g__Cortinarius;s__Cortinarius_brunneus	SH264910.07FU	Cortinarius	Ectomycorrhizal
OTU3660	30	95.7%|100%|JN890503|k__Fungi;p__Ascomycota;c__Sordariomycetes;o__Hypocreales;f__Cordycipitaceae;g__Simplicillium;s__Simplicillium_sp	SH191151.07FU	Simplicillium	Animal pathogen
OTU3820	30	97.8%|100%|UDB002252|k__Fungi;p__Basidiomycota;c__Agaricomycetes;o__Agaricales;f__Cortinariaceae;g__Cortinarius;s__Cortinarius_biformis	SH188479.07FU	Cortinarius	Ectomycorrhizal
OTU4215	30	99.4%|100%|AB476488|k__Fungi;p__Ascomycota;c__Eurotiomycetes;o__Chaetothyriales;f__unidentified;g__unidentified;s__Chaetothyriales_sp	SH208582.07FU	Unidentified	-
OTU4467	30	98.7%|98.1%|KC456680|k__Fungi;p__Ascomycota;c__Eurotiomycetes;o__Chaetothyriales;f__Herpotrichiellaceae;g__unidentified;s__Herpotrichiellaceae_sp	SH193235.07FU	Unidentified	-
OTU4605	30	99.3%|100%|FJ475797|k__Fungi;p__Ascomycota;c__Eurotiomycetes;o__Chaetothyriales;f__Herpotrichiellaceae;g__unidentified;s__Herpotrichiellaceae_sp	SH217841.07FU	Unidentified	-
OTU4625	30	99.3%|100%|FJ475797|k__Fungi;p__Ascomycota;c__Eurotiomycetes;o__Chaetothyriales;f__Herpotrichiellaceae;g__unidentified;s__Herpotrichiellaceae_sp	SH217841.07FU	Unidentified	-
OTU4821	30	84.3%|89.9%|DQ914738|k__Fungi;p__Basidiomycota;c__Agaricomycetes;o__Polyporales;f__unidentified;g__unidentified;s__Polyporales_sp	SH018475.07FU	Unidentified	-
OTU5402	30	99.3%|100%|FN610860|k__Fungi;p__Ascomycota;c__Dothideomycetes;o__Hysteriales;f__Gloniaceae;g__Cenococcum;s__Cenococcum_geophilum	SH199613.07FU	Cenococcum	Ectomycorrhizal
OTU5407	30	100%|100%|FN678830|k__Fungi;p__Ascomycota;c__Leotiomycetes;o__Helotiales;f__Dermateaceae;g__unidentified;s__Dermateaceae_sp	SH201608.07FU	Rhizodermea	Saprotroph
OTU5483	30	100%|100%|KU559774|k__Fungi;p__unidentified;c__unidentified;o__unidentified;f__unidentified;g__unidentified;s__Fungi_sp	SH491946.07FU	Unidentified	-
OTU5538	30	97.9%|100%|AY078145|k__Fungi;p__Ascomycota;c__Leotiomycetes;o__Helotiales;f__Vibrisseaceae;g__Acephala;s__Acephala_applanata	SH275913.07FU	Acephala	Endophyte
OTU5645	30	93.4%|95.8%|AJ319078|k__Fungi;p__Ascomycota;c__Leotiomycetes;o__Leotiales;f__Leotiaceae;g__Pezoloma;s__Pezoloma_ericae	SH214266.07FU	Pezoloma	Ericoid Mycorrhizal
OTU5873	30	97.2%|97.9%|FJ553302|k__Fungi;p__Ascomycota;c__Leotiomycetes;o__Leotiomycetes_ord_Incertae_sedis;f__Leotiomycetes_fam_Incertae_sedis;g__Meliniomyces;s__Meliniomyces_sp	SH181116.07FU	Meliniomyces	Endophyte
OTU6849	30	97.9%|100%|AF062798|k__Fungi;p__Ascomycota;c__Leotiomycetes;o__Leotiomycetes_ord_Incertae_sedis;f__Myxotrichaceae;g__Oidiodendron;s__Oidiodendron_maius	SH216987.07FU	Oidiodendron	Ericoid Mycorrhizal
OTU6855	30	97.1%|100%|UDB020890|k__Fungi;p__Ascomycota;c__Leotiomycetes;o__Leotiomycetes_ord_Incertae_sedis;f__Myxotrichaceae;g__Oidiodendron;s__Oidiodendron_sp	SH029393.07FU	Oidiodendron	Ericoid Mycorrhizal
OTU148	29	97.9%|100%|AF062787|k__Fungi;p__Ascomycota;c__Leotiomycetes;o__Leotiomycetes_ord_Incertae_sedis;f__Myxotrichaceae;g__Oidiodendron;s__Oidiodendron_pilicola	SH216991.07FU	Oidiodendron	Ericoid Mycorrhizal
OTU2640	29	99.5%|94.8%|UDB002638|k__Fungi;p__Basidiomycota;c__Agaricomycetes;o__Atheliales;f__Atheliaceae;g__Tylospora;s__Tylospora_asterophora	SH197766.07FU	Tylospora	Ectomycorrhizal
OTU33	29	97.9%|100%|AY762619|k__Fungi;p__Ascomycota;c__Leotiomycetes;o__Leotiomycetes_ord_Incertae_sedis;f__Leotiomycetes_fam_Incertae_sedis;g__Meliniomyces;s__Meliniomyces_variabilis	SH181078.07FU	Meliniomyces	Ericoid mycorrhizal
OTU3575	29	100%|100%|DQ873603|k__Fungi;p__Basidiomycota;c__Agaricomycetes;o__Hymenochaetales;f__Schizoporaceae;g__Hyphodontia;s__Hyphodontia_alutaria	SH198024.07FU	Hyphodontia	wood decay fungi
OTU3881	29	97.8%|100%|UDB002252|k__Fungi;p__Basidiomycota;c__Agaricomycetes;o__Agaricales;f__Cortinariaceae;g__Cortinarius;s__Cortinarius_biformis	SH188479.07FU	Cortinarius	Ectomycorrhizal
OTU4309	29	99.4%|98.1%|KC457267|k__Fungi;p__Ascomycota;c__Eurotiomycetes;o__Chaetothyriales;f__Herpotrichiellaceae;g__Cladophialophora;s__Cladophialophora_minutissima	SH193233.07FU	Cladophialophora	Saprotroph
OTU4761	29	98%|100%|DQ914672|k__Fungi;p__Ascomycota;c__Leotiomycetes;o__Helotiales;f__Helotiales_fam_Incertae_sedis;g__Cystodendron;s__Cystodendron_sp	SH174318.07FU	Cystodendron	-
OTU5179	29	97.3%|100%|FJ440882|k__Fungi;p__Ascomycota;c__Dothideomycetes;o__Hysteriales;f__Gloniaceae;g__Cenococcum;s__Cenococcum_geophilum	SH214459.07FU	Cenococcum	Ectomycorrhizal
OTU5369	29	99.3%|100%|EF445405|k__Fungi;p__Ascomycota;c__Leotiomycetes;o__Helotiales;f__unidentified;g__unidentified;s__Helotiales_sp	SH214272.07FU	Meliniomyces	Endophyte
OTU5527	29	98.6%|98.6%|HQ157836|k__Fungi;p__Ascomycota;c__Leotiomycetes;o__Leotiomycetes_ord_Incertae_sedis;f__Leotiomycetes_fam_Incertae_sedis;g__Meliniomyces;s__Meliniomyces_vraolstadiae	SH181085.07FU	Meliniomyces	Endophyte
OTU5543	29	97.2%|97.9%|AJ430147|k__Fungi;p__Ascomycota;c__Leotiomycetes;o__Leotiomycetes_ord_Incertae_sedis;f__Leotiomycetes_fam_Incertae_sedis;g__Meliniomyces;s__Meliniomyces_bicolor	SH426644.07FU	Meliniomyces	Endophyte
OTU5780	29	97.9%|97.9%|KC876191|k__Fungi;p__Ascomycota;c__unidentified;o__unidentified;f__unidentified;g__unidentified;s__Ascomycota_sp	SH214267.07FU	Meliniomyces	Endophyte
OTU586	29	99.2%|100%|FR877526|k__Fungi;p__Ascomycota;c__Archaeorhizomycetes;o__Archaeorhizomycetales;f__Archaeorhizomycetaceae;g__Archaeorhizomyces;s__Archaeorhizomyces_sp	SH180492.07FU	Archaeorhizomyces	saprotroph
OTU5891	29	96.5%|97.9%|FJ553302|k__Fungi;p__Ascomycota;c__Leotiomycetes;o__Leotiomycetes_ord_Incertae_sedis;f__Leotiomycetes_fam_Incertae_sedis;g__Meliniomyces;s__Meliniomyces_sp	SH181116.07FU	Meliniomyces	Endophyte
OTU6084	29	100%|100%|KJ842598|k__Fungi;p__Ascomycota;c__Leotiomycetes;o__Helotiales;f__Helotiales_fam_Incertae_sedis;g__Xenopolyscytalum;s__Xenopolyscytalum_sp	SH223448.07FU	Xenopolyscytalum	Saprotroph
OTU6098	29	97.9%|100%|HM488598|k__Fungi;p__Ascomycota;c__unidentified;o__unidentified;f__unidentified;g__unidentified;s__Ascomycota_sp	SH219620.07FU	Unidentified	-
OTU6486	29	99.3%|100%|JN032491|k__Fungi;p__Ascomycota;c__Leotiomycetes;o__Helotiales;f__unidentified;g__unidentified;s__Helotiales_sp	SH020702.07FU	Unidentified	-
OTU6716	29	97.9%|100%|EF195481|k__Fungi;p__Ascomycota;c__Leotiomycetes;o__Leotiomycetes_ord_Incertae_sedis;f__Leotiomycetes_fam_Incertae_sedis;g__Meliniomyces;s__Meliniomyces_sp	SH027390.07FU	Meliniomyces	Endophyte
OTU6819	29	99.3%|100%|KM374428|k__Fungi;p__unidentified;c__unidentified;o__unidentified;f__unidentified;g__unidentified;s__Fungi_sp	SH494348.07FU	Unidentified	-
OTU818	29	96.7%|100%|FN610943|k__Fungi;p__Zygomycota;c__Mortierellomycotina_cls_Incertae_sedis;o__Mortierellales;f__Mortierellaceae;g__Mortierella;s__Mortierella_longigemmata	SH180129.07FU	Mortierella	Saprotroph
OTU2109	28	98.5%|100%|GQ159858|k__Fungi;p__Basidiomycota;c__Agaricomycetes;o__Agaricales;f__Cortinariaceae;g__Cortinarius;s__Cortinarius_sp	SH222407.07FU	Cortinarius	Ectomycorrhizal
OTU2237	28	94.4%|100%|KC966289|k__Fungi;p__Basidiomycota;c__Agaricomycetes;o__Auriculariales;f__unidentified;g__unidentified;s__Auriculariales_sp	SH200597.07FU	Unidentified	-
OTU3096	28	97.9%|100%|AB254392|k__Fungi;p__Basidiomycota;c__Agaricomycetes;o__Atheliales;f__Atheliaceae;g__Tylospora;s__Tylospora_fibrillosa	SH213927.07FU	Tylospora	Ectomycorrhizal
OTU372	28	97.9%|100%|HF947877|k__Fungi;p__Ascomycota;c__Leotiomycetes;o__Helotiales;f__unidentified;g__unidentified;s__Helotiales_sp	SH214294.07FU	Phialocephala	Endophyte
OTU3812	28	97.8%|100%|UDB002252|k__Fungi;p__Basidiomycota;c__Agaricomycetes;o__Agaricales;f__Cortinariaceae;g__Cortinarius;s__Cortinarius_biformis	SH188479.07FU	Cortinarius	Ectomycorrhizal
OTU4494	28	98.1%|100%|KC456680|k__Fungi;p__Ascomycota;c__Eurotiomycetes;o__Chaetothyriales;f__Herpotrichiellaceae;g__unidentified;s__Herpotrichiellaceae_sp	SH193235.07FU	Unidentified	-
OTU514	28	96.4%|98.6%|AF062807|k__Fungi;p__Ascomycota;c__Leotiomycetes;o__Leotiomycetes_ord_Incertae_sedis;f__Myxotrichaceae;g__Oidiodendron;s__Oidiodendron_tenuissimum	SH216999.07FU	Oidiodendron	Ericoid Mycorrhizal
OTU6992	28	94.1%|99.3%|KF359560|k__Fungi;p__Ascomycota;c__Sordariomycetes;o__Hypocreales;f__Nectriaceae;g__Fusidium;s__Fusidium_sp	SH174242.07FU	Fusidium	Saprotroph
OTU1223	27	89.8%|100%|KM504425|k__Fungi;p__unidentified;c__unidentified;o__unidentified;f__unidentified;g__unidentified;s__Fungi_sp	SH494317.07FU	Unidentified	-
OTU1308	27	97.8%|99.6%|FJ475769|k__Fungi;p__Basidiomycota;c__Agaricomycetes;o__Trechisporales;f__Hydnodontaceae;g__Luellia;s__Luellia_sp	SH179955.07FU	Luellia	Saprotroph
OTU1583	27	99.5%|100%|JQ358809|k__Fungi;p__Basidiomycota;c__Agaricomycetes;o__Agaricales;f__unidentified;g__unidentified;s__Agaricales_sp	SH220723.07FU	Mycena	Saprotroph
OTU1733	27	99.5%|100%|KC876328|k__Fungi;p__Basidiomycota;c__Agaricomycetes;o__Agaricales;f__unidentified;g__unidentified;s__Agaricales_sp	SH220728.07FU	Mycena	Saprotroph
OTU223	27	96.5%|100%|JX857212|k__Fungi;p__Ascomycota;c__Leotiomycetes;o__Helotiales;f__Helotiaceae;g__Rhizoscyphus;s__Rhizoscyphus_sp	SH181102.07FU	Rhizoscyphus	Endophyte
OTU255	27	97.3%|100%|AY762619|k__Fungi;p__Ascomycota;c__Leotiomycetes;o__Leotiomycetes_ord_Incertae_sedis;f__Leotiomycetes_fam_Incertae_sedis;g__Meliniomyces;s__Meliniomyces_variabilis	SH181078.07FU	Meliniomyces	Ericoid mycorrhizal
OTU305	27	95%|97.2%|AB847029|k__Fungi;p__Ascomycota;c__Leotiomycetes;o__unidentified;f__unidentified;g__unidentified;s__Leotiomycetes_sp	SH181082.07FU	Meliniomyces	Ericoid mycorrhizal
OTU3257	27	98.4%|100%|AB254392|k__Fungi;p__Basidiomycota;c__Agaricomycetes;o__Atheliales;f__Atheliaceae;g__Tylospora;s__Tylospora_fibrillosa	SH213927.07FU	Tylospora	Ectomycorrhizal
OTU3276	27	97.4%|100%|AB254392|k__Fungi;p__Basidiomycota;c__Agaricomycetes;o__Atheliales;f__Atheliaceae;g__Tylospora;s__Tylospora_fibrillosa	SH213927.07FU	Tylospora	Ectomycorrhizal
OTU413	27	98.6%|100%|AF062787|k__Fungi;p__Ascomycota;c__Leotiomycetes;o__Leotiomycetes_ord_Incertae_sedis;f__Myxotrichaceae;g__Oidiodendron;s__Oidiodendron_pilicola	SH216991.07FU	Oidiodendron	Ericoid Mycorrhizal
OTU4251	27	100%|100%|JX140743|k__Fungi;p__Ascomycota;c__Eurotiomycetes;o__Eurotiales;f__Trichocomaceae;g__Penicillium;s__Penicillium_sublectaticum	SH182516.07FU	Penicillium	Saprotroph
OTU430	27	97.1%|98.6%|AF062798|k__Fungi;p__Ascomycota;c__Leotiomycetes;o__Leotiomycetes_ord_Incertae_sedis;f__Myxotrichaceae;g__Oidiodendron;s__Oidiodendron_maius	SH216987.07FU	Oidiodendron	Ericoid Mycorrhizal
OTU4632	27	99.3%|100%|FJ475797|k__Fungi;p__Ascomycota;c__Eurotiomycetes;o__Chaetothyriales;f__Herpotrichiellaceae;g__unidentified;s__Herpotrichiellaceae_sp	SH217841.07FU	Unidentified	-
OTU5731	27	99.2%|91%|KP889477|k__Fungi;p__unidentified;c__unidentified;o__unidentified;f__unidentified;g__unidentified;s__Fungi_sp	SH493673.07FU	Unidentified	-
OTU5763	27	99.3%|97.9%|EU434843|k__Fungi;p__Ascomycota;c__Leotiomycetes;o__Helotiales;f__Vibrisseaceae;g__Phialocephala;s__Phialocephala_glacialis	SH204991.07FU	Phialocephala	Endophyte
OTU5911	27	93.6%|97.9%|JQ272328|k__Fungi;p__Ascomycota;c__Leotiomycetes;o__Helotiales;f__unidentified;g__unidentified;s__Helotiales_sp	SH030227.07FU	Unidentified	-
OTU678	27	99.6%|100%|EF493296|k__Fungi;p__Basidiomycota;c__Agaricomycetes;o__Russulales;f__Russulaceae;g__Lactarius;s__Lactarius_rufus	SH182377.07FU	Lactarius	Ectomycorrhizal
OTU1348	26	95.9%|100%|KP889752|k__Fungi;p__unidentified;c__unidentified;o__unidentified;f__unidentified;g__unidentified;s__Fungi_sp	SH488446.07FU	Mycena	Saprotroph
OTU2578	26	99.5%|100%|UDB001751|k__Fungi;p__Basidiomycota;c__Agaricomycetes;o__Atheliales;f__Atheliaceae;g__Piloderma;s__Piloderma_sphaerosporum	SH196824.07FU	Piloderma	Ectomycorrhizal
OTU309	26	94.3%|97.9%|AB847029|k__Fungi;p__Ascomycota;c__Leotiomycetes;o__unidentified;f__unidentified;g__unidentified;s__Leotiomycetes_sp	SH181082.07FU	Hyaloscypha	Saprotroph
OTU3853	26	97.8%|100%|UDB002252|k__Fungi;p__Basidiomycota;c__Agaricomycetes;o__Agaricales;f__Cortinariaceae;g__Cortinarius;s__Cortinarius_biformis	SH188479.07FU	Cortinarius	Ectomycorrhizal
OTU3895	26	97.8%|100%|UDB002252|k__Fungi;p__Basidiomycota;c__Agaricomycetes;o__Agaricales;f__Cortinariaceae;g__Cortinarius;s__Cortinarius_biformis	SH188479.07FU	Cortinarius	Ectomycorrhizal
OTU4199	26	99.4%|100%|AF444476|k__Fungi;p__Basidiomycota;c__Tremellomycetes;o__Trichosporonales;f__Trichosporonaceae;g__Trichosporon;s__Trichosporon_dehoogii	SH196641.07FU	Apiotrichum	Animal pathogen
OTU4335	26	97.5%|100%|EU139143|k__Fungi;p__Ascomycota;c__Eurotiomycetes;o__Chaetothyriales;f__Herpotrichiellaceae;g__Cladophialophora;s__Cladophialophora_sp	SH193243.07FU	Cladophialophora	Saprotroph
OTU4951	26	83.8%|100%|UDB020409|k__Fungi;p__Ascomycota;c__Leotiomycetes;o__Helotiales;f__unidentified;g__unidentified;s__Helotiales_sp	SH020087.07FU	Unidentified	-
OTU5930	26	98.6%|98.6%|KC876191|k__Fungi;p__Ascomycota;c__unidentified;o__unidentified;f__unidentified;g__unidentified;s__Ascomycota_sp	SH214267.07FU	Meliniomyces	Endophyte
OTU6119	26	100%|95.8%|KC876191|k__Fungi;p__Ascomycota;c__unidentified;o__unidentified;f__unidentified;g__unidentified;s__Ascomycota_sp	SH214267.07FU	Meliniomyces	Endophyte
OTU736	26	99.6%|100%|HQ630293|k__Fungi;p__Zygomycota;c__Mortierellomycotina_cls_Incertae_sedis;o__Mortierellales;f__Mortierellaceae;g__Mortierella;s__Mortierella_gemmifera	SH185196.07FU	Mortierella	Saprotroph
OTU93	26	97.3%|100%|HM069467|k__Fungi;p__Ascomycota;c__Leotiomycetes;o__Helotiales;f__unidentified;g__unidentified;s__Helotiales_sp	SH211718.07FU	Unidentified	-
OTU262	25	99.3%|100%|AY078145|k__Fungi;p__Ascomycota;c__Leotiomycetes;o__Helotiales;f__Vibrisseaceae;g__Acephala;s__Acephala_applanata	SH275913.07FU	Acephala	Endophyte
OTU3221	25	96.9%|100%|AB254392|k__Fungi;p__Basidiomycota;c__Agaricomycetes;o__Atheliales;f__Atheliaceae;g__Tylospora;s__Tylospora_fibrillosa	SH213927.07FU	Tylospora	Ectomycorrhizal
OTU3826	25	97.8%|100%|UDB002252|k__Fungi;p__Basidiomycota;c__Agaricomycetes;o__Agaricales;f__Cortinariaceae;g__Cortinarius;s__Cortinarius_biformis	SH188479.07FU	Cortinarius	Ectomycorrhizal
OTU3843	25	99.5%|100%|UDB000746|k__Fungi;p__Basidiomycota;c__Agaricomycetes;o__Agaricales;f__Cortinariaceae;g__Cortinarius;s__Cortinarius_paleifer	SH188591.07FU	Cortinarius	Ectomycorrhizal
OTU4544	25	99.3%|100%|FJ475797|k__Fungi;p__Ascomycota;c__Eurotiomycetes;o__Chaetothyriales;f__Herpotrichiellaceae;g__unidentified;s__Herpotrichiellaceae_sp	SH217841.07FU	Unidentified	-
OTU4606	25	88.4%|96.1%|AB847061|k__Fungi;p__Ascomycota;c__Eurotiomycetes;o__Chaetothyriales;f__unidentified;g__unidentified;s__Chaetothyriales_sp	SH029987.07FU	Unidentified	-
OTU4832	25	95.3%|100%|HQ157836|k__Fungi;p__Ascomycota;c__Leotiomycetes;o__Leotiomycetes_ord_Incertae_sedis;f__Leotiomycetes_fam_Incertae_sedis;g__Meliniomyces;s__Meliniomyces_vraolstadiae	SH181085.07FU	Meliniomyces	Endophyte
OTU4991	25	97.3%|100%|HM069467|k__Fungi;p__Ascomycota;c__Leotiomycetes;o__Helotiales;f__unidentified;g__unidentified;s__Helotiales_sp	SH211718.07FU	Unidentified	-
OTU505	25	97.3%|100%|AY762619|k__Fungi;p__Ascomycota;c__Leotiomycetes;o__Leotiomycetes_ord_Incertae_sedis;f__Leotiomycetes_fam_Incertae_sedis;g__Meliniomyces;s__Meliniomyces_variabilis	SH181078.07FU	Meliniomyces	Ericoid mycorrhizal
OTU5156	25	93.7%|97.3%|AM999683|k__Fungi;p__Ascomycota;c__Leotiomycetes;o__Helotiales;f__Hyaloscyphaceae;g__Cistella;s__Cistella_sp	SH201632.07FU	Cistella	saprotroph
OTU5166	25	99.3%|91.2%|KC876191|k__Fungi;p__Ascomycota;c__unidentified;o__unidentified;f__unidentified;g__unidentified;s__Ascomycota_sp	SH214267.07FU	Meliniomyces	Endophyte
OTU6327	25	96.5%|98.6%|EF619698|k__Fungi;p__Ascomycota;c__Leotiomycetes;o__Helotiales;f__Dermateaceae;g__unidentified;s__Dermateaceae_sp	SH201636.07FU	Unidentified	-
OTU6905	25	96.4%|100%|KF156313|k__Fungi;p__Ascomycota;c__Leotiomycetes;o__Leotiomycetes_ord_Incertae_sedis;f__Myxotrichaceae;g__Oidiodendron;s__Oidiodendron_rhodogenum	SH217018.07FU	Oidiodendron	Ericoid Mycorrhizal
OTU6906	25	97.8%|97.9%|AF062798|k__Fungi;p__Ascomycota;c__Leotiomycetes;o__Leotiomycetes_ord_Incertae_sedis;f__Myxotrichaceae;g__Oidiodendron;s__Oidiodendron_maius	SH216987.07FU	Oidiodendron	Ericoid Mycorrhizal
OTU81	25	99.3%|100%|UDB020763|k__Fungi;p__Ascomycota;c__Leotiomycetes;o__Helotiales;f__unidentified;g__unidentified;s__Helotiales_sp	SH194341.07FU	Unidentified	-
OTU1734	24	99.5%|100%|KC876328|k__Fungi;p__Basidiomycota;c__Agaricomycetes;o__Agaricales;f__unidentified;g__unidentified;s__Agaricales_sp	SH220728.07FU	Mycena	Saprotroph
OTU1745	24	99.5%|100%|KC876328|k__Fungi;p__Basidiomycota;c__Agaricomycetes;o__Agaricales;f__unidentified;g__unidentified;s__Agaricales_sp	SH220728.07FU	Mycena	Saprotroph
OTU2031	24	98%|100%|JQ746616|k__Fungi;p__Basidiomycota;c__Agaricomycetes;o__Agaricales;f__Cortinariaceae;g__Cortinarius;s__Cortinarius_floccopus	SH222363.07FU	Cortinarius	Ectomycorrhizal
OTU22	24	96.5%|100%|JX857212|k__Fungi;p__Ascomycota;c__Leotiomycetes;o__Helotiales;f__Helotiaceae;g__Rhizoscyphus;s__Rhizoscyphus_sp	SH181102.07FU	Rhizoscyphus	Endophyte
OTU241	24	95.9%|100%|AB254392|k__Fungi;p__Basidiomycota;c__Agaricomycetes;o__Atheliales;f__Atheliaceae;g__Tylospora;s__Tylospora_fibrillosa	SH213927.07FU	Tylospora	Ectomycorrhizal
OTU303	24	97.1%|98.6%|AB847003|k__Fungi;p__Ascomycota;c__Leotiomycetes;o__unidentified;f__unidentified;g__unidentified;s__Leotiomycetes_sp	SH181093.07FU	Meliniomyces	Endophyte
OTU3103	24	97.4%|100%|AB254392|k__Fungi;p__Basidiomycota;c__Agaricomycetes;o__Atheliales;f__Atheliaceae;g__Tylospora;s__Tylospora_fibrillosa	SH213927.07FU	Tylospora	Ectomycorrhizal
OTU3462	24	97.9%|100%|AB254392|k__Fungi;p__Basidiomycota;c__Agaricomycetes;o__Atheliales;f__Atheliaceae;g__Tylospora;s__Tylospora_fibrillosa	SH213927.07FU	Tylospora	Ectomycorrhizal
OTU464	24	97.3%|100%|AY524845|k__Fungi;p__Ascomycota;c__Leotiomycetes;o__Helotiales;f__Vibrisseaceae;g__Phialocephala;s__Phialocephala_sphaeroides	SH204990.07FU	Phialocephala	Endophyte
OTU493	24	97.2%|97.9%|FJ553302|k__Fungi;p__Ascomycota;c__Leotiomycetes;o__Leotiomycetes_ord_Incertae_sedis;f__Leotiomycetes_fam_Incertae_sedis;g__Meliniomyces;s__Meliniomyces_sp	SH181116.07FU	Meliniomyces	Endophyte
OTU5342	24	99.3%|100%|JF440599|k__Fungi;p__Ascomycota;c__Leotiomycetes;o__Helotiales;f__unidentified;g__unidentified;s__Helotiales_sp	SH205739.07FU	Leptodontidium	Endophyte
OTU5413	24	98.6%|96.6%|JX857212|k__Fungi;p__Ascomycota;c__Leotiomycetes;o__Helotiales;f__Helotiaceae;g__Rhizoscyphus;s__Rhizoscyphus_sp	SH181102.07FU	Rhizoscyphus	Endophyte
OTU5482	24	100%|100%|KF039895|k__Fungi;p__Ascomycota;c__Leotiomycetes;o__Leotiomycetes_ord_Incertae_sedis;f__Leotiomycetes_fam_Incertae_sedis;g__Geomyces;s__Geomyces_auratus	SH183331.07FU	Geomyces	saprotroph
OTU5746	24	96.4%|96.6%|EF619698|k__Fungi;p__Ascomycota;c__Leotiomycetes;o__Helotiales;f__Dermateaceae;g__unidentified;s__Dermateaceae_sp	SH201636.07FU	Unidentified	-
OTU5785	24	97.9%|97.9%|FJ553302|k__Fungi;p__Ascomycota;c__Leotiomycetes;o__Leotiomycetes_ord_Incertae_sedis;f__Leotiomycetes_fam_Incertae_sedis;g__Meliniomyces;s__Meliniomyces_sp	SH181116.07FU	Meliniomyces	Endophyte
OTU6073	24	98.5%|93.8%|AY524845|k__Fungi;p__Ascomycota;c__Leotiomycetes;o__Helotiales;f__Vibrisseaceae;g__Phialocephala;s__Phialocephala_sphaeroides	SH204990.07FU	Phialocephala	Endophyte
OTU6138	24	98.6%|97.9%|AJ430147|k__Fungi;p__Ascomycota;c__Leotiomycetes;o__Leotiomycetes_ord_Incertae_sedis;f__Leotiomycetes_fam_Incertae_sedis;g__Meliniomyces;s__Meliniomyces_bicolor	SH426644.07FU	Meliniomyces	Ectomycorrhizal
OTU6210	24	97.9%|100%|FJ553685|k__Fungi;p__Ascomycota;c__Leotiomycetes;o__Helotiales;f__Helotiales_fam_Incertae_sedis;g__Cadophora;s__Cadophora_sp	SH203693.07FU	Cadophora	Endophyte
OTU6633	24	95.8%|100%|DQ309162|k__Fungi;p__Ascomycota;c__Leotiomycetes;o__Helotiales;f__Dermateaceae;g__unidentified;s__Dermateaceae_sp	SH201635.07FU	Unidentified	-
OTU12	23	99.3%|100%|EF445405|k__Fungi;p__Ascomycota;c__Leotiomycetes;o__Helotiales;f__unidentified;g__unidentified;s__Helotiales_sp	SH214272.07FU	Meliniomyces	Endophyte
OTU143	23	96.5%|100%|KC876191|k__Fungi;p__Ascomycota;c__unidentified;o__unidentified;f__unidentified;g__unidentified;s__Ascomycota_sp	SH214267.07FU	Meliniomyces	Endophyte
OTU1999	23	92.3%|100%|KF718212|k__Fungi;p__Basidiomycota;c__Agaricomycetes;o__Trechisporales;f__Hydnodontaceae;g__Trechispora;s__Trechispora_sp	SH199563.07FU	Trechispora	wood decay fungi
OTU3604	23	99.5%|100%|FJ475673|k__Fungi;p__Basidiomycota;c__Agaricomycetes;o__Agaricales;f__unidentified;g__unidentified;s__Agaricales_sp	SH461592.07FU	Hygrophorus	Ectomycorrhizal
OTU3764	23	100%|100%|UDB002638|k__Fungi;p__Basidiomycota;c__Agaricomycetes;o__Atheliales;f__Atheliaceae;g__Tylospora;s__Tylospora_asterophora	SH197766.07FU	Tylospora	Ectomycorrhizal
OTU3817	23	97.8%|100%|UDB002252|k__Fungi;p__Basidiomycota;c__Agaricomycetes;o__Agaricales;f__Cortinariaceae;g__Cortinarius;s__Cortinarius_biformis	SH188479.07FU	Cortinarius	Ectomycorrhizal
OTU3974	23	89.4%|98.9%|KC222693|k__Fungi;p__Ascomycota;c__Eurotiomycetes;o__Chaetothyriales;f__Herpotrichiellaceae;g__unidentified;s__Herpotrichiellaceae_sp	SH026680.07FU	Unidentified	-
OTU4038	23	92.9%|96%|UDB016299|k__Fungi;p__Basidiomycota;c__Agaricomycetes;o__Auriculariales;f__Auriculariales_fam_Incertae_sedis;g__Basidiodendron;s__Basidiodendron_caesiocinereum	SH174238.07FU	Basidiodendron	Saprotroph
OTU4397	23	94.2%|100%|AY969638|k__Fungi;p__Ascomycota;c__Saccharomycetes;o__Saccharomycetales;f__unidentified;g__unidentified;s__Saccharomycetales_sp	SH460920.07FU	Blastobotrys	Saprotroph
OTU4735	23	99.3%|100%|UDB002570|k__Fungi;p__Ascomycota;c__Leotiomycetes;o__Helotiales;f__unidentified;g__unidentified;s__Helotiales_sp	SH201649.07FU	Unidentified	-
OTU4983	23	100%|100%|HM148090|k__Fungi;p__Ascomycota;c__Dothideomycetes;o__Capnodiales;f__Davidiellaceae;g__Cladosporium;s__Cladosporium_exasperatum	SH422672.07FU	Cladosporium	Endophyte
OTU5058	23	97.8%|93.2%|JQ346979|k__Fungi;p__Ascomycota;c__Leotiomycetes;o__unidentified;f__unidentified;g__unidentified;s__Leotiomycetes_sp	SH181083.07FU	Pezoloma	Ericoid Mycorrhizal
OTU5401	23	95.2%|100%|AY762619|k__Fungi;p__Ascomycota;c__Leotiomycetes;o__Leotiomycetes_ord_Incertae_sedis;f__Leotiomycetes_fam_Incertae_sedis;g__Meliniomyces;s__Meliniomyces_variabilis	SH181078.07FU	Meliniomyces	Ericoid mycorrhizal
OTU6168	23	97.2%|100%|UDB020708|k__Fungi;p__Ascomycota;c__Leotiomycetes;o__Helotiales;f__unidentified;g__unidentified;s__Helotiales_sp	SH201642.07FU	Unidentified	-
OTU6247	23	97.2%|100%|KP889477|k__Fungi;p__unidentified;c__unidentified;o__unidentified;f__unidentified;g__unidentified;s__Fungi_sp	SH493673.07FU	Unidentified	-
OTU6362	23	95.1%|99.3%|HQ611285|k__Fungi;p__Ascomycota;c__Sordariomycetes;o__unidentified;f__unidentified;g__unidentified;s__Sordariomycetes_sp	SH214284.07FU	Meliniomyces	Endophyte
OTU6710	23	97.1%|98.6%|DQ421206|k__Fungi;p__Rozellomycota;c__unidentified;o__unidentified;f__unidentified;g__unidentified;s__Rozellomycota_sp	SH180898.07FU	Unidentified	-
OTU6898	23	100%|100%|AM999562|k__Fungi;p__Ascomycota;c__unidentified;o__unidentified;f__unidentified;g__unidentified;s__Ascomycota_sp	SH202788.07FU	Unidentified	-
OTU6916	23	96.4%|100%|UDB020376|k__Fungi;p__Ascomycota;c__Leotiomycetes;o__Leotiomycetes_ord_Incertae_sedis;f__Myxotrichaceae;g__Oidiodendron;s__Oidiodendron_sp	SH029392.07FU	Oidiodendron	Ericoid Mycorrhizal
OTU7096	23	96.7%|100%|FR877526|k__Fungi;p__Ascomycota;c__Archaeorhizomycetes;o__Archaeorhizomycetales;f__Archaeorhizomycetaceae;g__Archaeorhizomyces;s__Archaeorhizomyces_sp	SH180492.07FU	Archaeorhizomyces	saprotroph
OTU92	23	97.3%|100%|HM069467|k__Fungi;p__Ascomycota;c__Leotiomycetes;o__Helotiales;f__unidentified;g__unidentified;s__Helotiales_sp	SH211718.07FU	Unidentified	-
OTU1242	22	87.1%|100%|AF444598|k__Fungi;p__Basidiomycota;c__Microbotryomycetes;o__Sporidiobolales;f__Sporidiobolales_fam_Incertae_sedis;g__Rhodotorula;s__Rhodotorula_pilatii	SH191343.07FU	Unidentified	-
OTU1550	22	99.1%|100%|EU427330|k__Fungi;p__Basidiomycota;c__Agaricomycetes;o__Thelephorales;f__Thelephoraceae;g__unidentified;s__Thelephoraceae_sp	SH184510.07FU	Unidentified	Ectomycorrhizal
OTU1845	22	98.6%|100%|EU484255|k__Fungi;p__Zygomycota;c__Mucoromycotina_cls_Incertae_sedis;o__Mucorales;f__Umbelopsidaceae;g__Umbelopsis;s__Umbelopsis_ramanniana	SH188397.07FU	Umbelopsis	Saprotroph
OTU2110	22	99%|100%|JQ746616|k__Fungi;p__Basidiomycota;c__Agaricomycetes;o__Agaricales;f__Cortinariaceae;g__Cortinarius;s__Cortinarius_floccopus	SH222363.07FU	Cortinarius	Ectomycorrhizal
OTU227	22	97.1%|97.9%|AF062798|k__Fungi;p__Ascomycota;c__Leotiomycetes;o__Leotiomycetes_ord_Incertae_sedis;f__Myxotrichaceae;g__Oidiodendron;s__Oidiodendron_maius	SH216987.07FU	Oidiodendron	Ericoid Mycorrhizal
OTU3852	22	97.8%|100%|UDB002252|k__Fungi;p__Basidiomycota;c__Agaricomycetes;o__Agaricales;f__Cortinariaceae;g__Cortinarius;s__Cortinarius_biformis	SH188479.07FU	Cortinarius	Ectomycorrhizal
OTU39	22	96.5%|100%|JX857212|k__Fungi;p__Ascomycota;c__Leotiomycetes;o__Helotiales;f__Helotiaceae;g__Rhizoscyphus;s__Rhizoscyphus_sp	SH181102.07FU	Rhizoscyphus	Endophyte
OTU3982	22	98.8%|94.4%|UDB015302|k__Fungi;p__Basidiomycota;c__Agaricomycetes;o__Agaricales;f__Hygrophoraceae;g__Hygrophorus;s__Hygrophorus_subviscifer	SH212810.07FU	Hygrophorus	Ectomycorrhizal
OTU4108	22	100%|100%|KF617528|k__Fungi;p__Ascomycota;c__Dothideomycetes;o__Capnodiales;f__unidentified;g__unidentified;s__Capnodiales_sp	SH472617.07FU	Unidentified	-
OTU4205	22	100%|89%|FJ531049|k__Fungi;p__Ascomycota;c__Eurotiomycetes;o__Eurotiales;f__Trichocomaceae;g__unidentified;s__Trichocomaceae_sp	SH220918.07FU	Aspergillus	Saprotroph
OTU4368	22	98.1%|100%|EU516794|k__Fungi;p__Ascomycota;c__Eurotiomycetes;o__Chaetothyriales;f__Herpotrichiellaceae;g__Cladophialophora;s__Cladophialophora_sp	SH193264.07FU	Cladophialophora	Saprotroph
OTU4427	22	94.2%|100%|HM069354|k__Fungi;p__Ascomycota;c__Eurotiomycetes;o__Chaetothyriales;f__Herpotrichiellaceae;g__Cladophialophora;s__Cladophialophora_sp	SH193263.07FU	Cladophialophora	Saprotroph
OTU4819	22	100%|100%|UDB020472|k__Fungi;p__Ascomycota;c__Leotiomycetes;o__Helotiales;f__unidentified;g__unidentified;s__Helotiales_sp	SH014879.07FU	Unidentified	-
OTU5384	22	97.2%|98.6%|AY524845|k__Fungi;p__Ascomycota;c__Leotiomycetes;o__Helotiales;f__Vibrisseaceae;g__Phialocephala;s__Phialocephala_sphaeroides	SH204990.07FU	Phialocephala	Endophyte
OTU5399	22	100%|100%|KJ735039|k__Fungi;p__Ascomycota;c__unidentified;o__unidentified;f__unidentified;g__unidentified;s__Ascomycota_sp	SH490540.07FU	Pseudogymnoascus	Saprotroph
OTU5414	22	97.9%|98.6%|AY524845|k__Fungi;p__Ascomycota;c__Leotiomycetes;o__Helotiales;f__Vibrisseaceae;g__Phialocephala;s__Phialocephala_sphaeroides	SH204990.07FU	Phialocephala	Endophyte
OTU546	22	97.2%|97.9%|JX857212|k__Fungi;p__Ascomycota;c__Leotiomycetes;o__Helotiales;f__Helotiaceae;g__Rhizoscyphus;s__Rhizoscyphus_sp	SH181102.07FU	Rhizoscyphus	Endophyte
OTU553	22	98.6%|100%|AF062787|k__Fungi;p__Ascomycota;c__Leotiomycetes;o__Leotiomycetes_ord_Incertae_sedis;f__Myxotrichaceae;g__Oidiodendron;s__Oidiodendron_pilicola	SH216991.07FU	Oidiodendron	Ericoid Mycorrhizal
OTU561	22	96.7%|100%|AF481369|k__Fungi;p__Ascomycota;c__Archaeorhizomycetes;o__Archaeorhizomycetales;f__Archaeorhizomycetaceae;g__Archaeorhizomyces;s__Archaeorhizomyces_sp	SH180493.07FU	Archaeorhizomyces	saprotroph
OTU5795	22	94.2%|95.2%|AY699664|k__Fungi;p__Ascomycota;c__Leotiomycetes;o__Helotiales;f__unidentified;g__unidentified;s__Helotiales_sp	SH196475.07FU	Unidentified	-
OTU6159	22	97.2%|97.9%|AY762619|k__Fungi;p__Ascomycota;c__Leotiomycetes;o__Leotiomycetes_ord_Incertae_sedis;f__Leotiomycetes_fam_Incertae_sedis;g__Meliniomyces;s__Meliniomyces_variabilis	SH181078.07FU	Meliniomyces	Ericoid mycorrhizal
OTU6715	22	98.6%|98.6%|AF062798|k__Fungi;p__Ascomycota;c__Leotiomycetes;o__Leotiomycetes_ord_Incertae_sedis;f__Myxotrichaceae;g__Oidiodendron;s__Oidiodendron_maius	SH216987.07FU	Oidiodendron	Ericoid Mycorrhizal
OTU6828	22	96.5%|100%|AF062787|k__Fungi;p__Ascomycota;c__Leotiomycetes;o__Leotiomycetes_ord_Incertae_sedis;f__Myxotrichaceae;g__Oidiodendron;s__Oidiodendron_pilicola	SH216991.07FU	Oidiodendron	Ericoid Mycorrhizal
OTU75	22	98%|100%|KF617520|k__Fungi;p__unidentified;c__unidentified;o__unidentified;f__unidentified;g__unidentified;s__Fungi_sp	SH025599.07FU	Unidentified	-
OTU1703	21	99.5%|100%|KC876328|k__Fungi;p__Basidiomycota;c__Agaricomycetes;o__Agaricales;f__unidentified;g__unidentified;s__Agaricales_sp	SH220728.07FU	Mycena	Saprotroph
OTU205	21	97.9%|100%|AY762619|k__Fungi;p__Ascomycota;c__Leotiomycetes;o__Leotiomycetes_ord_Incertae_sedis;f__Leotiomycetes_fam_Incertae_sedis;g__Meliniomyces;s__Meliniomyces_variabilis	SH181078.07FU	Meliniomyces	Ericoid mycorrhizal
OTU251	21	97.3%|100%|AY762619|k__Fungi;p__Ascomycota;c__Leotiomycetes;o__Leotiomycetes_ord_Incertae_sedis;f__Leotiomycetes_fam_Incertae_sedis;g__Meliniomyces;s__Meliniomyces_variabilis	SH181078.07FU	Meliniomyces	Ericoid mycorrhizal
OTU2542	21	99%|100%|UDB001751|k__Fungi;p__Basidiomycota;c__Agaricomycetes;o__Atheliales;f__Atheliaceae;g__Piloderma;s__Piloderma_sphaerosporum	SH196824.07FU	Piloderma	Ectomycorrhizal
OTU293	21	97.3%|100%|AY762619|k__Fungi;p__Ascomycota;c__Leotiomycetes;o__Leotiomycetes_ord_Incertae_sedis;f__Leotiomycetes_fam_Incertae_sedis;g__Meliniomyces;s__Meliniomyces_variabilis	SH181078.07FU	Meliniomyces	Ericoid mycorrhizal
OTU3736	21	85.2%|98.4%|KP889738|k__Fungi;p__unidentified;c__unidentified;o__unidentified;f__unidentified;g__unidentified;s__Fungi_sp	SH495485.07FU	Unidentified	-
OTU3938	21	92.9%|100%|UDB024796|k__Fungi;p__Basidiomycota;c__Agaricomycetes;o__Amylocorticiales;f__Amylocorticiaceae;g__Ceraceomyces;s__Ceraceomyces_microsporus	SH491660.07FU	Ceraceomyces	Saprotroph
OTU3963	21	96.1%|100%|KP889738|k__Fungi;p__unidentified;c__unidentified;o__unidentified;f__unidentified;g__unidentified;s__Fungi_sp	SH495485.07FU	Unidentified	-
OTU4947	21	98.6%|95.3%|UDB020821|k__Fungi;p__Ascomycota;c__Dothideomycetes;o__Venturiales;f__Venturiaceae;g__unidentified;s__Venturiaceae_sp	SH004703.07FU	Unidentified	-
OTU5143	21	98.6%|100%|JF449506|k__Fungi;p__Ascomycota;c__Leotiomycetes;o__Helotiales;f__unidentified;g__unidentified;s__Helotiales_sp	SH194265.07FU	Unidentified	-
OTU5505	21	99.3%|94.4%|AY762619|k__Fungi;p__Ascomycota;c__Leotiomycetes;o__Leotiomycetes_ord_Incertae_sedis;f__Leotiomycetes_fam_Incertae_sedis;g__Meliniomyces;s__Meliniomyces_variabilis	SH181078.07FU	Meliniomyces	Ericoid mycorrhizal
OTU5842	21	96.6%|100%|JX857212|k__Fungi;p__Ascomycota;c__Leotiomycetes;o__Helotiales;f__Helotiaceae;g__Rhizoscyphus;s__Rhizoscyphus_sp	SH181102.07FU	Rhizoscyphus	Endophyte
OTU6051	21	96.5%|97.2%|HM240053|k__Fungi;p__Ascomycota;c__Leotiomycetes;o__unidentified;f__unidentified;g__unidentified;s__Leotiomycetes_sp	SH181099.07FU	Pezoloma	Ericoid Mycorrhizal
OTU6714	21	96.5%|100%|FJ475546|k__Fungi;p__Ascomycota;c__Leotiomycetes;o__Helotiales;f__Helotiaceae;g__unidentified;s__Helotiaceae_sp	SH181084.07FU	Hyaloscypha	Saprotroph
OTU821	21	96.7%|100%|KF359672|k__Fungi;p__Zygomycota;c__Mortierellomycotina_cls_Incertae_sedis;o__Mortierellales;f__Mortierellaceae;g__Mortierella;s__Mortierella_alliacea	SH187861.07FU	Mortierella	Saprotroph
OTU1997	20	100%|100%|UDB016359|k__Fungi;p__Basidiomycota;c__Agaricomycetes;o__Cantharellales;f__Botryobasidiaceae;g__Botryobasidium;s__Botryobasidium_intertextum	SH083282.07FU	Botryobasidium	saprotroph
OTU214	20	98.6%|100%|KC876191|k__Fungi;p__Ascomycota;c__unidentified;o__unidentified;f__unidentified;g__unidentified;s__Ascomycota_sp	SH214267.07FU	Meliniomyces	Endophyte
OTU3202	20	95.8%|100%|AB254392|k__Fungi;p__Basidiomycota;c__Agaricomycetes;o__Atheliales;f__Atheliaceae;g__Tylospora;s__Tylospora_fibrillosa	SH213927.07FU	Tylospora	Ectomycorrhizal
OTU4614	20	85.7%|91.5%|FM999597|k__Fungi;p__Ascomycota;c__Eurotiomycetes;o__Chaetothyriales;f__Herpotrichiellaceae;g__unidentified;s__Herpotrichiellaceae_sp	SH458421.07FU	Unidentified	-
OTU4655	20	99.3%|100%|FJ475797|k__Fungi;p__Ascomycota;c__Eurotiomycetes;o__Chaetothyriales;f__Herpotrichiellaceae;g__unidentified;s__Herpotrichiellaceae_sp	SH217841.07FU	Unidentified	-
OTU4833	20	95.9%|100%|KC456767|k__Fungi;p__Ascomycota;c__unidentified;o__unidentified;f__unidentified;g__unidentified;s__Ascomycota_sp	SH196476.07FU	Catenulifera	Saprotroph
OTU5290	20	100%|100%|KU559774|k__Fungi;p__unidentified;c__unidentified;o__unidentified;f__unidentified;g__unidentified;s__Fungi_sp	SH491946.07FU	Unidentified	-
OTU5858	20	98.5%|93.8%|AY762619|k__Fungi;p__Ascomycota;c__Leotiomycetes;o__Leotiomycetes_ord_Incertae_sedis;f__Leotiomycetes_fam_Incertae_sedis;g__Meliniomyces;s__Meliniomyces_variabilis	SH181078.07FU	Meliniomyces	Ericoid mycorrhizal
OTU5944	20	93.4%|95.8%|AJ319078|k__Fungi;p__Ascomycota;c__Leotiomycetes;o__Leotiales;f__Leotiaceae;g__Pezoloma;s__Pezoloma_ericae	SH214266.07FU	Pezoloma	Ericoid Mycorrhizal
OTU61	20	98.6%|100%|KP889477|k__Fungi;p__unidentified;c__unidentified;o__unidentified;f__unidentified;g__unidentified;s__Fungi_sp	SH493673.07FU	Unidentified	-
OTU6115	20	100%|91.7%|HQ157836|k__Fungi;p__Ascomycota;c__Leotiomycetes;o__Leotiomycetes_ord_Incertae_sedis;f__Leotiomycetes_fam_Incertae_sedis;g__Meliniomyces;s__Meliniomyces_vraolstadiae	SH181085.07FU	Meliniomyces	Endophyte
OTU6145	20	97%|93.7%|AY762619|k__Fungi;p__Ascomycota;c__Leotiomycetes;o__Leotiomycetes_ord_Incertae_sedis;f__Leotiomycetes_fam_Incertae_sedis;g__Meliniomyces;s__Meliniomyces_variabilis	SH181078.07FU	Meliniomyces	Ericoid mycorrhizal
OTU6270	20	94.3%|100%|KF060186|k__Fungi;p__Ascomycota;c__Dothideomycetes;o__Capnodiales;f__Mycosphaerellaceae;g__unidentified;s__Mycosphaerellaceae_sp	SH181863.07FU	Unidentified	-
OTU668	20	97%|100%|EF493296|k__Fungi;p__Basidiomycota;c__Agaricomycetes;o__Russulales;f__Russulaceae;g__Lactarius;s__Lactarius_rufus	SH182377.07FU	Lactarius	Ectomycorrhizal
OTU6951	20	100%|100%|KF156313|k__Fungi;p__Ascomycota;c__Leotiomycetes;o__Leotiomycetes_ord_Incertae_sedis;f__Myxotrichaceae;g__Oidiodendron;s__Oidiodendron_rhodogenum	SH217018.07FU	Oidiodendron	Ericoid Mycorrhizal
OTU6997	20	100%|100%|KP889701|k__Fungi;p__unidentified;c__unidentified;o__unidentified;f__unidentified;g__unidentified;s__Fungi_sp	SH495464.07FU	Unidentified	-
OTU1230	19	100%|100%|AF444350|k__Fungi;p__Basidiomycota;c__Tremellomycetes;o__Tremellales;f__Tremellales_fam_Incertae_sedis;g__Cryptococcus;s__Cryptococcus_terricola	SH190017.07FU	Solicoccozyma	Animal pathogen
OTU1340	19	98.2%|100%|GU083290|k__Fungi;p__Basidiomycota;c__Agaricomycetes;o__Cantharellales;f__Ceratobasidiaceae;g__unidentified;s__Ceratobasidiaceae_sp	SH196456.07FU	Unidentified	-
OTU1344	19	99.6%|100%|GU559112|k__Fungi;p__Basidiomycota;c__Agaricomycetes;o__Russulales;f__Albatrellaceae;g__unidentified;s__Albatrellaceae_sp	SH213812.07FU	Byssoporia	Ectomycorrhizal
OTU1364	19	100%|100%|AB193535|k__Fungi;p__Zygomycota;c__Mucoromycotina_cls_Incertae_sedis;o__Mucorales;f__Umbelopsidaceae;g__Umbelopsis;s__Umbelopsis_ramanniana	SH188390.07FU	Umbelopsis	Saprotroph
OTU1543	19	99.5%|100%|EU427330|k__Fungi;p__Basidiomycota;c__Agaricomycetes;o__Thelephorales;f__Thelephoraceae;g__unidentified;s__Thelephoraceae_sp	SH184510.07FU	Unidentified	Ectomycorrhizal
OTU1735	19	99.5%|100%|KC876328|k__Fungi;p__Basidiomycota;c__Agaricomycetes;o__Agaricales;f__unidentified;g__unidentified;s__Agaricales_sp	SH220728.07FU	Mycena	Saprotroph
OTU2129	19	99.5%|100%|GQ159858|k__Fungi;p__Basidiomycota;c__Agaricomycetes;o__Agaricales;f__Cortinariaceae;g__Cortinarius;s__Cortinarius_sp	SH222407.07FU	Cortinarius	Ectomycorrhizal
OTU2688	19	97.4%|100%|AB254392|k__Fungi;p__Basidiomycota;c__Agaricomycetes;o__Atheliales;f__Atheliaceae;g__Tylospora;s__Tylospora_fibrillosa	SH213927.07FU	Tylospora	Ectomycorrhizal
OTU321	19	99.3%|100%|AY078145|k__Fungi;p__Ascomycota;c__Leotiomycetes;o__Helotiales;f__Vibrisseaceae;g__Acephala;s__Acephala_applanata	SH275913.07FU	Acephala	Endophyte
OTU3557	19	97.9%|100%|UDB017794|k__Fungi;p__Basidiomycota;c__Agaricomycetes;o__Agaricales;f__Cortinariaceae;g__Cortinarius;s__Cortinarius_brunneus	SH264910.07FU	Cortinarius	Ectomycorrhizal
OTU4386	19	96.8%|100%|KF823592|k__Fungi;p__Ascomycota;c__Eurotiomycetes;o__Eurotiales;f__Thermoascaceae;g__unidentified;s__Thermoascaceae_sp	SH208055.07FU	Unidentified	unassigned
OTU4661	19	99.3%|100%|FJ475797|k__Fungi;p__Ascomycota;c__Eurotiomycetes;o__Chaetothyriales;f__Herpotrichiellaceae;g__unidentified;s__Herpotrichiellaceae_sp	SH217841.07FU	Unidentified	-
OTU5211	19	95.1%|98.6%|HQ211764|k__Fungi;p__Ascomycota;c__Leotiomycetes;o__Helotiales;f__unidentified;g__unidentified;s__Helotiales_sp	SH181101.07FU	Hyaloscypha	Saprotroph
OTU53	19	96.5%|100%|JX857212|k__Fungi;p__Ascomycota;c__Leotiomycetes;o__Helotiales;f__Helotiaceae;g__Rhizoscyphus;s__Rhizoscyphus_sp	SH181102.07FU	Rhizoscyphus	Endophyte
OTU5535	19	98.6%|100%|GQ411266|k__Fungi;p__Ascomycota;c__Pezizomycotina_cls_Incertae_sedis;o__Pezizomycotina_ord_Incertae_sedis;f__Pezizomycotina_fam_Incertae_sedis;g__Fontanospora;s__Fontanospora_fusiramosa	SH184431.07FU	Fontanospora	Saprotroph
OTU562	19	99.2%|100%|FR877526|k__Fungi;p__Ascomycota;c__Archaeorhizomycetes;o__Archaeorhizomycetales;f__Archaeorhizomycetaceae;g__Archaeorhizomyces;s__Archaeorhizomyces_sp	SH180492.07FU	Archaeorhizomyces	saprotroph
OTU5753	19	96.5%|100%|KC876191|k__Fungi;p__Ascomycota;c__unidentified;o__unidentified;f__unidentified;g__unidentified;s__Ascomycota_sp	SH214267.07FU	Meliniomyces	Endophyte
OTU589	19	97.6%|100%|AF481369|k__Fungi;p__Ascomycota;c__Archaeorhizomycetes;o__Archaeorhizomycetales;f__Archaeorhizomycetaceae;g__Archaeorhizomyces;s__Archaeorhizomyces_sp	SH180493.07FU	Archaeorhizomyces	saprotroph
OTU62	19	98.3%|98.4%|UDB000558|k__Fungi;p__Basidiomycota;c__Agaricomycetes;o__Agaricales;f__Hygrophoraceae;g__Hygrophorus;s__Hygrophorus_olivaceoalbus	SH212614.07FU	Hygrophorus	Ectomycorrhizal
OTU6253	19	95.8%|100%|EU434823|k__Fungi;p__Ascomycota;c__Leotiomycetes;o__Helotiales;f__Vibrisseaceae;g__Acephala;s__Acephala_sp	SH204998.07FU	Acephala	Endophyte
OTU6648	19	97.9%|100%|JF449882|k__Fungi;p__Ascomycota;c__Leotiomycetes;o__Helotiales;f__unidentified;g__unidentified;s__Helotiales_sp	SH174175.07FU	Unidentified	-
OTU83	19	97.3%|100%|AY762619|k__Fungi;p__Ascomycota;c__Leotiomycetes;o__Leotiomycetes_ord_Incertae_sedis;f__Leotiomycetes_fam_Incertae_sedis;g__Meliniomyces;s__Meliniomyces_variabilis	SH181078.07FU	Meliniomyces	Ericoid mycorrhizal
OTU1001	18	100%|100%|UDB000300|k__Fungi;p__Basidiomycota;c__Agaricomycetes;o__Russulales;f__Russulaceae;g__Russula;s__Russula_emetica	SH218421.07FU	Russula	Ectomycorrhizal
OTU1496	18	99.5%|100%|EU427330|k__Fungi;p__Basidiomycota;c__Agaricomycetes;o__Thelephorales;f__Thelephoraceae;g__unidentified;s__Thelephoraceae_sp	SH184510.07FU	Unidentified	Ectomycorrhizal
OTU1562	18	99.5%|100%|EU427330|k__Fungi;p__Basidiomycota;c__Agaricomycetes;o__Thelephorales;f__Thelephoraceae;g__unidentified;s__Thelephoraceae_sp	SH184510.07FU	Unidentified	Ectomycorrhizal
OTU1749	18	99.5%|100%|KC876328|k__Fungi;p__Basidiomycota;c__Agaricomycetes;o__Agaricales;f__unidentified;g__unidentified;s__Agaricales_sp	SH220728.07FU	Mycena	Saprotroph
OTU1955	18	99%|99.5%|AJ585466|k__Fungi;p__Basidiomycota;c__Agaricomycetes;o__Agaricales;f__Strophariaceae;g__Galerina;s__Galerina_calyptrata	SH176924.07FU	Galerina	Saprotroph
OTU2145	18	89.3%|97.5%|AF050246|k__Fungi;p__Ascomycota;c__Eurotiomycetes;o__Chaetothyriales;f__Herpotrichiellaceae;g__Capronia;s__Capronia_fungicola	SH015749.07FU	Capronia	Endophyte
OTU2201	18	99.5%|100%|UDB021463|k__Fungi;p__Basidiomycota;c__Agaricomycetes;o__Agaricales;f__Cortinariaceae;g__Cortinarius;s__Cortinarius_tillamookensis	SH135196.07FU	Cortinarius	Ectomycorrhizal
OTU261	18	95.9%|100%|AY762619|k__Fungi;p__Ascomycota;c__Leotiomycetes;o__Leotiomycetes_ord_Incertae_sedis;f__Leotiomycetes_fam_Incertae_sedis;g__Meliniomyces;s__Meliniomyces_variabilis	SH181078.07FU	Meliniomyces	Ericoid mycorrhizal
OTU308	18	99.3%|100%|AY078145|k__Fungi;p__Ascomycota;c__Leotiomycetes;o__Helotiales;f__Vibrisseaceae;g__Acephala;s__Acephala_applanata	SH275913.07FU	Acephala	Endophyte
OTU3822	18	97.8%|100%|UDB002252|k__Fungi;p__Basidiomycota;c__Agaricomycetes;o__Agaricales;f__Cortinariaceae;g__Cortinarius;s__Cortinarius_biformis	SH188479.07FU	Cortinarius	Ectomycorrhizal
OTU401	18	97.1%|96.5%|AF062807|k__Fungi;p__Ascomycota;c__Leotiomycetes;o__Leotiomycetes_ord_Incertae_sedis;f__Myxotrichaceae;g__Oidiodendron;s__Oidiodendron_tenuissimum	SH216999.07FU	Oidiodendron	Ericoid Mycorrhizal
OTU4203	18	100%|100%|AY213669|k__Fungi;p__Ascomycota;c__Eurotiomycetes;o__Eurotiales;f__Trichocomaceae;g__Penicillium;s__Penicillium_chrysogenum	SH407681.07FU	Penicillium	Saprotroph
OTU4206	18	100%|100%|EU587315|k__Fungi;p__Ascomycota;c__Eurotiomycetes;o__Eurotiales;f__Trichocomaceae;g__Penicillium;s__Penicillium_bialowiezense	SH199400.07FU	Penicillium	Saprotroph
OTU4361	18	99.4%|100%|EU002915|k__Fungi;p__Ascomycota;c__Sordariomycetes;o__Diaporthales;f__Diaporthaceae;g__Phomopsis;s__Phomopsis_sp	SH192489.07FU	Phomopsis	wood decay fungi
OTU4599	18	100%|100%|UDB020528|k__Fungi;p__Ascomycota;c__Eurotiomycetes;o__Chaetothyriales;f__unidentified;g__unidentified;s__Chaetothyriales_sp	SH012612.07FU	Unidentified	-
OTU4966	18	100%|91.9%|UDB002570|k__Fungi;p__Ascomycota;c__Leotiomycetes;o__Helotiales;f__unidentified;g__unidentified;s__Helotiales_sp	SH201649.07FU	Unidentified	-
OTU527	18	96.5%|100%|KC876191|k__Fungi;p__Ascomycota;c__unidentified;o__unidentified;f__unidentified;g__unidentified;s__Ascomycota_sp	SH214267.07FU	Meliniomyces	Endophyte
OTU5347	18	99.3%|100%|KP889976|k__Fungi;p__unidentified;c__unidentified;o__unidentified;f__unidentified;g__unidentified;s__Fungi_sp	SH496541.07FU	Unidentified	-
OTU5377	18	99.3%|100%|KM374346|k__Fungi;p__unidentified;c__unidentified;o__unidentified;f__unidentified;g__unidentified;s__Fungi_sp	SH491890.07FU	Unidentified	-
OTU5504	18	97.9%|100%|HQ157836|k__Fungi;p__Ascomycota;c__Leotiomycetes;o__Leotiomycetes_ord_Incertae_sedis;f__Leotiomycetes_fam_Incertae_sedis;g__Meliniomyces;s__Meliniomyces_vraolstadiae	SH181085.07FU	Meliniomyces	Endophyte
OTU5665	18	94.5%|100%|JX857212|k__Fungi;p__Ascomycota;c__Leotiomycetes;o__Helotiales;f__Helotiaceae;g__Rhizoscyphus;s__Rhizoscyphus_sp	SH181102.07FU	Rhizoscyphus	Endophyte
OTU5671	18	95.2%|100%|JX857212|k__Fungi;p__Ascomycota;c__Leotiomycetes;o__Helotiales;f__Helotiaceae;g__Rhizoscyphus;s__Rhizoscyphus_sp	SH181102.07FU	Rhizoscyphus	Endophyte
OTU5752	18	95.5%|91.7%|JQ272465|k__Fungi;p__Ascomycota;c__Dothideomycetes;o__Venturiales;f__Venturiaceae;g__unidentified;s__Venturiaceae_sp	SH219629.07FU	Unidentified	-
OTU5846	18	97.9%|100%|GU453171|k__Fungi;p__Ascomycota;c__Pezizomycotina_cls_Incertae_sedis;o__Pezizomycotina_ord_Incertae_sedis;f__Pezizomycotina_fam_Incertae_sedis;g__Chalara;s__Chalara_longipes	SH202698.07FU	Chalara	Saprotroph
OTU5898	18	96.6%|100%|JN032517|k__Fungi;p__Ascomycota;c__Dothideomycetes;o__Venturiales;f__Venturiaceae;g__unidentified;s__Venturiaceae_sp	SH219633.07FU	Unidentified	-
OTU6072	18	97.2%|98.6%|DQ421206|k__Fungi;p__Rozellomycota;c__unidentified;o__unidentified;f__unidentified;g__unidentified;s__Rozellomycota_sp	SH180898.07FU	Unidentified	-
OTU6122	18	97.9%|100%|HM488598|k__Fungi;p__Ascomycota;c__unidentified;o__unidentified;f__unidentified;g__unidentified;s__Ascomycota_sp	SH219620.07FU	Unidentified	-
OTU6481	18	90.8%|98.6%|HQ021990|k__Fungi;p__Ascomycota;c__Leotiomycetes;o__Leotiomycetes_ord_Incertae_sedis;f__Leotiomycetes_fam_Incertae_sedis;g__Meliniomyces;s__Meliniomyces_sp	SH181125.07FU	Meliniomyces	Endophyte
OTU652	18	100%|100%|UDB017989|k__Fungi;p__Basidiomycota;c__Agaricomycetes;o__Agaricales;f__Omphalotaceae;g__Rhodocollybia;s__Rhodocollybia_butyracea	SH209203.07FU	Rhodocollybia	Saprotroph
OTU6720	18	99.2%|91.5%|AF062787|k__Fungi;p__Ascomycota;c__Leotiomycetes;o__Leotiomycetes_ord_Incertae_sedis;f__Myxotrichaceae;g__Oidiodendron;s__Oidiodendron_pilicola	SH216991.07FU	Oidiodendron	Ericoid Mycorrhizal
OTU1497	17	99.1%|100%|EU427330|k__Fungi;p__Basidiomycota;c__Agaricomycetes;o__Thelephorales;f__Thelephoraceae;g__unidentified;s__Thelephoraceae_sp	SH184510.07FU	Unidentified	Ectomycorrhizal
OTU1545	17	99.5%|100%|EU427330|k__Fungi;p__Basidiomycota;c__Agaricomycetes;o__Thelephorales;f__Thelephoraceae;g__unidentified;s__Thelephoraceae_sp	SH184510.07FU	Unidentified	Ectomycorrhizal
OTU2124	17	98%|100%|EU292269|k__Fungi;p__Basidiomycota;c__Agaricomycetes;o__Atheliales;f__Atheliaceae;g__unidentified;s__Atheliaceae_sp	SH180227.07FU	Unidentified	-
OTU2167	17	99.5%|100%|AB859985|k__Fungi;p__Basidiomycota;c__Agaricomycetes;o__Agaricales;f__Cortinariaceae;g__Cortinarius;s__Cortinarius_largus	SH222344.07FU	Cortinarius	Ectomycorrhizal
OTU307	17	97.9%|100%|HF947877|k__Fungi;p__Ascomycota;c__Leotiomycetes;o__Helotiales;f__unidentified;g__unidentified;s__Helotiales_sp	SH214294.07FU	Phialocephala	Endophyte
OTU311	17	99.3%|100%|EF445405|k__Fungi;p__Ascomycota;c__Leotiomycetes;o__Helotiales;f__unidentified;g__unidentified;s__Helotiales_sp	SH214272.07FU	Meliniomyces	Endophyte
OTU351	17	96.5%|100%|KC876191|k__Fungi;p__Ascomycota;c__unidentified;o__unidentified;f__unidentified;g__unidentified;s__Ascomycota_sp	SH214267.07FU	Meliniomyces	Endophyte
OTU4471	17	98.7%|100%|FJ475736|k__Fungi;p__Ascomycota;c__Eurotiomycetes;o__Chaetothyriales;f__Herpotrichiellaceae;g__Cladophialophora;s__Cladophialophora_sp	SH193238.07FU	Cladophialophora	Saprotroph
OTU4481	17	96.8%|100%|AM999708|k__Fungi;p__unidentified;c__unidentified;o__unidentified;f__unidentified;g__unidentified;s__Fungi_sp	SH012599.07FU	Unidentified	-
OTU4525	17	98.7%|99.4%|KF359573|k__Fungi;p__Ascomycota;c__Eurotiomycetes;o__Chaetothyriales;f__unidentified;g__unidentified;s__Chaetothyriales_sp	SH217842.07FU	Unidentified	-
OTU4582	17	98.7%|100%|FJ475797|k__Fungi;p__Ascomycota;c__Eurotiomycetes;o__Chaetothyriales;f__Herpotrichiellaceae;g__unidentified;s__Herpotrichiellaceae_sp	SH217841.07FU	Unidentified	-
OTU47	17	97.3%|100%|AY762619|k__Fungi;p__Ascomycota;c__Leotiomycetes;o__Leotiomycetes_ord_Incertae_sedis;f__Leotiomycetes_fam_Incertae_sedis;g__Meliniomyces;s__Meliniomyces_variabilis	SH181078.07FU	Meliniomyces	Ericoid mycorrhizal
OTU475	17	98.6%|100%|AF062787|k__Fungi;p__Ascomycota;c__Leotiomycetes;o__Leotiomycetes_ord_Incertae_sedis;f__Myxotrichaceae;g__Oidiodendron;s__Oidiodendron_pilicola	SH216991.07FU	Oidiodendron	Ericoid Mycorrhizal
OTU4755	17	92.4%|96%|KC456669|k__Fungi;p__Ascomycota;c__Leotiomycetes;o__Helotiales;f__Helotiales_fam_Incertae_sedis;g__Hyphodiscus;s__Hyphodiscus_sp	SH196477.07FU	Hyphodiscus	Mycoparasite
OTU4830	17	98.6%|97.3%|FJ440882|k__Fungi;p__Ascomycota;c__Dothideomycetes;o__Hysteriales;f__Gloniaceae;g__Cenococcum;s__Cenococcum_geophilum	SH214459.07FU	Cenococcum	Ectomycorrhizal
OTU4964	17	97.3%|100%|AY762619|k__Fungi;p__Ascomycota;c__Leotiomycetes;o__Leotiomycetes_ord_Incertae_sedis;f__Leotiomycetes_fam_Incertae_sedis;g__Meliniomyces;s__Meliniomyces_variabilis	SH181078.07FU	Meliniomyces	Ericoid mycorrhizal
OTU5044	17	95.9%|100%|HM069467|k__Fungi;p__Ascomycota;c__Leotiomycetes;o__Helotiales;f__unidentified;g__unidentified;s__Helotiales_sp	SH211718.07FU	Unidentified	-
OTU5176	17	97.3%|100%|FJ440882|k__Fungi;p__Ascomycota;c__Dothideomycetes;o__Hysteriales;f__Gloniaceae;g__Cenococcum;s__Cenococcum_geophilum	SH214459.07FU	Cenococcum	Ectomycorrhizal
OTU5713	17	97.3%|100%|HQ212217|k__Fungi;p__Ascomycota;c__Leotiomycetes;o__Helotiales;f__Helotiaceae;g__Neobulgaria;s__Neobulgaria_sp	SH216873.07FU	Neobulgaria	Saprotroph
OTU5730	17	98.5%|93.8%|AY524845|k__Fungi;p__Ascomycota;c__Leotiomycetes;o__Helotiales;f__Vibrisseaceae;g__Phialocephala;s__Phialocephala_sphaeroides	SH204990.07FU	Phialocephala	Endophyte
OTU5765	17	97.9%|97.9%|KC876191|k__Fungi;p__Ascomycota;c__unidentified;o__unidentified;f__unidentified;g__unidentified;s__Ascomycota_sp	SH214267.07FU	Meliniomyces	Endophyte
OTU5888	17	97.2%|100%|AJ430147|k__Fungi;p__Ascomycota;c__Leotiomycetes;o__Leotiomycetes_ord_Incertae_sedis;f__Leotiomycetes_fam_Incertae_sedis;g__Meliniomyces;s__Meliniomyces_bicolor	SH426644.07FU	Meliniomyces	Endophyte
OTU6061	17	100%|93.1%|HQ157836|k__Fungi;p__Ascomycota;c__Leotiomycetes;o__Leotiomycetes_ord_Incertae_sedis;f__Leotiomycetes_fam_Incertae_sedis;g__Meliniomyces;s__Meliniomyces_vraolstadiae	SH181085.07FU	Meliniomyces	Endophyte
OTU6239	17	97.2%|100%|KC876191|k__Fungi;p__Ascomycota;c__unidentified;o__unidentified;f__unidentified;g__unidentified;s__Ascomycota_sp	SH214267.07FU	Meliniomyces	Endophyte
OTU6267	17	100%|100%|DQ309162|k__Fungi;p__Ascomycota;c__Leotiomycetes;o__Helotiales;f__Dermateaceae;g__unidentified;s__Dermateaceae_sp	SH201635.07FU	Unidentified	-
OTU6605	17	97.9%|100%|AY078145|k__Fungi;p__Ascomycota;c__Leotiomycetes;o__Helotiales;f__Vibrisseaceae;g__Acephala;s__Acephala_applanata	SH275913.07FU	Acephala	Endophyte
OTU6952	17	96.4%|100%|KF156313|k__Fungi;p__Ascomycota;c__Leotiomycetes;o__Leotiomycetes_ord_Incertae_sedis;f__Myxotrichaceae;g__Oidiodendron;s__Oidiodendron_rhodogenum	SH217018.07FU	Oidiodendron	Ericoid Mycorrhizal
OTU6985	17	95.4%|95.6%|KF359560|k__Fungi;p__Ascomycota;c__Sordariomycetes;o__Hypocreales;f__Nectriaceae;g__Fusidium;s__Fusidium_sp	SH174242.07FU	Fusidium	Saprotroph
OTU1281	16	99.6%|100%|JN655644|k__Fungi;p__Zygomycota;c__Mortierellomycotina_cls_Incertae_sedis;o__Mortierellales;f__Mortierellaceae;g__Mortierella;s__Mortierella_sp	SH185979.07FU	Mortierella	Saprotroph
OTU1758	16	99.5%|100%|KC876328|k__Fungi;p__Basidiomycota;c__Agaricomycetes;o__Agaricales;f__unidentified;g__unidentified;s__Agaricales_sp	SH220728.07FU	Mycena	Saprotroph
OTU1900	16	98.6%|99.5%|UDB020782|k__Fungi;p__Basidiomycota;c__Agaricomycetes;o__Agaricales;f__Strophariaceae;g__Galerina;s__Galerina_allospora	SH176939.07FU	Galerina	Saprotroph
OTU318	16	97.3%|100%|AY524845|k__Fungi;p__Ascomycota;c__Leotiomycetes;o__Helotiales;f__Vibrisseaceae;g__Phialocephala;s__Phialocephala_sphaeroides	SH204990.07FU	Phialocephala	Endophyte
OTU3638	16	98.9%|100%|UDB000436|k__Fungi;p__Basidiomycota;c__Agaricomycetes;o__Boletales;f__Boletaceae;g__Imleria;s__Imleria_badia	SH216653.07FU	Imleria	Ectomycorrhizal
OTU38	16	99.3%|100%|EF445405|k__Fungi;p__Ascomycota;c__Leotiomycetes;o__Helotiales;f__unidentified;g__unidentified;s__Helotiales_sp	SH214272.07FU	Meliniomyces	Endophyte
OTU3841	16	99.5%|100%|UDB000746|k__Fungi;p__Basidiomycota;c__Agaricomycetes;o__Agaricales;f__Cortinariaceae;g__Cortinarius;s__Cortinarius_paleifer	SH188591.07FU	Cortinarius	Ectomycorrhizal
OTU3888	16	97.8%|100%|UDB002252|k__Fungi;p__Basidiomycota;c__Agaricomycetes;o__Agaricales;f__Cortinariaceae;g__Cortinarius;s__Cortinarius_biformis	SH188479.07FU	Cortinarius	Ectomycorrhizal
OTU4077	16	97.7%|100%|JN206111|k__Fungi;p__Zygomycota;c__Mucoromycotina_cls_Incertae_sedis;o__Mucorales;f__Mucoraceae;g__Mucor;s__Mucor_abundans	SH188379.07FU	Mucor	Saprotroph
OTU4387	16	98%|96.8%|GU998515|k__Fungi;p__Ascomycota;c__Eurotiomycetes;o__Chaetothyriales;f__unidentified;g__unidentified;s__Chaetothyriales_sp	SH012608.07FU	Unidentified	-
OTU4402	16	96.8%|100%|FJ475736|k__Fungi;p__Ascomycota;c__Eurotiomycetes;o__Chaetothyriales;f__Herpotrichiellaceae;g__Cladophialophora;s__Cladophialophora_sp	SH193238.07FU	Cladophialophora	Saprotroph
OTU4509	16	98.1%|100%|FJ475736|k__Fungi;p__Ascomycota;c__Eurotiomycetes;o__Chaetothyriales;f__Herpotrichiellaceae;g__Cladophialophora;s__Cladophialophora_sp	SH193238.07FU	Cladophialophora	Saprotroph
OTU470	16	97.3%|100%|AY524845|k__Fungi;p__Ascomycota;c__Leotiomycetes;o__Helotiales;f__Vibrisseaceae;g__Phialocephala;s__Phialocephala_sphaeroides	SH204990.07FU	Phialocephala	Endophyte
OTU4804	16	95.3%|100%|UDB002570|k__Fungi;p__Ascomycota;c__Leotiomycetes;o__Helotiales;f__unidentified;g__unidentified;s__Helotiales_sp	SH201649.07FU	Unidentified	-
OTU49	16	99.3%|100%|EF445405|k__Fungi;p__Ascomycota;c__Leotiomycetes;o__Helotiales;f__unidentified;g__unidentified;s__Helotiales_sp	SH214272.07FU	Meliniomyces	Endophyte
OTU4970	16	100%|100%|KC456767|k__Fungi;p__Ascomycota;c__unidentified;o__unidentified;f__unidentified;g__unidentified;s__Ascomycota_sp	SH196476.07FU	Catenulifera	Saprotroph
OTU5173	16	99.3%|100%|AM260891|k__Fungi;p__Ascomycota;c__Sordariomycetes;o__Chaetosphaeriales;f__unidentified;g__unidentified;s__Chaetosphaeriales_sp	SH004890.07FU	Unidentified	-
OTU5218	16	95.9%|100%|KC456767|k__Fungi;p__Ascomycota;c__unidentified;o__unidentified;f__unidentified;g__unidentified;s__Ascomycota_sp	SH196476.07FU	Catenulifera	Saprotroph
OTU5398	16	100%|100%|UDB020708|k__Fungi;p__Ascomycota;c__Leotiomycetes;o__Helotiales;f__unidentified;g__unidentified;s__Helotiales_sp	SH201642.07FU	Unidentified	-
OTU569	16	99.2%|100%|FR877526|k__Fungi;p__Ascomycota;c__Archaeorhizomycetes;o__Archaeorhizomycetales;f__Archaeorhizomycetaceae;g__Archaeorhizomyces;s__Archaeorhizomyces_sp	SH180492.07FU	Archaeorhizomyces	saprotroph
OTU5778	16	98.6%|100%|KC876191|k__Fungi;p__Ascomycota;c__unidentified;o__unidentified;f__unidentified;g__unidentified;s__Ascomycota_sp	SH214267.07FU	Meliniomyces	Endophyte
OTU58	16	98.6%|100%|KF823596|k__Fungi;p__Ascomycota;c__Leotiomycetes;o__Helotiales;f__Helotiales_fam_Incertae_sedis;g__Leptodontidium;s__Leptodontidium_sp	SH201720.07FU	Leptodontidium	Endophyte
OTU5894	16	98.6%|97.2%|KC876285|k__Fungi;p__Ascomycota;c__Dothideomycetes;o__Venturiales;f__Venturiaceae;g__unidentified;s__Venturiaceae_sp	SH219622.07FU	Unidentified	-
OTU6475	16	99.3%|93.7%|AY762619|k__Fungi;p__Ascomycota;c__Leotiomycetes;o__Leotiomycetes_ord_Incertae_sedis;f__Leotiomycetes_fam_Incertae_sedis;g__Meliniomyces;s__Meliniomyces_variabilis	SH181078.07FU	Meliniomyces	Ericoid mycorrhizal
OTU6590	16	99.3%|100%|HQ211940|k__Fungi;p__Ascomycota;c__Leotiomycetes;o__Helotiales;f__Helotiaceae;g__unidentified;s__Helotiaceae_sp	SH193701.07FU	Unidentified	-
OTU85	16	97.3%|100%|AY524845|k__Fungi;p__Ascomycota;c__Leotiomycetes;o__Helotiales;f__Vibrisseaceae;g__Phialocephala;s__Phialocephala_sphaeroides	SH204990.07FU	Phialocephala	Endophyte
OTU1125	15	99.2%|99.2%|HQ630351|k__Fungi;p__Zygomycota;c__Mortierellomycotina_cls_Incertae_sedis;o__Mortierellales;f__Mortierellaceae;g__Mortierella;s__Mortierella_pulchella	SH187866.07FU	Mortierella	Saprotroph
OTU1268	15	92.5%|92.2%|JQ070452|k__Fungi;p__Basidiomycota;c__Agaricomycetes;o__Cantharellales;f__unidentified;g__unidentified;s__Cantharellales_sp	SH007382.07FU	Unidentified	-
OTU1287	15	100%|100%|GU559079|k__Fungi;p__Zygomycota;c__Mortierellomycotina_cls_Incertae_sedis;o__Mortierellales;f__unidentified;g__unidentified;s__Mortierellales_sp	SH007702.07FU	Unidentified	-
OTU1508	15	99.1%|100%|EU427330|k__Fungi;p__Basidiomycota;c__Agaricomycetes;o__Thelephorales;f__Thelephoraceae;g__unidentified;s__Thelephoraceae_sp	SH184510.07FU	Unidentified	Ectomycorrhizal
OTU1511	15	99.1%|100%|EU427330|k__Fungi;p__Basidiomycota;c__Agaricomycetes;o__Thelephorales;f__Thelephoraceae;g__unidentified;s__Thelephoraceae_sp	SH184510.07FU	Unidentified	Ectomycorrhizal
OTU1537	15	99.1%|100%|EU427330|k__Fungi;p__Basidiomycota;c__Agaricomycetes;o__Thelephorales;f__Thelephoraceae;g__unidentified;s__Thelephoraceae_sp	SH184510.07FU	Unidentified	Ectomycorrhizal
OTU1822	15	100%|100%|EF434081|k__Fungi;p__Basidiomycota;c__Microbotryomycetes;o__Sporidiobolales;f__unidentified;g__unidentified;s__Sporidiobolales_sp	SH205944.07FU	Unidentified	-
OTU1959	15	100%|100%|KF617734|k__Fungi;p__Basidiomycota;c__Microbotryomycetes;o__Leucosporidiales;f__unidentified;g__unidentified;s__Leucosporidiales_sp	SH193767.07FU	Unidentified	-
OTU1990	15	99.5%|100%|AM999720|k__Fungi;p__Basidiomycota;c__unidentified;o__unidentified;f__unidentified;g__unidentified;s__Basidiomycota_sp	SH016753.07FU	Unidentified	-
OTU2211	15	100%|100%|JF908005|k__Fungi;p__Basidiomycota;c__Agaricomycetes;o__Agaricales;f__Entolomataceae;g__unidentified;s__Entolomataceae_sp	SH187113.07FU	Entocybe	Saprotroph
OTU3742	15	97.6%|90.3%|AB254392|k__Fungi;p__Basidiomycota;c__Agaricomycetes;o__Atheliales;f__Atheliaceae;g__Tylospora;s__Tylospora_fibrillosa	SH213927.07FU	Tylospora	Ectomycorrhizal
OTU3791	15	100%|100%|HM439557|k__Fungi;p__Ascomycota;c__Sordariomycetes;o__Hypocreales;f__Clavicipitaceae;g__Pochonia;s__Pochonia_cordycepisociata	SH012122.07FU	Pochonia	Animal pathogen
OTU395	15	96.4%|98.6%|AF062807|k__Fungi;p__Ascomycota;c__Leotiomycetes;o__Leotiomycetes_ord_Incertae_sedis;f__Myxotrichaceae;g__Oidiodendron;s__Oidiodendron_tenuissimum	SH216999.07FU	Oidiodendron	Ericoid Mycorrhizal
OTU3959	15	98.9%|98.4%|KF225912|k__Fungi;p__Basidiomycota;c__Tremellomycetes;o__Tremellales;f__Tremellales_fam_Incertae_sedis;g__Cryptococcus;s__Cryptococcus_sp	SH203621.07FU	Cryptococcus	Animal pathogen
OTU4048	15	100%|100%|HQ611310|k__Fungi;p__Ascomycota;c__Sordariomycetes;o__Diaporthales;f__unidentified;g__unidentified;s__Diaporthales_sp	SH021866.07FU	Unidentified	-
OTU4133	15	96.7%|90.4%|HQ873368|k__Fungi;p__Ascomycota;c__Sordariomycetes;o__unidentified;f__unidentified;g__unidentified;s__Sordariomycetes_sp	SH484580.07FU	Unidentified	-
OTU4134	15	95.9%|86.8%|HQ873368|k__Fungi;p__Ascomycota;c__Sordariomycetes;o__unidentified;f__unidentified;g__unidentified;s__Sordariomycetes_sp	SH484580.07FU	Unidentified	-
OTU4161	15	98.8%|100%|AM084797|k__Fungi;p__Ascomycota;c__unidentified;o__unidentified;f__unidentified;g__unidentified;s__Ascomycota_sp	SH182802.07FU	Unidentified	-
OTU4265	15	100%|100%|AM901739|k__Fungi;p__Ascomycota;c__Eurotiomycetes;o__Chaetothyriales;f__unidentified;g__unidentified;s__Chaetothyriales_sp	SH193237.07FU	Unidentified	-
OTU4304	15	98%|95.6%|GU998515|k__Fungi;p__Ascomycota;c__Eurotiomycetes;o__Chaetothyriales;f__unidentified;g__unidentified;s__Chaetothyriales_sp	SH012608.07FU	Unidentified	-
OTU4325	15	99.4%|98.1%|FJ475736|k__Fungi;p__Ascomycota;c__Eurotiomycetes;o__Chaetothyriales;f__Herpotrichiellaceae;g__Cladophialophora;s__Cladophialophora_sp	SH193238.07FU	Cladophialophora	Saprotroph
OTU4450	15	98%|97.4%|HM069354|k__Fungi;p__Ascomycota;c__Eurotiomycetes;o__Chaetothyriales;f__Herpotrichiellaceae;g__Cladophialophora;s__Cladophialophora_sp	SH193263.07FU	Cladophialophora	Saprotroph
OTU4466	15	99.4%|100%|UDB015459|k__Fungi;p__Basidiomycota;c__Agaricomycetes;o__Agaricales;f__Amanitaceae;g__Amanita;s__Amanita_olivaceogrisea	SH101622.07FU	Amanita	Ectomycorrhizal
OTU4546	15	95.3%|96.8%|AY843173|k__Fungi;p__Ascomycota;c__Eurotiomycetes;o__Chaetothyriales;f__Herpotrichiellaceae;g__Cladophialophora;s__Cladophialophora_sp	SH193250.07FU	Cladophialophora	Saprotroph
OTU4609	15	100%|100%|UDB020544|k__Fungi;p__Ascomycota;c__Sordariomycetes;o__unidentified;f__unidentified;g__unidentified;s__Sordariomycetes_sp	SH025002.07FU	Unidentified	-
OTU4611	15	97.1%|90.8%|FJ475736|k__Fungi;p__Ascomycota;c__Eurotiomycetes;o__Chaetothyriales;f__Herpotrichiellaceae;g__Cladophialophora;s__Cladophialophora_sp	SH193238.07FU	Cladophialophora	Saprotroph
OTU472	15	97.9%|98.6%|AY524845|k__Fungi;p__Ascomycota;c__Leotiomycetes;o__Helotiales;f__Vibrisseaceae;g__Phialocephala;s__Phialocephala_sphaeroides	SH204990.07FU	Phialocephala	Endophyte
OTU480	15	96.5%|100%|JX857212|k__Fungi;p__Ascomycota;c__Leotiomycetes;o__Helotiales;f__Helotiaceae;g__Rhizoscyphus;s__Rhizoscyphus_sp	SH181102.07FU	Rhizoscyphus	Endophyte
OTU495	15	96.4%|98.6%|AF062807|k__Fungi;p__Ascomycota;c__Leotiomycetes;o__Leotiomycetes_ord_Incertae_sedis;f__Myxotrichaceae;g__Oidiodendron;s__Oidiodendron_tenuissimum	SH216999.07FU	Oidiodendron	Ericoid Mycorrhizal
OTU4953	15	99.3%|100%|KP889463|k__Fungi;p__unidentified;c__unidentified;o__unidentified;f__unidentified;g__unidentified;s__Fungi_sp	SH494895.07FU	Unidentified	-
OTU5015	15	97.3%|100%|AY762619|k__Fungi;p__Ascomycota;c__Leotiomycetes;o__Leotiomycetes_ord_Incertae_sedis;f__Leotiomycetes_fam_Incertae_sedis;g__Meliniomyces;s__Meliniomyces_variabilis	SH181078.07FU	Meliniomyces	Ericoid mycorrhizal
OTU5561	15	100%|93%|AY078145|k__Fungi;p__Ascomycota;c__Leotiomycetes;o__Helotiales;f__Vibrisseaceae;g__Acephala;s__Acephala_applanata	SH275913.07FU	Acephala	Endophyte
OTU5656	15	96.5%|97.3%|GQ219819|k__Fungi;p__Ascomycota;c__Sordariomycetes;o__Chaetosphaeriales;f__Chaetosphaeriaceae;g__Chaetosphaeria;s__Chaetosphaeria_sp	SH020389.07FU	Chaetosphaeria	Saprotroph
OTU5772	15	97.8%|93.8%|AY524845|k__Fungi;p__Ascomycota;c__Leotiomycetes;o__Helotiales;f__Vibrisseaceae;g__Phialocephala;s__Phialocephala_sphaeroides	SH204990.07FU	Phialocephala	Endophyte
OTU5826	15	96.6%|100%|UDB020821|k__Fungi;p__Ascomycota;c__Dothideomycetes;o__Venturiales;f__Venturiaceae;g__unidentified;s__Venturiaceae_sp	SH004703.07FU	Unidentified	-
OTU6222	15	97.2%|100%|KP889477|k__Fungi;p__unidentified;c__unidentified;o__unidentified;f__unidentified;g__unidentified;s__Fungi_sp	SH493673.07FU	Unidentified	-
OTU6223	15	98.5%|94.4%|AY762619|k__Fungi;p__Ascomycota;c__Leotiomycetes;o__Leotiomycetes_ord_Incertae_sedis;f__Leotiomycetes_fam_Incertae_sedis;g__Meliniomyces;s__Meliniomyces_variabilis	SH181078.07FU	Meliniomyces	Ericoid mycorrhizal
OTU6364	15	93.5%|96.5%|KP889666|k__Fungi;p__unidentified;c__unidentified;o__unidentified;f__unidentified;g__unidentified;s__Fungi_sp	SH493700.07FU	Unidentified	-
OTU6388	15	93.1%|90.9%|FM999525|k__Fungi;p__Ascomycota;c__Leotiomycetes;o__Helotiales;f__unidentified;g__unidentified;s__Helotiales_sp	SH459191.07FU	Unidentified	-
OTU6450	15	97.2%|100%|AB847003|k__Fungi;p__Ascomycota;c__Leotiomycetes;o__unidentified;f__unidentified;g__unidentified;s__Leotiomycetes_sp	SH181093.07FU	Meliniomyces	Endophyte
OTU748	15	100%|100%|JX975844|k__Fungi;p__Zygomycota;c__Mortierellomycotina_cls_Incertae_sedis;o__Mortierellales;f__Mortierellaceae;g__Mortierella;s__Mortierella_bainieri	SH180141.07FU	Mortierella	Saprotroph
OTU1391	14	96.8%|100%|UDB005884|k__Fungi;p__Basidiomycota;c__Agaricomycetes;o__Thelephorales;f__Thelephoraceae;g__unidentified;s__Thelephoraceae_sp	SH184629.07FU	Unidentified	Ectomycorrhizal
OTU147	14	96.5%|100%|EF434087|k__Fungi;p__Ascomycota;c__Leotiomycetes;o__Helotiales;f__Hyaloscyphaceae;g__unidentified;s__Hyaloscyphaceae_sp	SH181105.07FU	Hyaloscypha	Saprotroph
OTU172	14	95.9%|100%|AY762619|k__Fungi;p__Ascomycota;c__Leotiomycetes;o__Leotiomycetes_ord_Incertae_sedis;f__Leotiomycetes_fam_Incertae_sedis;g__Meliniomyces;s__Meliniomyces_variabilis	SH181078.07FU	Meliniomyces	Ericoid mycorrhizal
OTU1739	14	99.5%|100%|KC876328|k__Fungi;p__Basidiomycota;c__Agaricomycetes;o__Agaricales;f__unidentified;g__unidentified;s__Agaricales_sp	SH220728.07FU	Mycena	Saprotroph
OTU2206	14	100%|100%|AM261522|k__Fungi;p__Ascomycota;c__Pezizomycetes;o__Pezizales;f__Discinaceae;g__Hydnotrya;s__Hydnotrya_bailii	SH218048.07FU	Hydnotrya	Ectomycorrhizal
OTU377	14	97.9%|100%|HF947877|k__Fungi;p__Ascomycota;c__Leotiomycetes;o__Helotiales;f__unidentified;g__unidentified;s__Helotiales_sp	SH214294.07FU	Phialocephala	Endophyte
OTU3816	14	97.8%|100%|UDB002252|k__Fungi;p__Basidiomycota;c__Agaricomycetes;o__Agaricales;f__Cortinariaceae;g__Cortinarius;s__Cortinarius_biformis	SH188479.07FU	Cortinarius	Ectomycorrhizal
OTU3862	14	100%|100%|UDB000746|k__Fungi;p__Basidiomycota;c__Agaricomycetes;o__Agaricales;f__Cortinariaceae;g__Cortinarius;s__Cortinarius_paleifer	SH188591.07FU	Cortinarius	Ectomycorrhizal
OTU4216	14	100%|100%|AM999670|k__Fungi;p__Ascomycota;c__Sordariomycetes;o__Xylariales;f__Xylariales_fam_Incertae_sedis;g__unidentified;s__Xylariales_fam_Incertae_sedis_sp	SH203161.07FU	Microdochium	Plant Pathogen
OTU4232	14	100%|100%|AJ292428|k__Fungi;p__Ascomycota;c__Sordariomycetes;o__Hypocreales;f__Cordycipitaceae;g__Lecanicillium;s__Lecanicillium_fusisporum	SH212442.07FU	Lecanicillium	Animal pathogen
OTU4619	14	99.3%|100%|FJ475797|k__Fungi;p__Ascomycota;c__Eurotiomycetes;o__Chaetothyriales;f__Herpotrichiellaceae;g__unidentified;s__Herpotrichiellaceae_sp	SH217841.07FU	Unidentified	-
OTU4714	14	96.5%|95.3%|KF617797|k__Fungi;p__Ascomycota;c__Leotiomycetes;o__unidentified;f__unidentified;g__unidentified;s__Leotiomycetes_sp	SH203042.07FU	Unidentified	-
OTU5067	14	100%|100%|HQ611282|k__Fungi;p__Ascomycota;c__Leotiomycetes;o__Helotiales;f__Helotiales_fam_Incertae_sedis;g__Leptodontidium;s__Leptodontidium_trabinellum	SH205752.07FU	Leptodontidium	Endophyte
OTU5207	14	93.2%|100%|JX857226|k__Fungi;p__Ascomycota;c__Leotiomycetes;o__Helotiales;f__unidentified;g__unidentified;s__Helotiales_sp	SH205743.07FU	Unidentified	-
OTU5435	14	97.2%|100%|JX857212|k__Fungi;p__Ascomycota;c__Leotiomycetes;o__Helotiales;f__Helotiaceae;g__Rhizoscyphus;s__Rhizoscyphus_sp	SH181102.07FU	Rhizoscyphus	Endophyte
OTU5570	14	95.9%|100%|GQ219819|k__Fungi;p__Ascomycota;c__Sordariomycetes;o__Chaetosphaeriales;f__Chaetosphaeriaceae;g__Chaetosphaeria;s__Chaetosphaeria_sp	SH020389.07FU	Chaetosphaeria	Saprotroph - nižší similarity - ponechat?
OTU5660	14	98.5%|93.1%|AY762619|k__Fungi;p__Ascomycota;c__Leotiomycetes;o__Leotiomycetes_ord_Incertae_sedis;f__Leotiomycetes_fam_Incertae_sedis;g__Meliniomyces;s__Meliniomyces_variabilis	SH181078.07FU	Meliniomyces	Ericoid mycorrhizal
OTU5668	14	97%|93.1%|AY762619|k__Fungi;p__Ascomycota;c__Leotiomycetes;o__Leotiomycetes_ord_Incertae_sedis;f__Leotiomycetes_fam_Incertae_sedis;g__Meliniomyces;s__Meliniomyces_variabilis	SH181078.07FU	Meliniomyces	Ericoid mycorrhizal
OTU5856	14	100%|92.4%|HQ157836|k__Fungi;p__Ascomycota;c__Leotiomycetes;o__Leotiomycetes_ord_Incertae_sedis;f__Leotiomycetes_fam_Incertae_sedis;g__Meliniomyces;s__Meliniomyces_vraolstadiae	SH181085.07FU	Meliniomyces	Endophyte
OTU6015	14	96.5%|97.2%|AY762619|k__Fungi;p__Ascomycota;c__Leotiomycetes;o__Leotiomycetes_ord_Incertae_sedis;f__Leotiomycetes_fam_Incertae_sedis;g__Meliniomyces;s__Meliniomyces_variabilis	SH181078.07FU	Meliniomyces	Ericoid mycorrhizal
OTU6261	14	93.6%|97.2%|JQ272328|k__Fungi;p__Ascomycota;c__Leotiomycetes;o__Helotiales;f__unidentified;g__unidentified;s__Helotiales_sp	SH030227.07FU	Unidentified	-
OTU6350	14	96.5%|100%|AB847003|k__Fungi;p__Ascomycota;c__Leotiomycetes;o__unidentified;f__unidentified;g__unidentified;s__Leotiomycetes_sp	SH181093.07FU	Meliniomyces	Endophyte
OTU6530	14	94.2%|97.2%|AB847029|k__Fungi;p__Ascomycota;c__Leotiomycetes;o__unidentified;f__unidentified;g__unidentified;s__Leotiomycetes_sp	SH181082.07FU	Hyaloscypha	Saprotroph
OTU6907	14	97.9%|100%|AF062787|k__Fungi;p__Ascomycota;c__Leotiomycetes;o__Leotiomycetes_ord_Incertae_sedis;f__Myxotrichaceae;g__Oidiodendron;s__Oidiodendron_pilicola	SH216991.07FU	Oidiodendron	Ericoid Mycorrhizal
OTU6909	14	86.4%|94.3%|UDB020840|k__Fungi;p__Ascomycota;c__Leotiomycetes;o__Helotiales;f__unidentified;g__unidentified;s__Helotiales_sp	SH019748.07FU	Unidentified	-
OTU6957	14	100%|92.1%|KF274213|k__Fungi;p__unidentified;c__unidentified;o__unidentified;f__unidentified;g__unidentified;s__Fungi_sp	SH200320.07FU	Unidentified	-
OTU7192	14	99.1%|97.4%|FR877526|k__Fungi;p__Ascomycota;c__Archaeorhizomycetes;o__Archaeorhizomycetales;f__Archaeorhizomycetaceae;g__Archaeorhizomyces;s__Archaeorhizomyces_sp	SH180492.07FU	Archaeorhizomyces	saprotroph
OTU7195	14	88.6%|95%|KC965979|k__Fungi;p__Ascomycota;c__Leotiomycetes;o__Helotiales;f__unidentified;g__unidentified;s__Helotiales_sp	SH028289.07FU	Unidentified	-
OTU765	14	100%|97.2%|UDB016009|k__Fungi;p__Basidiomycota;c__Agaricomycetes;o__Russulales;f__Russulaceae;g__Russula;s__Russula_ochroleuca	SH190469.07FU	Russula	Ectomycorrhizal
OTU1323	13	97.3%|99.6%|FJ475769|k__Fungi;p__Basidiomycota;c__Agaricomycetes;o__Trechisporales;f__Hydnodontaceae;g__Luellia;s__Luellia_sp	SH179955.07FU	Luellia	Saprotroph
OTU1495	13	99.1%|100%|EU427330|k__Fungi;p__Basidiomycota;c__Agaricomycetes;o__Thelephorales;f__Thelephoraceae;g__unidentified;s__Thelephoraceae_sp	SH184510.07FU	Unidentified	Ectomycorrhizal
OTU1705	13	99.5%|100%|KC876328|k__Fungi;p__Basidiomycota;c__Agaricomycetes;o__Agaricales;f__unidentified;g__unidentified;s__Agaricales_sp	SH220728.07FU	Mycena	Saprotroph
OTU1751	13	99.5%|100%|KC876328|k__Fungi;p__Basidiomycota;c__Agaricomycetes;o__Agaricales;f__unidentified;g__unidentified;s__Agaricales_sp	SH220728.07FU	Mycena	Saprotroph
OTU1898	13	92.5%|95.2%|AB218087|k__Fungi;p__Basidiomycota;c__Agaricomycetes;o__Atheliales;f__unidentified;g__unidentified;s__Atheliales_sp	SH010329.07FU	Unidentified	-
OTU2095	13	96.1%|100%|UDB016467|k__Fungi;p__Basidiomycota;c__Agaricomycetes;o__Trechisporales;f__Hydnodontaceae;g__Trechispora;s__Trechispora_stevensonii	SH213080.07FU	Trechispora	wood decay fungi
OTU2097	13	99.5%|100%|JX981874|k__Fungi;p__Basidiomycota;c__Microbotryomycetes;o__Sporidiobolales;f__Sporidiobolales_fam_Incertae_sedis;g__Rhodotorula;s__Rhodotorula_sp	SH213411.07FU	Rhodotorula	-
OTU231	13	98%|100%|HQ157836|k__Fungi;p__Ascomycota;c__Leotiomycetes;o__Leotiomycetes_ord_Incertae_sedis;f__Leotiomycetes_fam_Incertae_sedis;g__Meliniomyces;s__Meliniomyces_vraolstadiae	SH181085.07FU	Meliniomyces	Endophyte
OTU3133	13	98.4%|100%|AB254392|k__Fungi;p__Basidiomycota;c__Agaricomycetes;o__Atheliales;f__Atheliaceae;g__Tylospora;s__Tylospora_fibrillosa	SH213927.07FU	Tylospora	Ectomycorrhizal
OTU3825	13	97.8%|100%|UDB002252|k__Fungi;p__Basidiomycota;c__Agaricomycetes;o__Agaricales;f__Cortinariaceae;g__Cortinarius;s__Cortinarius_biformis	SH188479.07FU	Cortinarius	Ectomycorrhizal
OTU3908	13	97.8%|100%|UDB002252|k__Fungi;p__Basidiomycota;c__Agaricomycetes;o__Agaricales;f__Cortinariaceae;g__Cortinarius;s__Cortinarius_biformis	SH188479.07FU	Cortinarius	Ectomycorrhizal
OTU3964	13	95.8%|100%|KC876191|k__Fungi;p__Ascomycota;c__unidentified;o__unidentified;f__unidentified;g__unidentified;s__Ascomycota_sp	SH214267.07FU	Meliniomyces	Endophyte
OTU4095	13	98.2%|100%|EU035405|k__Fungi;p__Ascomycota;c__Eurotiomycetes;o__Chaetothyriales;f__Herpotrichiellaceae;g__Cladophialophora;s__Cladophialophora_chaetospira	SH213263.07FU	Cladophialophora	Saprotroph
OTU4258	13	89.8%|91.3%|DQ979632|k__Fungi;p__unidentified;c__unidentified;o__unidentified;f__unidentified;g__unidentified;s__Fungi_sp	SH193680.07FU	Unidentified	-
OTU4302	13	92.6%|93.1%|JX898559|k__Fungi;p__Ascomycota;c__Eurotiomycetes;o__Verrucariales;f__unidentified;g__unidentified;s__Verrucariales_sp	SH029988.07FU	Unidentified	-
OTU4338	13	93%|100%|EU292449|k__Fungi;p__Basidiomycota;c__Tremellomycetes;o__unidentified;f__unidentified;g__unidentified;s__Tremellomycetes_sp	SH182180.07FU	Unidentified	-
OTU452	13	97.1%|100%|AF062787|k__Fungi;p__Ascomycota;c__Leotiomycetes;o__Leotiomycetes_ord_Incertae_sedis;f__Myxotrichaceae;g__Oidiodendron;s__Oidiodendron_pilicola	SH216991.07FU	Oidiodendron	Ericoid Mycorrhizal
OTU4535	13	99.4%|100%|FJ475736|k__Fungi;p__Ascomycota;c__Eurotiomycetes;o__Chaetothyriales;f__Herpotrichiellaceae;g__Cladophialophora;s__Cladophialophora_sp	SH193238.07FU	Cladophialophora	Saprotroph
OTU4636	13	98%|100%|FJ475797|k__Fungi;p__Ascomycota;c__Eurotiomycetes;o__Chaetothyriales;f__Herpotrichiellaceae;g__unidentified;s__Herpotrichiellaceae_sp	SH217841.07FU	Unidentified	-
OTU4648	13	98.7%|100%|FJ475797|k__Fungi;p__Ascomycota;c__Eurotiomycetes;o__Chaetothyriales;f__Herpotrichiellaceae;g__unidentified;s__Herpotrichiellaceae_sp	SH217841.07FU	Unidentified	-
OTU485	13	98.6%|100%|AF062787|k__Fungi;p__Ascomycota;c__Leotiomycetes;o__Leotiomycetes_ord_Incertae_sedis;f__Myxotrichaceae;g__Oidiodendron;s__Oidiodendron_pilicola	SH216991.07FU	Oidiodendron	Ericoid Mycorrhizal
OTU4871	13	96.5%|95.3%|UDB020821|k__Fungi;p__Ascomycota;c__Dothideomycetes;o__Venturiales;f__Venturiaceae;g__unidentified;s__Venturiaceae_sp	SH004703.07FU	Unidentified	-
OTU507	13	98.6%|100%|AF062787|k__Fungi;p__Ascomycota;c__Leotiomycetes;o__Leotiomycetes_ord_Incertae_sedis;f__Myxotrichaceae;g__Oidiodendron;s__Oidiodendron_pilicola	SH216991.07FU	Oidiodendron	Ericoid Mycorrhizal
OTU5159	13	98.5%|91.2%|AY762619|k__Fungi;p__Ascomycota;c__Leotiomycetes;o__Leotiomycetes_ord_Incertae_sedis;f__Leotiomycetes_fam_Incertae_sedis;g__Meliniomyces;s__Meliniomyces_variabilis	SH181078.07FU	Meliniomyces	Ericoid mycorrhizal
OTU525	13	97.2%|97.9%|FJ553302|k__Fungi;p__Ascomycota;c__Leotiomycetes;o__Leotiomycetes_ord_Incertae_sedis;f__Leotiomycetes_fam_Incertae_sedis;g__Meliniomyces;s__Meliniomyces_sp	SH181116.07FU	Meliniomyces	Endophyte
OTU5338	13	100%|100%|FJ553066|k__Fungi;p__Ascomycota;c__Dothideomycetes;o__Venturiales;f__Venturiaceae;g__Venturia;s__Venturia_sp	SH219610.07FU	Venturia	Plant Pathogen
OTU5421	13	100%|91.1%|HQ157836|k__Fungi;p__Ascomycota;c__Leotiomycetes;o__Leotiomycetes_ord_Incertae_sedis;f__Leotiomycetes_fam_Incertae_sedis;g__Meliniomyces;s__Meliniomyces_vraolstadiae	SH181085.07FU	Meliniomyces	Endophyte
OTU5457	13	98.6%|97.3%|AY762619|k__Fungi;p__Ascomycota;c__Leotiomycetes;o__Leotiomycetes_ord_Incertae_sedis;f__Leotiomycetes_fam_Incertae_sedis;g__Meliniomyces;s__Meliniomyces_variabilis	SH181078.07FU	Meliniomyces	Ericoid mycorrhizal
OTU5541	13	100%|100%|FR667231|k__Fungi;p__Ascomycota;c__Pezizomycotina_cls_Incertae_sedis;o__Pezizomycotina_ord_Incertae_sedis;f__Pezizomycotina_fam_Incertae_sedis;g__Chalara;s__Chalara_piceae-abietis	SH202724.07FU	Chalara	Saprotroph
OTU6096	13	100%|100%|KC876145|k__Fungi;p__Ascomycota;c__Leotiomycetes;o__Helotiales;f__Helotiales_fam_Incertae_sedis;g__Ascocoryne;s__Ascocoryne_sp	SH192788.07FU	Ascocoryne	Saprophyte
OTU6154	13	98.6%|100%|AB481260|k__Fungi;p__Ascomycota;c__Leotiomycetes;o__Helotiales;f__Hyaloscyphaceae;g__Lachnum;s__Lachnum_pulverulentum	SH110535.07FU	Lachnum	Saprotroph
OTU6211	13	100%|100%|FR667211|k__Fungi;p__Ascomycota;c__Leotiomycetes;o__Helotiales;f__Hyaloscyphaceae;g__Cistella;s__Cistella_acuum	SH202697.07FU	Cistella	Saprotroph
OTU6990	13	90.4%|99.3%|UDB020720|k__Fungi;p__unidentified;c__unidentified;o__unidentified;f__unidentified;g__unidentified;s__Fungi_sp	SH463517.07FU	Unidentified	-
OTU1062	12	90.9%|100%|JX436920|k__Fungi;p__Basidiomycota;c__Agaricomycetes;o__Russulales;f__Russulaceae;g__Lactarius;s__Lactarius_lanceolatus	SH182391.07FU	Lactarius	Ectomycorrhizal
OTU126	12	96.6%|100%|AY762619|k__Fungi;p__Ascomycota;c__Leotiomycetes;o__Leotiomycetes_ord_Incertae_sedis;f__Leotiomycetes_fam_Incertae_sedis;g__Meliniomyces;s__Meliniomyces_variabilis	SH181078.07FU	Meliniomyces	Ericoid mycorrhizal
OTU1280	12	98.7%|100%|JX162013|k__Fungi;p__Basidiomycota;c__Agaricomycetes;o__Cantharellales;f__Ceratobasidiaceae;g__Thanatephorus;s__Thanatephorus_cucumeris	SH218694.07FU	Thanatephorus	Ectomycorrhizal
OTU198	12	98.4%|100%|AB254392|k__Fungi;p__Basidiomycota;c__Agaricomycetes;o__Atheliales;f__Atheliaceae;g__Tylospora;s__Tylospora_fibrillosa	SH213927.07FU	Tylospora	Ectomycorrhizal
OTU1992	12	100%|100%|JF300723|k__Fungi;p__Basidiomycota;c__Agaricomycetes;o__Trechisporales;f__Hydnodontaceae;g__Trechispora;s__Trechispora_sp	SH199562.07FU	Trechispora	wood decay fungi
OTU2052	12	100%|100%|JN889785|k__Fungi;p__Basidiomycota;c__Microbotryomycetes;o__unidentified;f__unidentified;g__unidentified;s__Microbotryomycetes_sp	SH213413.07FU	Unidentified	-
OTU3081	12	97.4%|100%|AB254392|k__Fungi;p__Basidiomycota;c__Agaricomycetes;o__Atheliales;f__Atheliaceae;g__Tylospora;s__Tylospora_fibrillosa	SH213927.07FU	Tylospora	Ectomycorrhizal
OTU338	12	96.5%|100%|AB847003|k__Fungi;p__Ascomycota;c__Leotiomycetes;o__unidentified;f__unidentified;g__unidentified;s__Leotiomycetes_sp	SH181093.07FU	Meliniomyces	Endophyte
OTU3505	12	97.4%|100%|AB254392|k__Fungi;p__Basidiomycota;c__Agaricomycetes;o__Atheliales;f__Atheliaceae;g__Tylospora;s__Tylospora_fibrillosa	SH213927.07FU	Tylospora	Ectomycorrhizal
OTU3588	12	99.5%|98.4%|UDB002224|k__Fungi;p__Basidiomycota;c__Agaricomycetes;o__Agaricales;f__Cortinariaceae;g__Cortinarius;s__Cortinarius_colus	SH188556.07FU	Cortinarius	Ectomycorrhizal
OTU360	12	96.5%|100%|JX857212|k__Fungi;p__Ascomycota;c__Leotiomycetes;o__Helotiales;f__Helotiaceae;g__Rhizoscyphus;s__Rhizoscyphus_sp	SH181102.07FU	Rhizoscyphus	Endophyte
OTU3787	12	97.3%|100%|UDB002252|k__Fungi;p__Basidiomycota;c__Agaricomycetes;o__Agaricales;f__Cortinariaceae;g__Cortinarius;s__Cortinarius_biformis	SH188479.07FU	Cortinarius	Ectomycorrhizal
OTU3789	12	96.2%|100%|UDB002252|k__Fungi;p__Basidiomycota;c__Agaricomycetes;o__Agaricales;f__Cortinariaceae;g__Cortinarius;s__Cortinarius_biformis	SH188479.07FU	Cortinarius	Ectomycorrhizal
OTU3865	12	97.8%|100%|UDB002252|k__Fungi;p__Basidiomycota;c__Agaricomycetes;o__Agaricales;f__Cortinariaceae;g__Cortinarius;s__Cortinarius_biformis	SH188479.07FU	Cortinarius	Ectomycorrhizal
OTU393	12	96.5%|100%|AB847003|k__Fungi;p__Ascomycota;c__Leotiomycetes;o__unidentified;f__unidentified;g__unidentified;s__Leotiomycetes_sp	SH181093.07FU	Meliniomyces	Endophyte
OTU3937	12	100%|100%|UDB000558|k__Fungi;p__Basidiomycota;c__Agaricomycetes;o__Agaricales;f__Hygrophoraceae;g__Hygrophorus;s__Hygrophorus_olivaceoalbus	SH212614.07FU	Hygrophorus	Ectomycorrhizal
OTU411	12	100%|93.7%|HQ157836|k__Fungi;p__Ascomycota;c__Leotiomycetes;o__Leotiomycetes_ord_Incertae_sedis;f__Leotiomycetes_fam_Incertae_sedis;g__Meliniomyces;s__Meliniomyces_vraolstadiae	SH181085.07FU	Meliniomyces	Endophyte
OTU4224	12	99.4%|100%|AF033490|k__Fungi;p__Ascomycota;c__Eurotiomycetes;o__Eurotiales;f__Trichocomaceae;g__Penicillium;s__Penicillium_swiecickii	SH279517.07FU	Penicillium	Saprotroph
OTU4307	12	100%|100%|AF454082|k__Fungi;p__Ascomycota;c__Eurotiomycetes;o__Eurotiales;f__Trichocomaceae;g__Penicillium;s__Penicillium_penicillioides	SH201404.07FU	Penicillium	Saprotroph
OTU4336	12	100%|100%|UDB020846|k__Fungi;p__Ascomycota;c__Sordariomycetes;o__Hypocreomycetidae_ord_Incertae_sedis;f__Plectosphaerellaceae;g__Verticillium;s__Verticillium_sp	SH477440.07FU	Verticillium	Plant Pathogen
OTU4490	12	100%|95.5%|FJ475736|k__Fungi;p__Ascomycota;c__Eurotiomycetes;o__Chaetothyriales;f__Herpotrichiellaceae;g__Cladophialophora;s__Cladophialophora_sp	SH193238.07FU	Cladophialophora	Saprotroph
OTU4627	12	96.7%|100%|UDB020792|k__Fungi;p__Ascomycota;c__Lecanoromycetes;o__Lecanorales;f__unidentified;g__unidentified;s__Lecanorales_sp	SH016370.07FU	Unidentified	-
OTU4704	12	96.5%|94.1%|AB615469|k__Fungi;p__Ascomycota;c__Dothideomycetes;o__Pleosporales;f__Cucurbitariaceae;g__Curreya;s__Curreya_sp	SH019878.07FU	Curreya	Saprotroph
OTU4758	12	97.9%|96%|HM069467|k__Fungi;p__Ascomycota;c__Leotiomycetes;o__Helotiales;f__unidentified;g__unidentified;s__Helotiales_sp	SH211718.07FU	Unidentified	-
OTU4762	12	100%|100%|AM999579|k__Fungi;p__unidentified;c__unidentified;o__unidentified;f__unidentified;g__unidentified;s__Fungi_sp	SH004854.07FU	Unidentified	-
OTU4834	12	96%|100%|KC456937|k__Fungi;p__Ascomycota;c__Leotiomycetes;o__Helotiales;f__unidentified;g__unidentified;s__Helotiales_sp	SH174323.07FU	Unidentified	-
OTU4840	12	96%|100%|HQ157836|k__Fungi;p__Ascomycota;c__Leotiomycetes;o__Leotiomycetes_ord_Incertae_sedis;f__Leotiomycetes_fam_Incertae_sedis;g__Meliniomyces;s__Meliniomyces_vraolstadiae	SH181085.07FU	Meliniomyces	Endophyte
OTU4960	12	99.3%|98%|GU174313|k__Fungi;p__Ascomycota;c__Leotiomycetes;o__Helotiales;f__unidentified;g__unidentified;s__Helotiales_sp	SH203279.07FU	Unidentified	-
OTU4996	12	96.5%|98%|AY762619|k__Fungi;p__Ascomycota;c__Leotiomycetes;o__Leotiomycetes_ord_Incertae_sedis;f__Leotiomycetes_fam_Incertae_sedis;g__Meliniomyces;s__Meliniomyces_variabilis	SH181078.07FU	Meliniomyces	Ericoid mycorrhizal
OTU5142	12	95.9%|100%|AM999693|k__Fungi;p__unidentified;c__unidentified;o__unidentified;f__unidentified;g__unidentified;s__Fungi_sp	SH021344.07FU	Unidentified	unassigned
OTU5171	12	95.8%|98%|KP889805|k__Fungi;p__unidentified;c__unidentified;o__unidentified;f__unidentified;g__unidentified;s__Fungi_sp	SH495481.07FU	Unidentified	-
OTU5370	12	97.2%|95.9%|KF428326|k__Fungi;p__Ascomycota;c__Leotiomycetes;o__unidentified;f__unidentified;g__unidentified;s__Leotiomycetes_sp	SH181080.07FU	Meliniomyces	Ectomycorrhizal
OTU5373	12	95.2%|100%|AY762619|k__Fungi;p__Ascomycota;c__Leotiomycetes;o__Leotiomycetes_ord_Incertae_sedis;f__Leotiomycetes_fam_Incertae_sedis;g__Meliniomyces;s__Meliniomyces_variabilis	SH181078.07FU	Meliniomyces	Ericoid mycorrhizal
OTU5585	12	97.2%|100%|AY762619|k__Fungi;p__Ascomycota;c__Leotiomycetes;o__Leotiomycetes_ord_Incertae_sedis;f__Leotiomycetes_fam_Incertae_sedis;g__Meliniomyces;s__Meliniomyces_variabilis	SH181078.07FU	Meliniomyces	Ericoid mycorrhizal
OTU5599	12	99.3%|98.6%|KF823596|k__Fungi;p__Ascomycota;c__Leotiomycetes;o__Helotiales;f__Helotiales_fam_Incertae_sedis;g__Leptodontidium;s__Leptodontidium_sp	SH201720.07FU	Leptodontidium	Endophyte
OTU5755	12	95.7%|97.2%|AB847003|k__Fungi;p__Ascomycota;c__Leotiomycetes;o__unidentified;f__unidentified;g__unidentified;s__Leotiomycetes_sp	SH181093.07FU	Meliniomyces	Endophyte
OTU5827	12	95.2%|100%|UDB020821|k__Fungi;p__Ascomycota;c__Dothideomycetes;o__Venturiales;f__Venturiaceae;g__unidentified;s__Venturiaceae_sp	SH004703.07FU	Unidentified	-
OTU5929	12	93.8%|100%|KF617968|k__Fungi;p__Ascomycota;c__Leotiomycetes;o__Helotiales;f__unidentified;g__unidentified;s__Helotiales_sp	SH018494.07FU	Unidentified	-
OTU6252	12	97.9%|100%|AY033087|k__Fungi;p__Ascomycota;c__Leotiomycetes;o__Helotiales;f__Vibrisseaceae;g__Phialocephala;s__Phialocephala_fortinii	SH204986.07FU	Phialocephala	Endophyte
OTU6291	12	96.5%|100%|AB847003|k__Fungi;p__Ascomycota;c__Leotiomycetes;o__unidentified;f__unidentified;g__unidentified;s__Leotiomycetes_sp	SH181093.07FU	Meliniomyces	Endophyte
OTU6352	12	99.3%|100%|JN655589|k__Fungi;p__Ascomycota;c__Leotiomycetes;o__Helotiales;f__unidentified;g__unidentified;s__Helotiales_sp	SH181119.07FU	Unidentified	-
OTU6471	12	97.8%|97.2%|AY033087|k__Fungi;p__Ascomycota;c__Leotiomycetes;o__Helotiales;f__Vibrisseaceae;g__Phialocephala;s__Phialocephala_fortinii	SH204986.07FU	Phialocephala	Endophyte
OTU6477	12	97.2%|100%|AY775684|k__Fungi;p__Ascomycota;c__Leotiomycetes;o__Rhytismatales;f__Rhytismataceae;g__Lophodermium;s__Lophodermium_piceae	SH182624.07FU	Lophodermium	Plant Pathogen
OTU6624	12	97.2%|100%|KF617439|k__Fungi;p__Ascomycota;c__unidentified;o__unidentified;f__unidentified;g__unidentified;s__Ascomycota_sp	SH013331.07FU	Unidentified	-
OTU669	12	99.2%|100%|UDB016009|k__Fungi;p__Basidiomycota;c__Agaricomycetes;o__Russulales;f__Russulaceae;g__Russula;s__Russula_ochroleuca	SH190469.07FU	Russula	Ectomycorrhizal
OTU6728	12	99.2%|92.3%|AF062787|k__Fungi;p__Ascomycota;c__Leotiomycetes;o__Leotiomycetes_ord_Incertae_sedis;f__Myxotrichaceae;g__Oidiodendron;s__Oidiodendron_pilicola	SH216991.07FU	Oidiodendron	Ericoid Mycorrhizal
OTU677	12	98.1%|100%|EF493296|k__Fungi;p__Basidiomycota;c__Agaricomycetes;o__Russulales;f__Russulaceae;g__Lactarius;s__Lactarius_rufus	SH182377.07FU	Lactarius	Ectomycorrhizal
OTU6908	12	99.3%|100%|FJ553112|k__Fungi;p__Ascomycota;c__Leotiomycetes;o__Helotiales;f__Hyaloscyphaceae;g__Arachnopeziza;s__Arachnopeziza_sp	SH216906.07FU	Arachnopeziza	Saprotroph
OTU6964	12	99.3%|100%|KF617350|k__Fungi;p__Ascomycota;c__Leotiomycetes;o__Leotiomycetes_ord_Incertae_sedis;f__Myxotrichaceae;g__Oidiodendron;s__Oidiodendron_sp	SH217024.07FU	Oidiodendron	Ericoid Mycorrhizal
OTU7059	12	98.4%|100%|KF617693|k__Fungi;p__Ascomycota;c__Dothideomycetes;o__unidentified;f__unidentified;g__unidentified;s__Dothideomycetes_sp	SH028287.07FU	Unidentified	-
OTU789	12	97.2%|100%|GU366727|k__Fungi;p__Zygomycota;c__Mortierellomycotina_cls_Incertae_sedis;o__Mortierellales;f__unidentified;g__unidentified;s__Mortierellales_sp	SH026735.07FU	Unidentified	-
OTU1478	11	99.1%|100%|UDB015579|k__Fungi;p__Basidiomycota;c__Agaricomycetes;o__Agaricales;f__Agaricaceae;g__Cystoderma;s__Cystoderma_jasonis	SH182947.07FU	Cystoderma	Saprotroph
OTU1572	11	99.5%|100%|EU427330|k__Fungi;p__Basidiomycota;c__Agaricomycetes;o__Thelephorales;f__Thelephoraceae;g__unidentified;s__Thelephoraceae_sp	SH184510.07FU	Unidentified	Ectomycorrhizal
OTU1704	11	99.5%|100%|KC876328|k__Fungi;p__Basidiomycota;c__Agaricomycetes;o__Agaricales;f__unidentified;g__unidentified;s__Agaricales_sp	SH220728.07FU	Mycena	Saprotroph
OTU1750	11	99.5%|100%|KC876328|k__Fungi;p__Basidiomycota;c__Agaricomycetes;o__Agaricales;f__unidentified;g__unidentified;s__Agaricales_sp	SH220728.07FU	Mycena	Saprotroph
OTU1791	11	99.5%|95.3%|DQ309203|k__Fungi;p__Basidiomycota;c__Agaricomycetes;o__Agaricales;f__unidentified;g__unidentified;s__Agaricales_sp	SH220719.07FU	Mycena	Saprotroph
OTU1813	11	100%|100%|HQ604745|k__Fungi;p__Basidiomycota;c__Agaricomycetes;o__Agaricales;f__Strophariaceae;g__unidentified;s__Strophariaceae_sp	SH219749.07FU	Unidentified	-
OTU233	11	98%|100%|HQ157836|k__Fungi;p__Ascomycota;c__Leotiomycetes;o__Leotiomycetes_ord_Incertae_sedis;f__Leotiomycetes_fam_Incertae_sedis;g__Meliniomyces;s__Meliniomyces_vraolstadiae	SH181085.07FU	Meliniomyces	Endophyte
OTU267	11	97.9%|100%|JX857212|k__Fungi;p__Ascomycota;c__Leotiomycetes;o__Helotiales;f__Helotiaceae;g__Rhizoscyphus;s__Rhizoscyphus_sp	SH181102.07FU	Rhizoscyphus	Endophyte
OTU2725	11	97.4%|100%|AB254392|k__Fungi;p__Basidiomycota;c__Agaricomycetes;o__Atheliales;f__Atheliaceae;g__Tylospora;s__Tylospora_fibrillosa	SH213927.07FU	Tylospora	Ectomycorrhizal
OTU3175	11	97.4%|100%|AB254392|k__Fungi;p__Basidiomycota;c__Agaricomycetes;o__Atheliales;f__Atheliaceae;g__Tylospora;s__Tylospora_fibrillosa	SH213927.07FU	Tylospora	Ectomycorrhizal
OTU3338	11	96.9%|100%|UDB017794|k__Fungi;p__Basidiomycota;c__Agaricomycetes;o__Agaricales;f__Cortinariaceae;g__Cortinarius;s__Cortinarius_brunneus	SH264910.07FU	Cortinarius	Ectomycorrhizal
OTU356	11	97.9%|100%|AY524845|k__Fungi;p__Ascomycota;c__Leotiomycetes;o__Helotiales;f__Vibrisseaceae;g__Phialocephala;s__Phialocephala_sphaeroides	SH204990.07FU	Phialocephala	Endophyte
OTU3790	11	97.3%|100%|UDB002252|k__Fungi;p__Basidiomycota;c__Agaricomycetes;o__Agaricales;f__Cortinariaceae;g__Cortinarius;s__Cortinarius_biformis	SH188479.07FU	Cortinarius	Ectomycorrhizal
OTU3990	11	99.4%|100%|EF521256|k__Fungi;p__Basidiomycota;c__Agaricomycetes;o__unidentified;f__unidentified;g__unidentified;s__Agaricomycetes_sp	SH483971.07FU	Unidentified	-
OTU4089	11	92.4%|100%|U51979|k__Fungi;p__Ascomycota;c__Leotiomycetes;o__Helotiales;f__Helotiales_fam_Incertae_sedis;g__Dactylaria;s__Dactylaria_lanosa	SH013734.07FU	Dactylaria	Plant Pathogen
OTU4096	11	98.8%|100%|KC876147|k__Fungi;p__Ascomycota;c__Eurotiomycetes;o__Chaetothyriales;f__Herpotrichiellaceae;g__Cladophialophora;s__Cladophialophora_chaetospira	SH213264.07FU	Cladophialophora	Saprotroph
OTU4162	11	98.8%|100%|JN617669|k__Fungi;p__Ascomycota;c__Eurotiomycetes;o__Eurotiales;f__Trichocomaceae;g__Penicillium;s__Penicillium_cairnsense	SH372021.07FU	Penicillium	Saprotroph
OTU4191	11	99.4%|100%|EU002915|k__Fungi;p__Ascomycota;c__Sordariomycetes;o__Diaporthales;f__Diaporthaceae;g__Phomopsis;s__Phomopsis_sp	SH192489.07FU	Phomopsis	wood decay fungi
OTU4272	11	96.8%|98.1%|EU139143|k__Fungi;p__Ascomycota;c__Eurotiomycetes;o__Chaetothyriales;f__Herpotrichiellaceae;g__Cladophialophora;s__Cladophialophora_sp	SH193243.07FU	Cladophialophora	Saprotroph
OTU4742	11	99.3%|100%|HM069467|k__Fungi;p__Ascomycota;c__Leotiomycetes;o__Helotiales;f__unidentified;g__unidentified;s__Helotiales_sp	SH211718.07FU	Unidentified	-
OTU488	11	99.3%|100%|HM069467|k__Fungi;p__Ascomycota;c__Leotiomycetes;o__Helotiales;f__unidentified;g__unidentified;s__Helotiales_sp	SH211718.07FU	Unidentified	-
OTU4913	11	95.9%|100%|KC876285|k__Fungi;p__Ascomycota;c__Dothideomycetes;o__Venturiales;f__Venturiaceae;g__unidentified;s__Venturiaceae_sp	SH219622.07FU	Unidentified	-
OTU4948	11	95.9%|100%|HQ157836|k__Fungi;p__Ascomycota;c__Leotiomycetes;o__Leotiomycetes_ord_Incertae_sedis;f__Leotiomycetes_fam_Incertae_sedis;g__Meliniomyces;s__Meliniomyces_vraolstadiae	SH181085.07FU	Meliniomyces	Endophyte
OTU5190	11	98%|100%|KC456767|k__Fungi;p__Ascomycota;c__unidentified;o__unidentified;f__unidentified;g__unidentified;s__Ascomycota_sp	SH196476.07FU	Catenulifera	Saprotroph
OTU5264	11	97.3%|100%|FJ440882|k__Fungi;p__Ascomycota;c__Dothideomycetes;o__Hysteriales;f__Gloniaceae;g__Cenococcum;s__Cenococcum_geophilum	SH214459.07FU	Cenococcum	Ectomycorrhizal
OTU5419	11	100%|100%|GU122894|k__Fungi;p__Ascomycota;c__unidentified;o__unidentified;f__unidentified;g__unidentified;s__Ascomycota_sp	SH202712.07FU	Unidentified	-
OTU5436	11	99.2%|91%|AY033087|k__Fungi;p__Ascomycota;c__Leotiomycetes;o__Helotiales;f__Vibrisseaceae;g__Phialocephala;s__Phialocephala_fortinii	SH204986.07FU	Phialocephala	Endophyte
OTU5518	11	98.6%|95.9%|EF521257|k__Fungi;p__Ascomycota;c__Leotiomycetes;o__Helotiales;f__unidentified;g__unidentified;s__Helotiales_sp	SH201686.07FU	Unidentified	-
OTU5649	11	97.9%|100%|AY762619|k__Fungi;p__Ascomycota;c__Leotiomycetes;o__Leotiomycetes_ord_Incertae_sedis;f__Leotiomycetes_fam_Incertae_sedis;g__Meliniomyces;s__Meliniomyces_variabilis	SH181078.07FU	Meliniomyces	Ericoid mycorrhizal
OTU5651	11	96.4%|96.5%|AB847003|k__Fungi;p__Ascomycota;c__Leotiomycetes;o__unidentified;f__unidentified;g__unidentified;s__Leotiomycetes_sp	SH181093.07FU	Meliniomyces	Endophyte
OTU5845	11	95.7%|97.2%|AB847003|k__Fungi;p__Ascomycota;c__Leotiomycetes;o__unidentified;f__unidentified;g__unidentified;s__Leotiomycetes_sp	SH181093.07FU	Meliniomyces	Endophyte
OTU5874	11	100%|93.8%|HQ157836|k__Fungi;p__Ascomycota;c__Leotiomycetes;o__Leotiomycetes_ord_Incertae_sedis;f__Leotiomycetes_fam_Incertae_sedis;g__Meliniomyces;s__Meliniomyces_vraolstadiae	SH181085.07FU	Meliniomyces	Endophyte
OTU5886	11	97.9%|100%|AY078145|k__Fungi;p__Ascomycota;c__Leotiomycetes;o__Helotiales;f__Vibrisseaceae;g__Acephala;s__Acephala_applanata	SH275913.07FU	Acephala	Endophyte
OTU6018	11	97.9%|100%|KJ842598|k__Fungi;p__Ascomycota;c__Leotiomycetes;o__Helotiales;f__Helotiales_fam_Incertae_sedis;g__Xenopolyscytalum;s__Xenopolyscytalum_sp	SH223448.07FU	Xenopolyscytalum	Saprotroph
OTU6071	11	97.8%|93.7%|AY524845|k__Fungi;p__Ascomycota;c__Leotiomycetes;o__Helotiales;f__Vibrisseaceae;g__Phialocephala;s__Phialocephala_sphaeroides	SH204990.07FU	Phialocephala	Endophyte
OTU6186	11	95.8%|100%|KC876191|k__Fungi;p__Ascomycota;c__unidentified;o__unidentified;f__unidentified;g__unidentified;s__Ascomycota_sp	SH214267.07FU	Meliniomyces	Endophyte
OTU6804	11	100%|95.7%|AY078145|k__Fungi;p__Ascomycota;c__Leotiomycetes;o__Helotiales;f__Vibrisseaceae;g__Acephala;s__Acephala_applanata	SH275913.07FU	Acephala	Endophyte
OTU6954	11	100%|100%|AY969479|k__Fungi;p__Ascomycota;c__Dothideomycetes;o__Venturiales;f__Venturiaceae;g__unidentified;s__Venturiaceae_sp	SH195988.07FU	Unidentified	-
OTU7009	11	100%|100%|KP889814|k__Fungi;p__unidentified;c__unidentified;o__unidentified;f__unidentified;g__unidentified;s__Fungi_sp	SH494904.07FU	Unidentified	-
OTU751	11	99.2%|100%|UDB016009|k__Fungi;p__Basidiomycota;c__Agaricomycetes;o__Russulales;f__Russulaceae;g__Russula;s__Russula_ochroleuca	SH190469.07FU	Russula	Ectomycorrhizal
OTU131	10	95.9%|100%|AY762619|k__Fungi;p__Ascomycota;c__Leotiomycetes;o__Leotiomycetes_ord_Incertae_sedis;f__Leotiomycetes_fam_Incertae_sedis;g__Meliniomyces;s__Meliniomyces_variabilis	SH181078.07FU	Meliniomyces	Ericoid mycorrhizal
OTU1483	10	97.7%|100%|EU427330|k__Fungi;p__Basidiomycota;c__Agaricomycetes;o__Thelephorales;f__Thelephoraceae;g__unidentified;s__Thelephoraceae_sp	SH184510.07FU	Unidentified	Ectomycorrhizal
OTU1491	10	97.7%|100%|EU427330|k__Fungi;p__Basidiomycota;c__Agaricomycetes;o__Thelephorales;f__Thelephoraceae;g__unidentified;s__Thelephoraceae_sp	SH184510.07FU	Unidentified	Ectomycorrhizal
OTU1817	10	100%|100%|FN908919|k__Fungi;p__Basidiomycota;c__Microbotryomycetes;o__Leucosporidiales;f__Leucosporidiaceae;g__Leucosporidium;s__Leucosporidium_drummii	SH100809.07FU	Leucosporidium	-
OTU1939	10	96.7%|100%|KF359596|k__Fungi;p__Basidiomycota;c__Agaricomycetes;o__Agaricales;f__Strophariaceae;g__Galerina;s__Galerina_sp	SH176957.07FU	Galerina	Saprotroph
OTU2193	10	100%|100%|UDB016352|k__Fungi;p__Basidiomycota;c__Agaricomycetes;o__Atheliales;f__Atheliaceae;g__Athelia;s__Athelia_decipiens	SH180228.07FU	Athelia	Lichenized
OTU2714	10	100%|94.8%|UDB002638|k__Fungi;p__Basidiomycota;c__Agaricomycetes;o__Atheliales;f__Atheliaceae;g__Tylospora;s__Tylospora_asterophora	SH197766.07FU	Tylospora	Ectomycorrhizal
OTU390	10	99.3%|100%|KC876191|k__Fungi;p__Ascomycota;c__unidentified;o__unidentified;f__unidentified;g__unidentified;s__Ascomycota_sp	SH214267.07FU	Meliniomyces	Endophyte
OTU4103	10	98.2%|100%|KF617528|k__Fungi;p__Ascomycota;c__Dothideomycetes;o__Capnodiales;f__unidentified;g__unidentified;s__Capnodiales_sp	SH472617.07FU	Unidentified	-
OTU4241	10	93.8%|100%|AB847000|k__Fungi;p__Ascomycota;c__Sordariomycetes;o__Sordariomycetidae_ord_Incertae_sedis;f__Annulatascaceae;g__Conlarium;s__Conlarium_sp	SH020437.07FU	Conlarium	Saprotroph
OTU4318	10	89%|96.9%|UDB020788|k__Fungi;p__Ascomycota;c__Dothideomycetes;o__Capnodiales;f__unidentified;g__unidentified;s__Capnodiales_sp	SH019202.07FU	Unidentified	-
OTU465	10	97.3%|100%|AY762619|k__Fungi;p__Ascomycota;c__Leotiomycetes;o__Leotiomycetes_ord_Incertae_sedis;f__Leotiomycetes_fam_Incertae_sedis;g__Meliniomyces;s__Meliniomyces_variabilis	SH181078.07FU	Meliniomyces	Ericoid mycorrhizal
OTU4670	10	100%|97.4%|Z54105|k__Fungi;p__Ascomycota;c__Sordariomycetes;o__Hypocreales;f__Ophiocordycipitaceae;g__Tolypocladium;s__Tolypocladium_cylindrosporum	SH184964.07FU	Tolypocladium	Animal pathogen
OTU5139	10	97.3%|100%|GQ411266|k__Fungi;p__Ascomycota;c__Pezizomycotina_cls_Incertae_sedis;o__Pezizomycotina_ord_Incertae_sedis;f__Pezizomycotina_fam_Incertae_sedis;g__Fontanospora;s__Fontanospora_fusiramosa	SH184431.07FU	Fontanospora	Saprotroph
OTU5260	10	97.3%|100%|FJ440882|k__Fungi;p__Ascomycota;c__Dothideomycetes;o__Hysteriales;f__Gloniaceae;g__Cenococcum;s__Cenococcum_geophilum	SH214459.07FU	Cenococcum	Ectomycorrhizal
OTU5270	10	97.3%|100%|FJ440882|k__Fungi;p__Ascomycota;c__Dothideomycetes;o__Hysteriales;f__Gloniaceae;g__Cenococcum;s__Cenococcum_geophilum	SH214459.07FU	Cenococcum	Ectomycorrhizal
OTU5422	10	100%|93.2%|UDB002570|k__Fungi;p__Ascomycota;c__Leotiomycetes;o__Helotiales;f__unidentified;g__unidentified;s__Helotiales_sp	SH201649.07FU	Unidentified	-
OTU5448	10	95.9%|100%|HQ157836|k__Fungi;p__Ascomycota;c__Leotiomycetes;o__Leotiomycetes_ord_Incertae_sedis;f__Leotiomycetes_fam_Incertae_sedis;g__Meliniomyces;s__Meliniomyces_vraolstadiae	SH181085.07FU	Meliniomyces	Endophyte
OTU5801	10	96.6%|100%|GU174275|k__Fungi;p__Ascomycota;c__Pezizomycotina_cls_Incertae_sedis;o__Pezizomycotina_ord_Incertae_sedis;f__Pezizomycotina_fam_Incertae_sedis;g__Chalara;s__Chalara_sp	SH201715.07FU	Chalara	Saprotroph
OTU5861	10	95.7%|95.2%|LK052787|k__Fungi;p__Ascomycota;c__Leotiomycetes;o__unidentified;f__unidentified;g__unidentified;s__Leotiomycetes_sp	SH174986.07FU	Unidentified	-
OTU5976	10	97.2%|100%|UDB020821|k__Fungi;p__Ascomycota;c__Dothideomycetes;o__Venturiales;f__Venturiaceae;g__unidentified;s__Venturiaceae_sp	SH004703.07FU	Unidentified	-
OTU6121	10	96.5%|100%|AY762619|k__Fungi;p__Ascomycota;c__Leotiomycetes;o__Leotiomycetes_ord_Incertae_sedis;f__Leotiomycetes_fam_Incertae_sedis;g__Meliniomyces;s__Meliniomyces_variabilis	SH181078.07FU	Meliniomyces	Ericoid mycorrhizal
OTU6193	10	96.4%|95.8%|HQ211522|k__Fungi;p__Ascomycota;c__Leotiomycetes;o__unidentified;f__unidentified;g__unidentified;s__Leotiomycetes_sp	SH181079.07FU	Unidentified	-
OTU6458	10	99.2%|91.6%|AF062787|k__Fungi;p__Ascomycota;c__Leotiomycetes;o__Leotiomycetes_ord_Incertae_sedis;f__Myxotrichaceae;g__Oidiodendron;s__Oidiodendron_pilicola	SH216991.07FU	Oidiodendron	Ericoid Mycorrhizal
OTU674	10	97.3%|100%|EF493296|k__Fungi;p__Basidiomycota;c__Agaricomycetes;o__Russulales;f__Russulaceae;g__Lactarius;s__Lactarius_rufus	SH182377.07FU	Lactarius	Ectomycorrhizal
OTU6851	10	100%|93.6%|AY969479|k__Fungi;p__Ascomycota;c__Dothideomycetes;o__Venturiales;f__Venturiaceae;g__unidentified;s__Venturiaceae_sp	SH195988.07FU	Unidentified	-
OTU6867	10	97.9%|100%|AF062787|k__Fungi;p__Ascomycota;c__Leotiomycetes;o__Leotiomycetes_ord_Incertae_sedis;f__Myxotrichaceae;g__Oidiodendron;s__Oidiodendron_pilicola	SH216991.07FU	Oidiodendron	Ericoid Mycorrhizal
OTU6928	10	100%|100%|AF062791|k__Fungi;p__Ascomycota;c__Leotiomycetes;o__Leotiomycetes_ord_Incertae_sedis;f__Myxotrichaceae;g__Oidiodendron;s__Oidiodendron_echinulatum	SH217004.07FU	Oidiodendron	Ericoid Mycorrhizal
OTU7094	10	97.5%|98.4%|FR877526|k__Fungi;p__Ascomycota;c__Archaeorhizomycetes;o__Archaeorhizomycetales;f__Archaeorhizomycetaceae;g__Archaeorhizomyces;s__Archaeorhizomyces_sp	SH180492.07FU	Archaeorhizomyces	saprotroph
OTU7185	10	100%|100%|HM069472|k__Fungi;p__Ascomycota;c__Archaeorhizomycetes;o__Archaeorhizomycetales;f__Archaeorhizomycetaceae;g__Archaeorhizomyces;s__Archaeorhizomyces_sp	SH209756.07FU	Archaeorhizomyces	saprotroph
OTU87	10	99.3%|100%|KF823596|k__Fungi;p__Ascomycota;c__Leotiomycetes;o__Helotiales;f__Helotiales_fam_Incertae_sedis;g__Leptodontidium;s__Leptodontidium_sp	SH201720.07FU	Leptodontidium	Endophyte
OTU1264	9	99.6%|100%|UDB020834|k__Fungi;p__unidentified;c__unidentified;o__unidentified;f__unidentified;g__unidentified;s__Fungi_sp	SH481808.07FU	Unidentified	-
OTU1475	9	97.7%|100%|EU427330|k__Fungi;p__Basidiomycota;c__Agaricomycetes;o__Thelephorales;f__Thelephoraceae;g__unidentified;s__Thelephoraceae_sp	SH184510.07FU	Unidentified	Ectomycorrhizal
OTU1482	9	99.1%|100%|EU427330|k__Fungi;p__Basidiomycota;c__Agaricomycetes;o__Thelephorales;f__Thelephoraceae;g__unidentified;s__Thelephoraceae_sp	SH184510.07FU	Unidentified	Ectomycorrhizal
OTU1615	9	99.1%|100%|JN032524|k__Fungi;p__Basidiomycota;c__Agaricomycetes;o__Agaricales;f__unidentified;g__unidentified;s__Agaricales_sp	SH176916.07FU	Galerina	Saprotroph
OTU1756	9	99.5%|100%|KC876328|k__Fungi;p__Basidiomycota;c__Agaricomycetes;o__Agaricales;f__unidentified;g__unidentified;s__Agaricales_sp	SH220728.07FU	Mycena	Saprotroph
OTU1789	9	100%|100%|AJ585508|k__Fungi;p__Basidiomycota;c__Agaricomycetes;o__Agaricales;f__Strophariaceae;g__Galerina;s__Galerina_pseudocamerina	SH176927.07FU	Galerina	Saprotroph
OTU182	9	97.1%|97.9%|AF062798|k__Fungi;p__Ascomycota;c__Leotiomycetes;o__Leotiomycetes_ord_Incertae_sedis;f__Myxotrichaceae;g__Oidiodendron;s__Oidiodendron_maius	SH216987.07FU	Oidiodendron	Ericoid Mycorrhizal
OTU2066	9	98.5%|100%|FJ157084|k__Fungi;p__Basidiomycota;c__Agaricomycetes;o__Agaricales;f__Cortinariaceae;g__Cortinarius;s__Cortinarius_semisanguineus	SH212101.07FU	Cortinarius	Ectomycorrhizal
OTU2239	9	95.4%|100%|UDB001751|k__Fungi;p__Basidiomycota;c__Agaricomycetes;o__Atheliales;f__Atheliaceae;g__Piloderma;s__Piloderma_sphaerosporum	SH196824.07FU	Piloderma	Ectomycorrhizal
OTU2572	9	100%|94.9%|UDB001751|k__Fungi;p__Basidiomycota;c__Agaricomycetes;o__Atheliales;f__Atheliaceae;g__Piloderma;s__Piloderma_sphaerosporum	SH196824.07FU	Piloderma	Ectomycorrhizal
OTU300	9	98.6%|100%|KP889477|k__Fungi;p__unidentified;c__unidentified;o__unidentified;f__unidentified;g__unidentified;s__Fungi_sp	SH493673.07FU	Unidentified	-
OTU3193	9	97.8%|94.8%|AB254392|k__Fungi;p__Basidiomycota;c__Agaricomycetes;o__Atheliales;f__Atheliaceae;g__Tylospora;s__Tylospora_fibrillosa	SH213927.07FU	Tylospora	Ectomycorrhizal
OTU3249	9	97.4%|100%|AB254392|k__Fungi;p__Basidiomycota;c__Agaricomycetes;o__Atheliales;f__Atheliaceae;g__Tylospora;s__Tylospora_fibrillosa	SH213927.07FU	Tylospora	Ectomycorrhizal
OTU3307	9	97.4%|100%|AB254392|k__Fungi;p__Basidiomycota;c__Agaricomycetes;o__Atheliales;f__Atheliaceae;g__Tylospora;s__Tylospora_fibrillosa	SH213927.07FU	Tylospora	Ectomycorrhizal
OTU3561	9	97.9%|100%|UDB017794|k__Fungi;p__Basidiomycota;c__Agaricomycetes;o__Agaricales;f__Cortinariaceae;g__Cortinarius;s__Cortinarius_brunneus	SH264910.07FU	Cortinarius	Ectomycorrhizal
OTU3574	9	96.8%|98.4%|AB254392|k__Fungi;p__Basidiomycota;c__Agaricomycetes;o__Atheliales;f__Atheliaceae;g__Tylospora;s__Tylospora_fibrillosa	SH213927.07FU	Tylospora	Ectomycorrhizal
OTU3709	9	97.6%|90.4%|AB254392|k__Fungi;p__Basidiomycota;c__Agaricomycetes;o__Atheliales;f__Atheliaceae;g__Tylospora;s__Tylospora_fibrillosa	SH213927.07FU	Tylospora	Ectomycorrhizal
OTU3828	9	97.8%|100%|UDB002252|k__Fungi;p__Basidiomycota;c__Agaricomycetes;o__Agaricales;f__Cortinariaceae;g__Cortinarius;s__Cortinarius_biformis	SH188479.07FU	Cortinarius	Ectomycorrhizal
OTU3921	9	97.2%|98.4%|UDB000558|k__Fungi;p__Basidiomycota;c__Agaricomycetes;o__Agaricales;f__Hygrophoraceae;g__Hygrophorus;s__Hygrophorus_olivaceoalbus	SH212614.07FU	Hygrophorus	Ectomycorrhizal
OTU397	9	96.4%|98.6%|AF062807|k__Fungi;p__Ascomycota;c__Leotiomycetes;o__Leotiomycetes_ord_Incertae_sedis;f__Myxotrichaceae;g__Oidiodendron;s__Oidiodendron_tenuissimum	SH216999.07FU	Oidiodendron	Ericoid Mycorrhizal
OTU420	9	98.6%|100%|KC876191|k__Fungi;p__Ascomycota;c__unidentified;o__unidentified;f__unidentified;g__unidentified;s__Ascomycota_sp	SH214267.07FU	Meliniomyces	Endophyte
OTU421	9	98.6%|100%|KC876191|k__Fungi;p__Ascomycota;c__unidentified;o__unidentified;f__unidentified;g__unidentified;s__Ascomycota_sp	SH214267.07FU	Meliniomyces	Endophyte
OTU4247	9	100%|100%|FJ820734|k__Fungi;p__Ascomycota;c__Eurotiomycetes;o__Chaetothyriales;f__unidentified;g__unidentified;s__Chaetothyriales_sp	SH207075.07FU	Unidentified	-
OTU4395	9	98.1%|98.7%|AM260819|k__Fungi;p__Ascomycota;c__Eurotiomycetes;o__Chaetothyriales;f__unidentified;g__unidentified;s__Chaetothyriales_sp	SH208594.07FU	Unidentified	-
OTU4480	9	98.1%|100%|JQ666464|k__Fungi;p__Rozellomycota;c__unidentified;o__unidentified;f__unidentified;g__unidentified;s__Rozellomycota_sp	SH001662.07FU	Unidentified	-
OTU4485	9	99.4%|100%|AM999645|k__Fungi;p__Basidiomycota;c__Tremellomycetes;o__Cystofilobasidiales;f__unidentified;g__unidentified;s__Cystofilobasidiales_sp	SH182182.07FU	Unidentified	-
OTU4763	9	97.8%|90%|AY762619|k__Fungi;p__Ascomycota;c__Leotiomycetes;o__Leotiomycetes_ord_Incertae_sedis;f__Leotiomycetes_fam_Incertae_sedis;g__Meliniomyces;s__Meliniomyces_variabilis	SH181078.07FU	Meliniomyces	Ericoid mycorrhizal
OTU482	9	98.6%|100%|AF062787|k__Fungi;p__Ascomycota;c__Leotiomycetes;o__Leotiomycetes_ord_Incertae_sedis;f__Myxotrichaceae;g__Oidiodendron;s__Oidiodendron_pilicola	SH216991.07FU	Oidiodendron	Ericoid Mycorrhizal
OTU4872	9	97.2%|95.3%|UDB020609|k__Fungi;p__Ascomycota;c__Dothideomycetes;o__Venturiales;f__Venturiaceae;g__unidentified;s__Venturiaceae_sp	SH004705.07FU	Unidentified	-
OTU5009	9	98%|100%|KU559682|k__Fungi;p__unidentified;c__unidentified;o__unidentified;f__unidentified;g__unidentified;s__Fungi_sp	SH489682.07FU	Unidentified	-
OTU5158	9	95.1%|97.3%|AY762619|k__Fungi;p__Ascomycota;c__Leotiomycetes;o__Leotiomycetes_ord_Incertae_sedis;f__Leotiomycetes_fam_Incertae_sedis;g__Meliniomyces;s__Meliniomyces_variabilis	SH181078.07FU	Meliniomyces	Ericoid mycorrhizal
OTU5188	9	100%|100%|UDB020451|k__Fungi;p__Ascomycota;c__Leotiomycetes;o__Helotiales;f__Hyaloscyphaceae;g__Calycina;s__Calycina_ellisii	SH220077.07FU	Calycina	Saprotroph
OTU5229	9	95.8%|97.3%|JQ346979|k__Fungi;p__Ascomycota;c__Leotiomycetes;o__unidentified;f__unidentified;g__unidentified;s__Leotiomycetes_sp	SH181083.07FU	Pezoloma	Ericoid Mycorrhizal
OTU5389	9	100%|100%|EF093185|k__Fungi;p__Ascomycota;c__Pezizomycotina_cls_Incertae_sedis;o__Pezizomycotina_ord_Incertae_sedis;f__Pezizomycotina_fam_Incertae_sedis;g__Gyoerffyella;s__Gyoerffyella_sp	SH184430.07FU	Gyoerffyella	Saprotroph
OTU5465	9	100%|100%|UDB020902|k__Fungi;p__Ascomycota;c__Leotiomycetes;o__Helotiales;f__unidentified;g__unidentified;s__Helotiales_sp	SH018537.07FU	Unidentified	-
OTU5524	9	97.7%|90.4%|AF062807|k__Fungi;p__Ascomycota;c__Leotiomycetes;o__Leotiomycetes_ord_Incertae_sedis;f__Myxotrichaceae;g__Oidiodendron;s__Oidiodendron_tenuissimum	SH216999.07FU	Oidiodendron	Ericoid Mycorrhizal
OTU5536	9	97.9%|100%|AY394919|k__Fungi;p__unidentified;c__unidentified;o__unidentified;f__unidentified;g__unidentified;s__Fungi_sp	SH199612.07FU	Cenococcum	Ectomycorrhizal
OTU5642	9	98.6%|97.9%|HQ157836|k__Fungi;p__Ascomycota;c__Leotiomycetes;o__Leotiomycetes_ord_Incertae_sedis;f__Leotiomycetes_fam_Incertae_sedis;g__Meliniomyces;s__Meliniomyces_vraolstadiae	SH181085.07FU	Meliniomyces	Endophyte
OTU5720	9	96.5%|97.9%|UDB020821|k__Fungi;p__Ascomycota;c__Dothideomycetes;o__Venturiales;f__Venturiaceae;g__unidentified;s__Venturiaceae_sp	SH004703.07FU	Unidentified	-
OTU5788	9	96.5%|100%|AY762619|k__Fungi;p__Ascomycota;c__Leotiomycetes;o__Leotiomycetes_ord_Incertae_sedis;f__Leotiomycetes_fam_Incertae_sedis;g__Meliniomyces;s__Meliniomyces_variabilis	SH181078.07FU	Meliniomyces	Ericoid mycorrhizal
OTU5808	9	97.9%|100%|HM069429|k__Fungi;p__Rozellomycota;c__unidentified;o__unidentified;f__unidentified;g__unidentified;s__Rozellomycota_sp	SH025236.07FU	Unidentified	-
OTU5813	9	95.8%|98.6%|AY762619|k__Fungi;p__Ascomycota;c__Leotiomycetes;o__Leotiomycetes_ord_Incertae_sedis;f__Leotiomycetes_fam_Incertae_sedis;g__Meliniomyces;s__Meliniomyces_variabilis	SH181078.07FU	Meliniomyces	Ericoid mycorrhizal
OTU5955	9	97.1%|94.5%|JX857212|k__Fungi;p__Ascomycota;c__Leotiomycetes;o__Helotiales;f__Helotiaceae;g__Rhizoscyphus;s__Rhizoscyphus_sp	SH181102.07FU	Rhizoscyphus	Endophyte
OTU6067	9	98.6%|100%|KC876191|k__Fungi;p__Ascomycota;c__unidentified;o__unidentified;f__unidentified;g__unidentified;s__Ascomycota_sp	SH214267.07FU	Meliniomyces	Endophyte
OTU6081	9	95.7%|97.2%|AB847029|k__Fungi;p__Ascomycota;c__Leotiomycetes;o__unidentified;f__unidentified;g__unidentified;s__Leotiomycetes_sp	SH181082.07FU	Meliniomyces	Ericoid mycorrhizal
OTU6153	9	95.8%|100%|UDB020699|k__Fungi;p__Ascomycota;c__Leotiomycetes;o__Helotiales;f__unidentified;g__unidentified;s__Helotiales_sp	SH477447.07FU	Unidentified	-
OTU6184	9	97.7%|91%|AY033087|k__Fungi;p__Ascomycota;c__Leotiomycetes;o__Helotiales;f__Vibrisseaceae;g__Phialocephala;s__Phialocephala_fortinii	SH204986.07FU	Phialocephala	Endophyte
OTU6517	9	97.8%|93.7%|AY762619|k__Fungi;p__Ascomycota;c__Leotiomycetes;o__Leotiomycetes_ord_Incertae_sedis;f__Leotiomycetes_fam_Incertae_sedis;g__Meliniomyces;s__Meliniomyces_variabilis	SH181078.07FU	Meliniomyces	Ericoid mycorrhizal
OTU6548	9	100%|100%|UDB020804|k__Fungi;p__Ascomycota;c__unidentified;o__unidentified;f__unidentified;g__unidentified;s__Ascomycota_sp	SH199122.07FU	Mycosymbioces	-
OTU6686	9	99.3%|100%|UDB020732|k__Fungi;p__Ascomycota;c__Leotiomycetes;o__Helotiales;f__unidentified;g__unidentified;s__Helotiales_sp	SH471644.07FU	Unidentified	-
OTU6733	9	92.1%|98.6%|KP889673|k__Fungi;p__unidentified;c__unidentified;o__unidentified;f__unidentified;g__unidentified;s__Fungi_sp	SH495468.07FU	Unidentified	-
OTU6735	9	95.8%|100%|AJ319078|k__Fungi;p__Ascomycota;c__Leotiomycetes;o__Leotiales;f__Leotiaceae;g__Pezoloma;s__Pezoloma_ericae	SH214266.07FU	Pezoloma	Ericoid Mycorrhizal
OTU6745	9	100%|100%|AM999597|k__Fungi;p__unidentified;c__unidentified;o__unidentified;f__unidentified;g__unidentified;s__Fungi_sp	SH196136.07FU	Unidentified	-
OTU6767	9	100%|100%|HQ157891|k__Fungi;p__Ascomycota;c__Leotiomycetes;o__Leotiomycetes_ord_Incertae_sedis;f__Myxotrichaceae;g__Oidiodendron;s__Oidiodendron_echinulatum	SH216993.07FU	Oidiodendron	Ericoid Mycorrhizal
OTU6852	9	99.2%|93.6%|JX857212|k__Fungi;p__Ascomycota;c__Leotiomycetes;o__Helotiales;f__Helotiaceae;g__Rhizoscyphus;s__Rhizoscyphus_sp	SH181102.07FU	Rhizoscyphus	Endophyte
OTU6878	9	95%|100%|UDB004116|k__Fungi;p__Ascomycota;c__Leotiomycetes;o__Leotiomycetes_ord_Incertae_sedis;f__Myxotrichaceae;g__Oidiodendron;s__Oidiodendron_sp	SH217013.07FU	Oidiodendron	Ericoid Mycorrhizal
OTU6969	9	97.1%|97.8%|EF433960|k__Fungi;p__unidentified;c__unidentified;o__unidentified;f__unidentified;g__unidentified;s__Fungi_sp	SH182153.07FU	Unidentified	-
OTU6970	9	92.8%|100%|UDB020720|k__Fungi;p__unidentified;c__unidentified;o__unidentified;f__unidentified;g__unidentified;s__Fungi_sp	SH463517.07FU	Unidentified	-
OTU740	9	100%|100%|HQ630293|k__Fungi;p__Zygomycota;c__Mortierellomycotina_cls_Incertae_sedis;o__Mortierellales;f__Mortierellaceae;g__Mortierella;s__Mortierella_gemmifera	SH185196.07FU	Mortierella	Saprotroph
OTU99	9	98.6%|100%|KC876191|k__Fungi;p__Ascomycota;c__unidentified;o__unidentified;f__unidentified;g__unidentified;s__Ascomycota_sp	SH214267.07FU	Meliniomyces	Endophyte
OTU0	8	98%|100%|HQ157836|k__Fungi;p__Ascomycota;c__Leotiomycetes;o__Leotiomycetes_ord_Incertae_sedis;f__Leotiomycetes_fam_Incertae_sedis;g__Meliniomyces;s__Meliniomyces_vraolstadiae	SH181085.07FU	Meliniomyces	Endophyte
OTU111	8	97.9%|100%|AY524845|k__Fungi;p__Ascomycota;c__Leotiomycetes;o__Helotiales;f__Vibrisseaceae;g__Phialocephala;s__Phialocephala_sphaeroides	SH204990.07FU	Phialocephala	Endophyte
OTU1187	8	100%|100%|HQ021994|k__Fungi;p__Zygomycota;c__Mortierellomycotina_cls_Incertae_sedis;o__Mortierellales;f__Mortierellaceae;g__Mortierella;s__Mortierella_sp	SH023421.07FU	Mortierella	Saprotroph
OTU1196	8	99.2%|100%|JN943793|k__Fungi;p__Zygomycota;c__Mortierellomycotina_cls_Incertae_sedis;o__Mortierellales;f__Mortierellaceae;g__Mortierella;s__Mortierella_humilis	SH196779.07FU	Mortierella	Saprotroph
OTU157	8	96.5%|100%|AB847003|k__Fungi;p__Ascomycota;c__Leotiomycetes;o__unidentified;f__unidentified;g__unidentified;s__Leotiomycetes_sp	SH181093.07FU	Meliniomyces	Endophyte
OTU1591	8	97.2%|100%|EU427330|k__Fungi;p__Basidiomycota;c__Agaricomycetes;o__Thelephorales;f__Thelephoraceae;g__unidentified;s__Thelephoraceae_sp	SH184510.07FU	Unidentified	Ectomycorrhizal
OTU1673	8	100%|92%|HM190112|k__Fungi;p__Basidiomycota;c__Agaricomycetes;o__Agaricales;f__Mycenaceae;g__Mycena;s__Mycena_cinerella	SH220720.07FU	Mycena	Saprotroph
OTU1798	8	97.6%|100%|KF823628|k__Fungi;p__Basidiomycota;c__Agaricomycetes;o__Agaricales;f__unidentified;g__unidentified;s__Agaricales_sp	SH201434.07FU	Mycena	Saprotroph
OTU18	8	99%|100%|JF300815|k__Fungi;p__Basidiomycota;c__Agaricomycetes;o__Agaricales;f__unidentified;g__unidentified;s__Agaricales_sp	SH176953.07FU	Galerina	Saprotroph
OTU1996	8	100%|100%|AY969492|k__Fungi;p__Basidiomycota;c__Microbotryomycetes;o__unidentified;f__unidentified;g__unidentified;s__Microbotryomycetes_sp	SH213412.07FU	Unidentified	-
OTU2023	8	100%|100%|AJ585453|k__Fungi;p__Basidiomycota;c__Agaricomycetes;o__Agaricales;f__Strophariaceae;g__Galerina;s__Galerina_cephalotricha	SH176933.07FU	Galerina	Saprotroph
OTU2099	8	100%|100%|AM490945|k__Fungi;p__Basidiomycota;c__Agaricomycetes;o__Thelephorales;f__Thelephoraceae;g__Pseudotomentella;s__Pseudotomentella_humicola	SH199320.07FU	Pseudotomentella	Ectomycorrhizal
OTU211	8	97.1%|97.9%|AF062798|k__Fungi;p__Ascomycota;c__Leotiomycetes;o__Leotiomycetes_ord_Incertae_sedis;f__Myxotrichaceae;g__Oidiodendron;s__Oidiodendron_maius	SH216987.07FU	Oidiodendron	Ericoid Mycorrhizal
OTU2213	8	94.5%|100%|GU366695|k__Fungi;p__Basidiomycota;c__Agaricomycetes;o__Atheliales;f__unidentified;g__unidentified;s__Atheliales_sp	SH485840.07FU	Unidentified	-
OTU2291	8	98.5%|100%|UDB001751|k__Fungi;p__Basidiomycota;c__Agaricomycetes;o__Atheliales;f__Atheliaceae;g__Piloderma;s__Piloderma_sphaerosporum	SH196824.07FU	Piloderma	Ectomycorrhizal
OTU2336	8	98.5%|100%|UDB001751|k__Fungi;p__Basidiomycota;c__Agaricomycetes;o__Atheliales;f__Atheliaceae;g__Piloderma;s__Piloderma_sphaerosporum	SH196824.07FU	Piloderma	Ectomycorrhizal
OTU2707	8	91.7%|100%|UDB014861|k__Fungi;p__unidentified;c__unidentified;o__unidentified;f__unidentified;g__unidentified;s__Fungi_sp	SH526196.07FU	Unidentified	-
OTU310	8	98.6%|100%|HQ157836|k__Fungi;p__Ascomycota;c__Leotiomycetes;o__Leotiomycetes_ord_Incertae_sedis;f__Leotiomycetes_fam_Incertae_sedis;g__Meliniomyces;s__Meliniomyces_vraolstadiae	SH181085.07FU	Meliniomyces	Endophyte
OTU3161	8	97.4%|100%|AB254392|k__Fungi;p__Basidiomycota;c__Agaricomycetes;o__Atheliales;f__Atheliaceae;g__Tylospora;s__Tylospora_fibrillosa	SH213927.07FU	Tylospora	Ectomycorrhizal
OTU3190	8	97.4%|100%|AB254392|k__Fungi;p__Basidiomycota;c__Agaricomycetes;o__Atheliales;f__Atheliaceae;g__Tylospora;s__Tylospora_fibrillosa	SH213927.07FU	Tylospora	Ectomycorrhizal
OTU3278	8	97.4%|100%|AB254392|k__Fungi;p__Basidiomycota;c__Agaricomycetes;o__Atheliales;f__Atheliaceae;g__Tylospora;s__Tylospora_fibrillosa	SH213927.07FU	Tylospora	Ectomycorrhizal
OTU345	8	97.1%|97.9%|AF062798|k__Fungi;p__Ascomycota;c__Leotiomycetes;o__Leotiomycetes_ord_Incertae_sedis;f__Myxotrichaceae;g__Oidiodendron;s__Oidiodendron_maius	SH216987.07FU	Oidiodendron	Ericoid Mycorrhizal
OTU3547	8	96.3%|100%|AB254392|k__Fungi;p__Basidiomycota;c__Agaricomycetes;o__Atheliales;f__Atheliaceae;g__Tylospora;s__Tylospora_fibrillosa	SH213927.07FU	Tylospora	Ectomycorrhizal
OTU3573	8	96.8%|100%|UDB000436|k__Fungi;p__Basidiomycota;c__Agaricomycetes;o__Boletales;f__Boletaceae;g__Imleria;s__Imleria_badia	SH216653.07FU	Imleria	Ectomycorrhizal
OTU389	8	98.6%|100%|AF062787|k__Fungi;p__Ascomycota;c__Leotiomycetes;o__Leotiomycetes_ord_Incertae_sedis;f__Myxotrichaceae;g__Oidiodendron;s__Oidiodendron_pilicola	SH216991.07FU	Oidiodendron	Ericoid Mycorrhizal
OTU392	8	99.3%|100%|AJ319078|k__Fungi;p__Ascomycota;c__Leotiomycetes;o__Leotiales;f__Leotiaceae;g__Pezoloma;s__Pezoloma_ericae	SH214266.07FU	Pezoloma	Ericoid Mycorrhizal
OTU3939	8	96.7%|100%|FJ475676|k__Fungi;p__Basidiomycota;c__unidentified;o__unidentified;f__unidentified;g__unidentified;s__Basidiomycota_sp	SH207620.07FU	Unidentified	-
OTU4022	8	100%|100%|AY618685|k__Fungi;p__Ascomycota;c__Sordariomycetes;o__Ophiostomatales;f__Ophiostomataceae;g__Sporothrix;s__Sporothrix_sp	SH206496.07FU	Sporothrix	Animal pathogen
OTU4075	8	96.5%|100%|AY843201|k__Fungi;p__Ascomycota;c__Eurotiomycetes;o__Chaetothyriales;f__Herpotrichiellaceae;g__Capronia;s__Capronia_sp	SH213271.07FU	Capronia	Endophyte
OTU4080	8	97.1%|100%|EU035405|k__Fungi;p__Ascomycota;c__Eurotiomycetes;o__Chaetothyriales;f__Herpotrichiellaceae;g__Cladophialophora;s__Cladophialophora_chaetospira	SH213263.07FU	Cladophialophora	Saprotroph
OTU410	8	98.6%|100%|AF062787|k__Fungi;p__Ascomycota;c__Leotiomycetes;o__Leotiomycetes_ord_Incertae_sedis;f__Myxotrichaceae;g__Oidiodendron;s__Oidiodendron_pilicola	SH216991.07FU	Oidiodendron	Ericoid Mycorrhizal
OTU4234	8	100%|100%|FJ205457|k__Fungi;p__Ascomycota;c__Sordariomycetes;o__Hypocreales;f__Hypocreales_fam_Incertae_sedis;g__Ilyonectria;s__Ilyonectria_destructans	SH019336.07FU	Ilyonectria	Saprotroph
OTU4263	8	100%|100%|HQ880761|k__Fungi;p__Ascomycota;c__Sordariomycetes;o__Hypocreales;f__Cordycipitaceae;g__Beauveria;s__Beauveria_bassiana	SH421220.07FU	Beauveria	Animal pathogen
OTU4330	8	100%|100%|EU673081|k__Fungi;p__Basidiomycota;c__Tremellomycetes;o__Tremellales;f__Tremellales_fam_Incertae_sedis;g__Tremella;s__Tremella_encephala	SH222134.07FU	Tremella	Mycoparasite
OTU4417	8	97.9%|92.4%|GU998515|k__Fungi;p__Ascomycota;c__Eurotiomycetes;o__Chaetothyriales;f__unidentified;g__unidentified;s__Chaetothyriales_sp	SH012608.07FU	Unidentified	-
OTU4502	8	99.4%|100%|EF627451|k__Fungi;p__Ascomycota;c__Dothideomycetes;o__Capnodiales;f__Mycosphaerellaceae;g__unidentified;s__Mycosphaerellaceae_sp	SH190786.07FU	Ramichloridium	Plant Pathogen
OTU4552	8	100%|100%|AM999708|k__Fungi;p__unidentified;c__unidentified;o__unidentified;f__unidentified;g__unidentified;s__Fungi_sp	SH012599.07FU	Unidentified	-
OTU4589	8	93%|92.9%|KF617267|k__Fungi;p__Ascomycota;c__Lecanoromycetes;o__Ostropales;f__unidentified;g__unidentified;s__Ostropales_sp	SH025039.07FU	Unidentified	-
OTU4645	8	99.3%|100%|FJ475797|k__Fungi;p__Ascomycota;c__Eurotiomycetes;o__Chaetothyriales;f__Herpotrichiellaceae;g__unidentified;s__Herpotrichiellaceae_sp	SH217841.07FU	Unidentified	-
OTU4653	8	99.3%|100%|FJ475797|k__Fungi;p__Ascomycota;c__Eurotiomycetes;o__Chaetothyriales;f__Herpotrichiellaceae;g__unidentified;s__Herpotrichiellaceae_sp	SH217841.07FU	Unidentified	-
OTU4676	8	85.4%|90.1%|KF359645|k__Fungi;p__Ascomycota;c__Sordariomycetes;o__unidentified;f__unidentified;g__unidentified;s__Sordariomycetes_sp	SH174348.07FU	Unidentified	-
OTU4826	8	97.2%|97.3%|GU174313|k__Fungi;p__Ascomycota;c__Leotiomycetes;o__Helotiales;f__unidentified;g__unidentified;s__Helotiales_sp	SH203279.07FU	Unidentified	-
OTU489	8	98.6%|96.6%|KC876191|k__Fungi;p__Ascomycota;c__unidentified;o__unidentified;f__unidentified;g__unidentified;s__Ascomycota_sp	SH214267.07FU	Meliniomyces	Endophyte
OTU4909	8	99.2%|89.8%|KP889477|k__Fungi;p__unidentified;c__unidentified;o__unidentified;f__unidentified;g__unidentified;s__Fungi_sp	SH493673.07FU	Unidentified	-
OTU4981	8	97.8%|91.2%|KC876191|k__Fungi;p__Ascomycota;c__unidentified;o__unidentified;f__unidentified;g__unidentified;s__Ascomycota_sp	SH214267.07FU	Meliniomyces	Endophyte
OTU5017	8	99.3%|91.2%|EF521257|k__Fungi;p__Ascomycota;c__Leotiomycetes;o__Helotiales;f__unidentified;g__unidentified;s__Helotiales_sp	SH201686.07FU	Unidentified	-
OTU5045	8	95.9%|100%|HM069467|k__Fungi;p__Ascomycota;c__Leotiomycetes;o__Helotiales;f__unidentified;g__unidentified;s__Helotiales_sp	SH211718.07FU	Unidentified	-
OTU5107	8	95.9%|100%|HM069467|k__Fungi;p__Ascomycota;c__Leotiomycetes;o__Helotiales;f__unidentified;g__unidentified;s__Helotiales_sp	SH211718.07FU	Unidentified	-
OTU5147	8	99.3%|97.3%|HM069467|k__Fungi;p__Ascomycota;c__Leotiomycetes;o__Helotiales;f__unidentified;g__unidentified;s__Helotiales_sp	SH211718.07FU	Unidentified	-
OTU5148	8	100%|89.8%|EF445405|k__Fungi;p__Ascomycota;c__Leotiomycetes;o__Helotiales;f__unidentified;g__unidentified;s__Helotiales_sp	SH214272.07FU	Meliniomyces	Endophyte
OTU5183	8	98%|100%|HQ157836|k__Fungi;p__Ascomycota;c__Leotiomycetes;o__Leotiomycetes_ord_Incertae_sedis;f__Leotiomycetes_fam_Incertae_sedis;g__Meliniomyces;s__Meliniomyces_vraolstadiae	SH181085.07FU	Meliniomyces	Endophyte
OTU5286	8	95.8%|97.9%|UDB020599|k__Fungi;p__Ascomycota;c__Leotiomycetes;o__Helotiales;f__unidentified;g__unidentified;s__Helotiales_sp	SH020043.07FU	Unidentified	-
OTU5379	8	87.3%|97.3%|AY781230|k__Fungi;p__Ascomycota;c__Leotiomycetes;o__Helotiales;f__Helotiales_fam_Incertae_sedis;g__Leptodontidium;s__Leptodontidium_trabinellum	SH203225.07FU	Leptodontidium (nižší similarity)	Endophyte
OTU5406	8	100%|99.3%|JF519127|k__Fungi;p__Ascomycota;c__Leotiomycetes;o__Helotiales;f__unidentified;g__unidentified;s__Helotiales_sp	SH214275.07FU	Unidentified	-
OTU5449	8	98.6%|100%|AY394919|k__Fungi;p__unidentified;c__unidentified;o__unidentified;f__unidentified;g__unidentified;s__Fungi_sp	SH199612.07FU	Cenococcum	Ectomycorrhizal
OTU5506	8	97.3%|100%|UDB020395|k__Fungi;p__Ascomycota;c__Leotiomycetes;o__Helotiales;f__unidentified;g__unidentified;s__Helotiales_sp	SH019747.07FU	Unidentified	-
OTU552	8	99.3%|95.8%|UDB020890|k__Fungi;p__Ascomycota;c__Leotiomycetes;o__Leotiomycetes_ord_Incertae_sedis;f__Myxotrichaceae;g__Oidiodendron;s__Oidiodendron_sp	SH029393.07FU	Oidiodendron	Ericoid Mycorrhizal
OTU5532	8	97.3%|100%|KC834056|k__Fungi;p__Ascomycota;c__Pezizomycotina_cls_Incertae_sedis;o__Pezizomycotina_ord_Incertae_sedis;f__Pezizomycotina_fam_Incertae_sedis;g__Gyoerffyella;s__Gyoerffyella_entomobryoides	SH184432.07FU	Gyoerffyella	Saprotroph
OTU5721	8	97.8%|93.1%|KC876191|k__Fungi;p__Ascomycota;c__unidentified;o__unidentified;f__unidentified;g__unidentified;s__Ascomycota_sp	SH214267.07FU	Meliniomyces	Endophyte
OTU5767	8	99.3%|97.2%|HQ157836|k__Fungi;p__Ascomycota;c__Leotiomycetes;o__Leotiomycetes_ord_Incertae_sedis;f__Leotiomycetes_fam_Incertae_sedis;g__Meliniomyces;s__Meliniomyces_vraolstadiae	SH181085.07FU	Meliniomyces	Endophyte
OTU5787	8	90.6%|95.8%|KC876191|k__Fungi;p__Ascomycota;c__unidentified;o__unidentified;f__unidentified;g__unidentified;s__Ascomycota_sp	SH214267.07FU	Meliniomyces	Endophyte
OTU5904	8	97%|91.7%|AY762619|k__Fungi;p__Ascomycota;c__Leotiomycetes;o__Leotiomycetes_ord_Incertae_sedis;f__Leotiomycetes_fam_Incertae_sedis;g__Meliniomyces;s__Meliniomyces_variabilis	SH181078.07FU	Meliniomyces	Ericoid mycorrhizal
OTU6087	8	97.9%|100%|JN655577|k__Fungi;p__Ascomycota;c__Leotiomycetes;o__Helotiales;f__Dermateaceae;g__Mollisia;s__Mollisia_sp	SH218124.07FU	Mollisia	Endophyte
OTU6187	8	96.5%|100%|EF445405|k__Fungi;p__Ascomycota;c__Leotiomycetes;o__Helotiales;f__unidentified;g__unidentified;s__Helotiales_sp	SH214272.07FU	Meliniomyces	Endophyte
OTU6316	8	96.3%|94.4%|HM136616|k__Fungi;p__Ascomycota;c__Leotiomycetes;o__Helotiales;f__unidentified;g__unidentified;s__Helotiales_sp	SH015827.07FU	Unidentified	-
OTU632	8	98.6%|100%|KF617988|k__Fungi;p__unidentified;c__unidentified;o__unidentified;f__unidentified;g__unidentified;s__Fungi_sp	SH484972.07FU	Unidentified	-
OTU6489	8	98.5%|95.7%|AY033087|k__Fungi;p__Ascomycota;c__Leotiomycetes;o__Helotiales;f__Vibrisseaceae;g__Phialocephala;s__Phialocephala_fortinii	SH204986.07FU	Phialocephala	Endophyte
OTU6497	8	99.3%|100%|KP889395|k__Fungi;p__unidentified;c__unidentified;o__unidentified;f__unidentified;g__unidentified;s__Fungi_sp	SH494889.07FU	Unidentified	-
OTU6527	8	99.2%|91.6%|AF062787|k__Fungi;p__Ascomycota;c__Leotiomycetes;o__Leotiomycetes_ord_Incertae_sedis;f__Myxotrichaceae;g__Oidiodendron;s__Oidiodendron_pilicola	SH216991.07FU	Oidiodendron	Ericoid Mycorrhizal
OTU6561	8	98.6%|98.6%|JX857212|k__Fungi;p__Ascomycota;c__Leotiomycetes;o__Helotiales;f__Helotiaceae;g__Rhizoscyphus;s__Rhizoscyphus_sp	SH181102.07FU	Rhizoscyphus	Endophyte
OTU6593	8	97.1%|97.9%|AF062798|k__Fungi;p__Ascomycota;c__Leotiomycetes;o__Leotiomycetes_ord_Incertae_sedis;f__Myxotrichaceae;g__Oidiodendron;s__Oidiodendron_maius	SH216987.07FU	Oidiodendron	Ericoid Mycorrhizal
OTU6847	8	100%|100%|FJ475803|k__Fungi;p__Ascomycota;c__Leotiomycetes;o__Leotiomycetes_ord_Incertae_sedis;f__Myxotrichaceae;g__Oidiodendron;s__Oidiodendron_periconioides	SH216998.07FU	Oidiodendron	Ericoid Mycorrhizal
OTU6848	8	96.5%|100%|AF062798|k__Fungi;p__Ascomycota;c__Leotiomycetes;o__Leotiomycetes_ord_Incertae_sedis;f__Myxotrichaceae;g__Oidiodendron;s__Oidiodendron_maius	SH216987.07FU	Oidiodendron	Ericoid Mycorrhizal
OTU6899	8	92.6%|96.4%|HQ212180|k__Fungi;p__Ascomycota;c__Leotiomycetes;o__Leotiomycetes_ord_Incertae_sedis;f__Leotiomycetes_fam_Incertae_sedis;g__Meliniomyces;s__Meliniomyces_sp	SH002109.07FU	Meliniomyces	Endophyte
OTU7026	8	99.3%|100%|JX069868|k__Fungi;p__Ascomycota;c__Pezizomycotina_cls_Incertae_sedis;o__Pezizomycotina_ord_Incertae_sedis;f__Pezizomycotina_fam_Incertae_sedis;g__Pseudopenidiella;s__Pseudopenidiella_piceae	SH030869.07FU	Pseudopenidiella	Saprotroph
OTU7304	8	100%|97.9%|HM069467|k__Fungi;p__Ascomycota;c__Leotiomycetes;o__Helotiales;f__unidentified;g__unidentified;s__Helotiales_sp	SH211718.07FU	Unidentified	-
OTU801	8	95.5%|100%|AB520505|k__Fungi;p__Zygomycota;c__Mortierellomycotina_cls_Incertae_sedis;o__Mortierellales;f__Mortierellaceae;g__Mortierella;s__Mortierella_sp	SH180128.07FU	Mortierella	Saprotroph
OTU108	7	98.5%|100%|UDB015544|k__Fungi;p__Basidiomycota;c__Agaricomycetes;o__Agaricales;f__Amanitaceae;g__Amanita;s__Amanita_rubescens	SH221016.07FU	Amanita	Ectomycorrhizal
OTU1289	7	95.2%|91.2%|KP814264|k__Fungi;p__Basidiomycota;c__Agaricomycetes;o__Russulales;f__unidentified;g__unidentified;s__Russulales_sp	SH496617.07FU	Unidentified	-
OTU1518	7	99.1%|100%|EU427330|k__Fungi;p__Basidiomycota;c__Agaricomycetes;o__Thelephorales;f__Thelephoraceae;g__unidentified;s__Thelephoraceae_sp	SH184510.07FU	Unidentified	Ectomycorrhizal
OTU1590	7	98.6%|100%|EU427330|k__Fungi;p__Basidiomycota;c__Agaricomycetes;o__Thelephorales;f__Thelephoraceae;g__unidentified;s__Thelephoraceae_sp	SH184510.07FU	Unidentified	Ectomycorrhizal
OTU1608	7	100%|93.1%|HM190112|k__Fungi;p__Basidiomycota;c__Agaricomycetes;o__Agaricales;f__Mycenaceae;g__Mycena;s__Mycena_cinerella	SH220720.07FU	Mycena	Saprotroph
OTU1630	7	100%|94.4%|HM190112|k__Fungi;p__Basidiomycota;c__Agaricomycetes;o__Agaricales;f__Mycenaceae;g__Mycena;s__Mycena_cinerella	SH220720.07FU	Mycena	Saprotroph
OTU1653	7	100%|100%|UDB028081|k__Fungi;p__Basidiomycota;c__Agaricomycetes;o__Russulales;f__Lachnocladiaceae;g__Asterostroma;s__Asterostroma_laxum	SH490884.07FU	Asterostroma	wood decay fungi
OTU1757	7	99.5%|100%|KC876328|k__Fungi;p__Basidiomycota;c__Agaricomycetes;o__Agaricales;f__unidentified;g__unidentified;s__Agaricales_sp	SH220728.07FU	Mycena	Saprotroph
OTU1823	7	98.6%|100%|JF300815|k__Fungi;p__Basidiomycota;c__Agaricomycetes;o__Agaricales;f__unidentified;g__unidentified;s__Agaricales_sp	SH176953.07FU	Galerina	Saprotroph
OTU1956	7	99.5%|100%|UDB020673|k__Fungi;p__Basidiomycota;c__Agaricomycetes;o__Cantharellales;f__Botryobasidiaceae;g__Botryobasidium;s__Botryobasidium_sp	SH463265.07FU	Botryobasidium	saprotroph
OTU208	7	95.7%|97.9%|AF062798|k__Fungi;p__Ascomycota;c__Leotiomycetes;o__Leotiomycetes_ord_Incertae_sedis;f__Myxotrichaceae;g__Oidiodendron;s__Oidiodendron_maius	SH216987.07FU	Oidiodendron	Ericoid Mycorrhizal
OTU2165	7	98.5%|100%|UDB021463|k__Fungi;p__Basidiomycota;c__Agaricomycetes;o__Agaricales;f__Cortinariaceae;g__Cortinarius;s__Cortinarius_tillamookensis	SH135196.07FU	Cortinarius	Ectomycorrhizal
OTU2187	7	99%|100%|UDB021463|k__Fungi;p__Basidiomycota;c__Agaricomycetes;o__Agaricales;f__Cortinariaceae;g__Cortinarius;s__Cortinarius_tillamookensis	SH135196.07FU	Cortinarius	Ectomycorrhizal
OTU2209	7	95.5%|100%|GU366695|k__Fungi;p__Basidiomycota;c__Agaricomycetes;o__Atheliales;f__unidentified;g__unidentified;s__Atheliales_sp	SH485840.07FU	Unidentified	-
OTU2224	7	100%|100%|HM196049|k__Fungi;p__Basidiomycota;c__Agaricomycetes;o__Agaricales;f__Amanitaceae;g__Amanita;s__Amanita_excelsa	SH221018.07FU	Amanita	Ectomycorrhizal
OTU2231	7	100%|100%|KM457019|k__Fungi;p__Basidiomycota;c__Agaricomycetes;o__Agaricales;f__Cortinariaceae;g__unidentified;s__Cortinariaceae_sp	SH521409.07FU	Unidentified	Ectomycorrhizal
OTU232	7	98.6%|99.3%|HQ157836|k__Fungi;p__Ascomycota;c__Leotiomycetes;o__Leotiomycetes_ord_Incertae_sedis;f__Leotiomycetes_fam_Incertae_sedis;g__Meliniomyces;s__Meliniomyces_vraolstadiae	SH181085.07FU	Meliniomyces	Endophyte
OTU2524	7	99.5%|100%|FN610872|k__Fungi;p__Basidiomycota;c__Agaricomycetes;o__Atheliales;f__Atheliaceae;g__unidentified;s__Atheliaceae_sp	SH196825.07FU	Piloderma	Ectomycorrhizal
OTU2560	7	96.9%|100%|UDB001751|k__Fungi;p__Basidiomycota;c__Agaricomycetes;o__Atheliales;f__Atheliaceae;g__Piloderma;s__Piloderma_sphaerosporum	SH196824.07FU	Piloderma	Ectomycorrhizal
OTU2629	7	100%|100%|UDB000093|k__Fungi;p__Ascomycota;c__Eurotiomycetes;o__Eurotiales;f__Elaphomycetaceae;g__Elaphomyces;s__Elaphomyces_granulatus	SH215737.07FU	Elaphomyces	Ectomycorrhizal
OTU2639	7	95.7%|94.8%|UDB002638|k__Fungi;p__Basidiomycota;c__Agaricomycetes;o__Atheliales;f__Atheliaceae;g__Tylospora;s__Tylospora_asterophora	SH197766.07FU	Amphinema	Ectomycorrhizal
OTU266	7	100%|100%|EF445405|k__Fungi;p__Ascomycota;c__Leotiomycetes;o__Helotiales;f__unidentified;g__unidentified;s__Helotiales_sp	SH214272.07FU	Meliniomyces	Endophyte
OTU302	7	98.6%|97.9%|JX857212|k__Fungi;p__Ascomycota;c__Leotiomycetes;o__Helotiales;f__Helotiaceae;g__Rhizoscyphus;s__Rhizoscyphus_sp	SH181102.07FU	Rhizoscyphus	Endophyte
OTU3173	7	97.9%|100%|AB254392|k__Fungi;p__Basidiomycota;c__Agaricomycetes;o__Atheliales;f__Atheliaceae;g__Tylospora;s__Tylospora_fibrillosa	SH213927.07FU	Tylospora	Ectomycorrhizal
OTU3203	7	97.4%|100%|AB254392|k__Fungi;p__Basidiomycota;c__Agaricomycetes;o__Atheliales;f__Atheliaceae;g__Tylospora;s__Tylospora_fibrillosa	SH213927.07FU	Tylospora	Ectomycorrhizal
OTU3281	7	97.9%|100%|UDB017794|k__Fungi;p__Basidiomycota;c__Agaricomycetes;o__Agaricales;f__Cortinariaceae;g__Cortinarius;s__Cortinarius_brunneus	SH264910.07FU	Cortinarius	Ectomycorrhizal
OTU3288	7	97.9%|100%|AB254392|k__Fungi;p__Basidiomycota;c__Agaricomycetes;o__Atheliales;f__Atheliaceae;g__Tylospora;s__Tylospora_fibrillosa	SH213927.07FU	Tylospora	Ectomycorrhizal
OTU3294	7	97.9%|100%|AB254392|k__Fungi;p__Basidiomycota;c__Agaricomycetes;o__Atheliales;f__Atheliaceae;g__Tylospora;s__Tylospora_fibrillosa	SH213927.07FU	Tylospora	Ectomycorrhizal
OTU3560	7	97.9%|100%|UDB017794|k__Fungi;p__Basidiomycota;c__Agaricomycetes;o__Agaricales;f__Cortinariaceae;g__Cortinarius;s__Cortinarius_brunneus	SH264910.07FU	Cortinarius	Ectomycorrhizal
OTU3765	7	100%|100%|AY641471|k__Fungi;p__Basidiomycota;c__Agaricomycetes;o__Agaricales;f__Cortinariaceae;g__Cortinarius;s__Cortinarius_flexipes	SH188559.07FU	Cortinarius	Ectomycorrhizal
OTU3909	7	91.8%|100%|UDB014861|k__Fungi;p__unidentified;c__unidentified;o__unidentified;f__unidentified;g__unidentified;s__Fungi_sp	SH526196.07FU	Unidentified	-
OTU3976	7	95%|100%|KP889738|k__Fungi;p__unidentified;c__unidentified;o__unidentified;f__unidentified;g__unidentified;s__Fungi_sp	SH495485.07FU	Unidentified	-
OTU3999	7	100%|100%|HM190112|k__Fungi;p__Basidiomycota;c__Agaricomycetes;o__Agaricales;f__Mycenaceae;g__Mycena;s__Mycena_cinerella	SH220720.07FU	Mycena	Saprotroph
OTU4076	7	100%|100%|GU997952|k__Fungi;p__Ascomycota;c__Eurotiomycetes;o__Chaetothyriales;f__Herpotrichiellaceae;g__unidentified;s__Herpotrichiellaceae_sp	SH213272.07FU	Unidentified	-
OTU4220	7	95.7%|100%|UDB004171|k__Fungi;p__Ascomycota;c__Eurotiomycetes;o__Eurotiales;f__unidentified;g__unidentified;s__Eurotiales_sp	SH192947.07FU	Unidentified	unassigned
OTU4273	7	99.4%|100%|FJ490755|k__Fungi;p__Ascomycota;c__Sordariomycetes;o__Hypocreales;f__Cordycipitaceae;g__Lecanicillium;s__Lecanicillium_sp	SH212462.07FU	Lecanicillium	Animal pathogen
OTU4276	7	100%|100%|AB671495|k__Fungi;p__Ascomycota;c__Leotiomycetes;o__Helotiales;f__Vibrisseaceae;g__Myxocephala;s__Myxocephala_albida	SH129552.07FU	Myxocephala	Saprotroph
OTU4290	7	98.6%|100%|KC876285|k__Fungi;p__Ascomycota;c__Dothideomycetes;o__Venturiales;f__Venturiaceae;g__unidentified;s__Venturiaceae_sp	SH219622.07FU	Unidentified	-
OTU4486	7	93.5%|100%|AM999708|k__Fungi;p__unidentified;c__unidentified;o__unidentified;f__unidentified;g__unidentified;s__Fungi_sp	SH012599.07FU	Unidentified	-
OTU451	7	97.9%|100%|JX857212|k__Fungi;p__Ascomycota;c__Leotiomycetes;o__Helotiales;f__Helotiaceae;g__Rhizoscyphus;s__Rhizoscyphus_sp	SH181102.07FU	Rhizoscyphus	Endophyte
OTU4541	7	92.2%|99.4%|GU328576|k__Fungi;p__Basidiomycota;c__Tremellomycetes;o__Tremellales;f__unidentified;g__unidentified;s__Tremellales_sp	SH005172.07FU	Unidentified	Mycoparasite
OTU4642	7	100%|100%|AF250821|k__Fungi;p__Ascomycota;c__Dothideomycetes;o__Pleosporales;f__Montagnulaceae;g__Paraphaeosphaeria;s__Paraphaeosphaeria_pilleata	SH186980.07FU	Paraphaeosphaeria	Saprotroph
OTU4646	7	99.3%|100%|FJ475797|k__Fungi;p__Ascomycota;c__Eurotiomycetes;o__Chaetothyriales;f__Herpotrichiellaceae;g__unidentified;s__Herpotrichiellaceae_sp	SH217841.07FU	Unidentified	-
OTU4706	7	99.3%|100%|GU817160|k__Fungi;p__Ascomycota;c__unidentified;o__unidentified;f__unidentified;g__unidentified;s__Ascomycota_sp	SH192114.07FU	Leptosphaeria	Plant Pathogen
OTU4730	7	99.3%|90.7%|AY699664|k__Fungi;p__Ascomycota;c__Leotiomycetes;o__Helotiales;f__unidentified;g__unidentified;s__Helotiales_sp	SH196475.07FU	Unidentified	-
OTU4864	7	100%|97.3%|JF300415|k__Fungi;p__Ascomycota;c__Pezizomycotina_cls_Incertae_sedis;o__Pezizomycotina_ord_Incertae_sedis;f__Pezizomycotina_fam_Incertae_sedis;g__Chalara;s__Chalara_sp	SH202709.07FU	Chalara	Saprotroph
OTU4916	7	99.3%|100%|UDB002570|k__Fungi;p__Ascomycota;c__Leotiomycetes;o__Helotiales;f__unidentified;g__unidentified;s__Helotiales_sp	SH201649.07FU	Unidentified	-
OTU5130	7	93.9%|100%|JX857212|k__Fungi;p__Ascomycota;c__Leotiomycetes;o__Helotiales;f__Helotiaceae;g__Rhizoscyphus;s__Rhizoscyphus_sp	SH181102.07FU	Rhizoscyphus	Endophyte
OTU517	7	98.6%|100%|AF062787|k__Fungi;p__Ascomycota;c__Leotiomycetes;o__Leotiomycetes_ord_Incertae_sedis;f__Myxotrichaceae;g__Oidiodendron;s__Oidiodendron_pilicola	SH216991.07FU	Oidiodendron	Ericoid Mycorrhizal
OTU5223	7	95.1%|98.6%|AY762619|k__Fungi;p__Ascomycota;c__Leotiomycetes;o__Leotiomycetes_ord_Incertae_sedis;f__Leotiomycetes_fam_Incertae_sedis;g__Meliniomyces;s__Meliniomyces_variabilis	SH181078.07FU	Meliniomyces	Ericoid mycorrhizal
OTU5343	7	99.3%|100%|JF300526|k__Fungi;p__Ascomycota;c__Leotiomycetes;o__Helotiales;f__Helotiales_fam_Incertae_sedis;g__Leptodontidium;s__Leptodontidium_sp	SH203224.07FU	Leptodontidium	Endophyte
OTU5430	7	99.2%|95.6%|AY762619|k__Fungi;p__Ascomycota;c__Leotiomycetes;o__Leotiomycetes_ord_Incertae_sedis;f__Leotiomycetes_fam_Incertae_sedis;g__Meliniomyces;s__Meliniomyces_variabilis	SH181078.07FU	Meliniomyces	Ericoid mycorrhizal
OTU5459	7	97.9%|97.9%|AY762619|k__Fungi;p__Ascomycota;c__Leotiomycetes;o__Leotiomycetes_ord_Incertae_sedis;f__Leotiomycetes_fam_Incertae_sedis;g__Meliniomyces;s__Meliniomyces_variabilis	SH181078.07FU	Meliniomyces	Ericoid mycorrhizal
OTU5609	7	95%|96.6%|AB847029|k__Fungi;p__Ascomycota;c__Leotiomycetes;o__unidentified;f__unidentified;g__unidentified;s__Leotiomycetes_sp	SH181082.07FU	Meliniomyces	Ericoid mycorrhizal
OTU5623	7	97.9%|99.3%|AY762619|k__Fungi;p__Ascomycota;c__Leotiomycetes;o__Leotiomycetes_ord_Incertae_sedis;f__Leotiomycetes_fam_Incertae_sedis;g__Meliniomyces;s__Meliniomyces_variabilis	SH181078.07FU	Meliniomyces	Ericoid mycorrhizal
OTU5675	7	100%|100%|AY618244|k__Fungi;p__Ascomycota;c__Leotiomycetes;o__Helotiales;f__Vibrisseaceae;g__Phialocephala;s__Phialocephala_sp	SH020842.07FU	Phialocephala	Endophyte
OTU5776	7	100%|100%|KF412354|k__Fungi;p__Ascomycota;c__Dothideomycetes;o__Venturiales;f__Venturiaceae;g__Fusicladium;s__Fusicladium_sp	SH219611.07FU	Fusicladium	Plant Pathogen
OTU5793	7	100%|100%|FR837911|k__Fungi;p__Ascomycota;c__Leotiomycetes;o__Helotiales;f__Phacidiaceae;g__Phacidium;s__Phacidium_lacerum	SH194391.07FU	Phacidium	Plant Pathogen
OTU5803	7	94.5%|100%|AY762619|k__Fungi;p__Ascomycota;c__Leotiomycetes;o__Leotiomycetes_ord_Incertae_sedis;f__Leotiomycetes_fam_Incertae_sedis;g__Meliniomyces;s__Meliniomyces_variabilis	SH181078.07FU	Meliniomyces	Ericoid mycorrhizal
OTU5872	7	98.6%|100%|FM172765|k__Fungi;p__Ascomycota;c__Leotiomycetes;o__unidentified;f__unidentified;g__unidentified;s__Leotiomycetes_sp	SH181089.07FU	Unidentified	-
OTU5903	7	95.2%|100%|GQ921763|k__Fungi;p__Ascomycota;c__Pezizomycotina_cls_Incertae_sedis;o__Pezizomycotina_ord_Incertae_sedis;f__Pezizomycotina_fam_Incertae_sedis;g__unidentified;s__Pezizomycotina_fam_Incertae_sedis_sp	SH202700.07FU	Xenochalara	Saprotroph
OTU5925	7	95%|97.2%|HQ211916|k__Fungi;p__Ascomycota;c__Leotiomycetes;o__Helotiales;f__unidentified;g__unidentified;s__Helotiales_sp	SH004616.07FU	Meliniomyces	Endophyte
OTU606	7	96.7%|100%|AF481369|k__Fungi;p__Ascomycota;c__Archaeorhizomycetes;o__Archaeorhizomycetales;f__Archaeorhizomycetaceae;g__Archaeorhizomyces;s__Archaeorhizomyces_sp	SH180493.07FU	Archaeorhizomyces	saprotroph
OTU6246	7	95.8%|98.6%|KF359646|k__Fungi;p__Ascomycota;c__Leotiomycetes;o__Helotiales;f__unidentified;g__unidentified;s__Helotiales_sp	SH214274.07FU	Meliniomyces	Endophyte
OTU6265	7	95.1%|100%|KC876191|k__Fungi;p__Ascomycota;c__unidentified;o__unidentified;f__unidentified;g__unidentified;s__Ascomycota_sp	SH214267.07FU	Meliniomyces	Endophyte
OTU6321	7	95.1%|98.6%|AB847003|k__Fungi;p__Ascomycota;c__Leotiomycetes;o__unidentified;f__unidentified;g__unidentified;s__Leotiomycetes_sp	SH181093.07FU	Meliniomyces	Endophyte
OTU6443	7	85.2%|100%|UDB020729|k__Fungi;p__Ascomycota;c__Leotiomycetes;o__Helotiales;f__unidentified;g__unidentified;s__Helotiales_sp	SH018539.07FU	Unidentified	-
OTU6454	7	94.3%|98.6%|HF947868|k__Fungi;p__Ascomycota;c__Leotiomycetes;o__Helotiales;f__unidentified;g__unidentified;s__Helotiales_sp	SH027379.07FU	Unidentified	-
OTU6478	7	99.2%|92.3%|AF062787|k__Fungi;p__Ascomycota;c__Leotiomycetes;o__Leotiomycetes_ord_Incertae_sedis;f__Myxotrichaceae;g__Oidiodendron;s__Oidiodendron_pilicola	SH216991.07FU	Oidiodendron	Ericoid Mycorrhizal
OTU6764	7	100%|94.3%|UDB020763|k__Fungi;p__Ascomycota;c__Leotiomycetes;o__Helotiales;f__unidentified;g__unidentified;s__Helotiales_sp	SH194341.07FU	Unidentified	-
OTU6820	7	100%|100%|UDB020685|k__Fungi;p__Ascomycota;c__Dothideomycetes;o__Capnodiales;f__unidentified;g__unidentified;s__Capnodiales_sp	SH192620.07FU	Unidentified	-
OTU6868	7	97.7%|93.6%|AF062807|k__Fungi;p__Ascomycota;c__Leotiomycetes;o__Leotiomycetes_ord_Incertae_sedis;f__Myxotrichaceae;g__Oidiodendron;s__Oidiodendron_tenuissimum	SH216999.07FU	Oidiodendron	Ericoid Mycorrhizal
OTU6870	7	99.3%|100%|FJ553685|k__Fungi;p__Ascomycota;c__Leotiomycetes;o__Helotiales;f__Helotiales_fam_Incertae_sedis;g__Cadophora;s__Cadophora_sp	SH203693.07FU	Cadophora	Endophyte
OTU6925	7	97.9%|100%|UDB020376|k__Fungi;p__Ascomycota;c__Leotiomycetes;o__Leotiomycetes_ord_Incertae_sedis;f__Myxotrichaceae;g__Oidiodendron;s__Oidiodendron_sp	SH029392.07FU	Oidiodendron	Ericoid Mycorrhizal
OTU7091	7	97.6%|100%|FR877526|k__Fungi;p__Ascomycota;c__Archaeorhizomycetes;o__Archaeorhizomycetales;f__Archaeorhizomycetaceae;g__Archaeorhizomyces;s__Archaeorhizomyces_sp	SH180492.07FU	Archaeorhizomyces	saprotroph
OTU7126	7	97.6%|100%|FR877526|k__Fungi;p__Ascomycota;c__Archaeorhizomycetes;o__Archaeorhizomycetales;f__Archaeorhizomycetaceae;g__Archaeorhizomyces;s__Archaeorhizomyces_sp	SH180492.07FU	Archaeorhizomyces	saprotroph
OTU7154	7	98.4%|100%|FR877526|k__Fungi;p__Ascomycota;c__Archaeorhizomycetes;o__Archaeorhizomycetales;f__Archaeorhizomycetaceae;g__Archaeorhizomyces;s__Archaeorhizomyces_sp	SH180492.07FU	Archaeorhizomyces	saprotroph
OTU7205	7	97.2%|100%|KM595003|k__Fungi;p__unidentified;c__unidentified;o__unidentified;f__unidentified;g__unidentified;s__Fungi_sp	SH522601.07FU	Lactarius	Ectomycorrhizal
OTU820	7	100%|100%|EF493296|k__Fungi;p__Basidiomycota;c__Agaricomycetes;o__Russulales;f__Russulaceae;g__Lactarius;s__Lactarius_rufus	SH182377.07FU	Lactarius	Ectomycorrhizal
OTU86	7	98.6%|100%|KP889477|k__Fungi;p__unidentified;c__unidentified;o__unidentified;f__unidentified;g__unidentified;s__Fungi_sp	SH493673.07FU	Unidentified	-
OTU1	6	99.3%|100%|HQ157836|k__Fungi;p__Ascomycota;c__Leotiomycetes;o__Leotiomycetes_ord_Incertae_sedis;f__Leotiomycetes_fam_Incertae_sedis;g__Meliniomyces;s__Meliniomyces_vraolstadiae	SH181085.07FU	Meliniomyces	Endophyte
OTU1141	6	100%|99.1%|UDB005884|k__Fungi;p__Basidiomycota;c__Agaricomycetes;o__Thelephorales;f__Thelephoraceae;g__unidentified;s__Thelephoraceae_sp	SH184629.07FU	Unidentified	Ectomycorrhizal
OTU1222	6	88.9%|100%|KJ706358|k__Fungi;p__Basidiomycota;c__Microbotryomycetes;o__Microbotryomycetes_ord_Incertae_sedis;f__Microbotryomycetes_fam_Incertae_sedis;g__Slooffia;s__Slooffia_tsugae	SH191344.07FU	Unidentified	-
OTU1263	6	98.3%|100%|HM036653|k__Fungi;p__Basidiomycota;c__Microbotryomycetes;o__unidentified;f__unidentified;g__unidentified;s__Microbotryomycetes_sp	SH180664.07FU	Unidentified	-
OTU1293	6	86.3%|100%|HQ021773|k__Fungi;p__Basidiomycota;c__Tremellomycetes;o__Tremellales;f__Hyaloriaceae;g__unidentified;s__Hyaloriaceae_sp	SH021770.07FU	Unidentified	unassigned
OTU1358	6	98.6%|95.9%|FJ816765|k__Fungi;p__Basidiomycota;c__Agaricomycetes;o__Thelephorales;f__Thelephoraceae;g__Tomentella;s__Tomentella_badia	SH177782.07FU	Tomentella	Ectomycorrhizal
OTU142	6	98.6%|100%|KC876191|k__Fungi;p__Ascomycota;c__unidentified;o__unidentified;f__unidentified;g__unidentified;s__Ascomycota_sp	SH214267.07FU	Meliniomyces	Endophyte
OTU1461	6	98.6%|100%|EU427330|k__Fungi;p__Basidiomycota;c__Agaricomycetes;o__Thelephorales;f__Thelephoraceae;g__unidentified;s__Thelephoraceae_sp	SH184510.07FU	Unidentified	Ectomycorrhizal
OTU1522	6	97.7%|100%|EU427330|k__Fungi;p__Basidiomycota;c__Agaricomycetes;o__Thelephorales;f__Thelephoraceae;g__unidentified;s__Thelephoraceae_sp	SH184510.07FU	Unidentified	Ectomycorrhizal
OTU1538	6	97.7%|100%|EU427330|k__Fungi;p__Basidiomycota;c__Agaricomycetes;o__Thelephorales;f__Thelephoraceae;g__unidentified;s__Thelephoraceae_sp	SH184510.07FU	Unidentified	Ectomycorrhizal
OTU1825	6	98.6%|100%|DQ309203|k__Fungi;p__Basidiomycota;c__Agaricomycetes;o__Agaricales;f__unidentified;g__unidentified;s__Agaricales_sp	SH220719.07FU	Mycena	Saprotroph
OTU1914	6	95.7%|99.5%|UDB020782|k__Fungi;p__Basidiomycota;c__Agaricomycetes;o__Agaricales;f__Strophariaceae;g__Galerina;s__Galerina_allospora	SH176939.07FU	Galerina	Saprotroph
OTU2007	6	95.6%|100%|GQ159858|k__Fungi;p__Basidiomycota;c__Agaricomycetes;o__Agaricales;f__Cortinariaceae;g__Cortinarius;s__Cortinarius_sp	SH222407.07FU	Cortinarius	Ectomycorrhizal
OTU206	6	97.1%|97.9%|AF062798|k__Fungi;p__Ascomycota;c__Leotiomycetes;o__Leotiomycetes_ord_Incertae_sedis;f__Myxotrichaceae;g__Oidiodendron;s__Oidiodendron_maius	SH216987.07FU	Oidiodendron	Ericoid Mycorrhizal
OTU2275	6	100%|96.4%|UDB016009|k__Fungi;p__Basidiomycota;c__Agaricomycetes;o__Russulales;f__Russulaceae;g__Russula;s__Russula_ochroleuca	SH190469.07FU	Russula	Ectomycorrhizal
OTU2298	6	98.5%|100%|UDB001751|k__Fungi;p__Basidiomycota;c__Agaricomycetes;o__Atheliales;f__Atheliaceae;g__Piloderma;s__Piloderma_sphaerosporum	SH196824.07FU	Piloderma	Ectomycorrhizal
OTU2299	6	98.5%|100%|UDB001751|k__Fungi;p__Basidiomycota;c__Agaricomycetes;o__Atheliales;f__Atheliaceae;g__Piloderma;s__Piloderma_sphaerosporum	SH196824.07FU	Piloderma	Ectomycorrhizal
OTU2367	6	97.4%|99.5%|HE605213|k__Fungi;p__Ascomycota;c__Eurotiomycetes;o__Chaetothyriales;f__Herpotrichiellaceae;g__Exophiala;s__Exophiala_moniliae	SH199199.07FU	Exophiala	Saprotroph
OTU2375	6	98.5%|100%|UDB001751|k__Fungi;p__Basidiomycota;c__Agaricomycetes;o__Atheliales;f__Atheliaceae;g__Piloderma;s__Piloderma_sphaerosporum	SH196824.07FU	Piloderma	Ectomycorrhizal
OTU249	6	97.3%|100%|AY762619|k__Fungi;p__Ascomycota;c__Leotiomycetes;o__Leotiomycetes_ord_Incertae_sedis;f__Leotiomycetes_fam_Incertae_sedis;g__Meliniomyces;s__Meliniomyces_variabilis	SH181078.07FU	Meliniomyces	Ericoid mycorrhizal
OTU2529	6	96.9%|100%|JN206400|k__Fungi;p__Zygomycota;c__Mucoromycotina_cls_Incertae_sedis;o__Mucorales;f__Umbelopsidaceae;g__Umbelopsis;s__Umbelopsis_isabellina	SH196090.07FU	Umbelopsis	Saprotroph
OTU2548	6	100%|83.7%|UDB002252|k__Fungi;p__Basidiomycota;c__Agaricomycetes;o__Agaricales;f__Cortinariaceae;g__Cortinarius;s__Cortinarius_biformis	SH188479.07FU	Cortinarius	Ectomycorrhizal
OTU257	6	99.3%|100%|UDB020821|k__Fungi;p__Ascomycota;c__Dothideomycetes;o__Venturiales;f__Venturiaceae;g__unidentified;s__Venturiaceae_sp	SH004703.07FU	Unidentified	-
OTU2708	6	97.8%|93.8%|AB254392|k__Fungi;p__Basidiomycota;c__Agaricomycetes;o__Atheliales;f__Atheliaceae;g__Tylospora;s__Tylospora_fibrillosa	SH213927.07FU	Tylospora	Ectomycorrhizal
OTU3068	6	99.5%|96.4%|UDB017328|k__Fungi;p__Ascomycota;c__Eurotiomycetes;o__Eurotiales;f__Elaphomycetaceae;g__Elaphomyces;s__Elaphomyces_muricatus	SH190236.07FU	Elaphomyces	Ectomycorrhizal
OTU3071	6	100%|100%|FN610890|k__Fungi;p__Basidiomycota;c__Agaricomycetes;o__Auriculariales;f__unidentified;g__unidentified;s__Auriculariales_sp	SH205313.07FU	Unidentified	-
OTU3093	6	97.9%|100%|AB254392|k__Fungi;p__Basidiomycota;c__Agaricomycetes;o__Atheliales;f__Atheliaceae;g__Tylospora;s__Tylospora_fibrillosa	SH213927.07FU	Tylospora	Ectomycorrhizal
OTU3694	6	99.5%|100%|UDB002252|k__Fungi;p__Basidiomycota;c__Agaricomycetes;o__Agaricales;f__Cortinariaceae;g__Cortinarius;s__Cortinarius_biformis	SH188479.07FU	Cortinarius	Ectomycorrhizal
OTU3735	6	100%|100%|FN610872|k__Fungi;p__Basidiomycota;c__Agaricomycetes;o__Atheliales;f__Atheliaceae;g__unidentified;s__Atheliaceae_sp	SH196825.07FU	Piloderma	Ectomycorrhizal
OTU3986	6	100%|100%|UDB012210|k__Fungi;p__Basidiomycota;c__Agaricomycetes;o__Russulales;f__Russulaceae;g__unidentified;s__Russulaceae_sp	SH330563.07FU	Lactarius	Ectomycorrhizal
OTU4014	6	100%|91.5%|EF521223|k__Fungi;p__Basidiomycota;c__Agaricomycetes;o__Atheliales;f__unidentified;g__unidentified;s__Atheliales_sp	SH005228.07FU	Amphinema	Ectomycorrhizal
OTU4177	6	96.3%|100%|UDB004184|k__Fungi;p__Ascomycota;c__Sordariomycetes;o__Hypocreales;f__Nectriaceae;g__Volutella;s__Volutella_sp	SH214980.07FU	Volutella	Plant Pathogen
OTU4299	6	98.4%|100%|AB254392|k__Fungi;p__Basidiomycota;c__Agaricomycetes;o__Atheliales;f__Atheliaceae;g__Tylospora;s__Tylospora_fibrillosa	SH213927.07FU	Tylospora	Ectomycorrhizal
OTU4301	6	96.9%|100%|KF309668|k__Fungi;p__Ascomycota;c__Sordariomycetes;o__Hypocreales;f__Cordycipitaceae;g__Cordyceps;s__Cordyceps_ningxiaensis	SH212450.07FU	Cordyceps	Animal pathogen
OTU445	6	96.4%|97.2%|HQ211764|k__Fungi;p__Ascomycota;c__Leotiomycetes;o__Helotiales;f__unidentified;g__unidentified;s__Helotiales_sp	SH181101.07FU	Meliniomyces	Endophyte
OTU4475	6	95.3%|96.1%|KF617267|k__Fungi;p__Ascomycota;c__Lecanoromycetes;o__Ostropales;f__unidentified;g__unidentified;s__Ostropales_sp	SH025039.07FU	Unidentified	-
OTU4476	6	98.7%|98.1%|KC456680|k__Fungi;p__Ascomycota;c__Eurotiomycetes;o__Chaetothyriales;f__Herpotrichiellaceae;g__unidentified;s__Herpotrichiellaceae_sp	SH193235.07FU	Unidentified	-
OTU4537	6	99.3%|100%|HM069467|k__Fungi;p__Ascomycota;c__Leotiomycetes;o__Helotiales;f__unidentified;g__unidentified;s__Helotiales_sp	SH211718.07FU	Unidentified	-
OTU4542	6	92.9%|100%|HM069354|k__Fungi;p__Ascomycota;c__Eurotiomycetes;o__Chaetothyriales;f__Herpotrichiellaceae;g__Cladophialophora;s__Cladophialophora_sp	SH193263.07FU	Cladophialophora	Saprotroph
OTU4549	6	98.6%|90.9%|FJ475797|k__Fungi;p__Ascomycota;c__Eurotiomycetes;o__Chaetothyriales;f__Herpotrichiellaceae;g__unidentified;s__Herpotrichiellaceae_sp	SH217841.07FU	Unidentified	-
OTU4557	6	100%|100%|KF800556|k__Fungi;p__unidentified;c__unidentified;o__unidentified;f__unidentified;g__unidentified;s__Fungi_sp	SH008140.07FU	Didymella	Plant Pathogen
OTU4560	6	98.7%|100%|KF359573|k__Fungi;p__Ascomycota;c__Eurotiomycetes;o__Chaetothyriales;f__unidentified;g__unidentified;s__Chaetothyriales_sp	SH217842.07FU	Unidentified	-
OTU4572	6	98.7%|98.7%|KC456680|k__Fungi;p__Ascomycota;c__Eurotiomycetes;o__Chaetothyriales;f__Herpotrichiellaceae;g__unidentified;s__Herpotrichiellaceae_sp	SH193235.07FU	Unidentified	-
OTU4666	6	99.3%|100%|FJ475797|k__Fungi;p__Ascomycota;c__Eurotiomycetes;o__Chaetothyriales;f__Herpotrichiellaceae;g__unidentified;s__Herpotrichiellaceae_sp	SH217841.07FU	Unidentified	-
OTU4679	6	94.7%|100%|UDB020808|k__Fungi;p__Ascomycota;c__Sordariomycetes;o__unidentified;f__unidentified;g__unidentified;s__Sordariomycetes_sp	SH471651.07FU	Unidentified	-
OTU4754	6	96.5%|96.6%|AY524845|k__Fungi;p__Ascomycota;c__Leotiomycetes;o__Helotiales;f__Vibrisseaceae;g__Phialocephala;s__Phialocephala_sphaeroides	SH204990.07FU	Phialocephala	Endophyte
OTU4760	6	94%|100%|HM595516|k__Fungi;p__Ascomycota;c__Dothideomycetes;o__Pleosporales;f__Pleosporales_fam_Incertae_sedis;g__Pyrenochaeta;s__Pyrenochaeta_sp	SH019448.07FU	Pyrenochaeta	Saprotroph
OTU4776	6	100%|100%|FM172825|k__Fungi;p__Ascomycota;c__Dothideomycetes;o__Pleosporales;f__unidentified;g__unidentified;s__Pleosporales_sp	SH198664.07FU	Unidentified	-
OTU4800	6	99.3%|100%|KC456937|k__Fungi;p__Ascomycota;c__Leotiomycetes;o__Helotiales;f__unidentified;g__unidentified;s__Helotiales_sp	SH174323.07FU	Unidentified	-
OTU4945	6	100%|100%|DQ780343|k__Fungi;p__Ascomycota;c__Dothideomycetes;o__Capnodiales;f__Davidiellaceae;g__Cladosporium;s__Cladosporium_sphaerospermum	SH127903.07FU	Cladosporium	Endophyte
OTU5003	6	95.9%|100%|HM069467|k__Fungi;p__Ascomycota;c__Leotiomycetes;o__Helotiales;f__unidentified;g__unidentified;s__Helotiales_sp	SH211718.07FU	Unidentified	-
OTU5033	6	100%|100%|AM999623|k__Fungi;p__unidentified;c__unidentified;o__unidentified;f__unidentified;g__unidentified;s__Fungi_sp	SH027890.07FU	Unidentified	-
OTU506	6	98.6%|100%|AF062787|k__Fungi;p__Ascomycota;c__Leotiomycetes;o__Leotiomycetes_ord_Incertae_sedis;f__Myxotrichaceae;g__Oidiodendron;s__Oidiodendron_pilicola	SH216991.07FU	Oidiodendron	Ericoid Mycorrhizal
OTU5068	6	97.3%|100%|HM069467|k__Fungi;p__Ascomycota;c__Leotiomycetes;o__Helotiales;f__unidentified;g__unidentified;s__Helotiales_sp	SH211718.07FU	Unidentified	-
OTU5076	6	100%|100%|JX535116|k__Fungi;p__Ascomycota;c__Dothideomycetes;o__Capnodiales;f__Mycosphaerellaceae;g__Pseudocercosporella;s__Pseudocercosporella_fraxini	SH027352.07FU	Pseudocercosporella	Plant Pathogen
OTU5091	6	95.2%|100%|FM172765|k__Fungi;p__Ascomycota;c__Leotiomycetes;o__unidentified;f__unidentified;g__unidentified;s__Leotiomycetes_sp	SH181089.07FU	Unidentified	-
OTU5093	6	97.9%|98.6%|HQ157836|k__Fungi;p__Ascomycota;c__Leotiomycetes;o__Leotiomycetes_ord_Incertae_sedis;f__Leotiomycetes_fam_Incertae_sedis;g__Meliniomyces;s__Meliniomyces_vraolstadiae	SH181085.07FU	Meliniomyces	Endophyte
OTU511	6	98.6%|100%|AF062787|k__Fungi;p__Ascomycota;c__Leotiomycetes;o__Leotiomycetes_ord_Incertae_sedis;f__Myxotrichaceae;g__Oidiodendron;s__Oidiodendron_pilicola	SH216991.07FU	Oidiodendron	Ericoid Mycorrhizal
OTU5111	6	95.9%|100%|HM069467|k__Fungi;p__Ascomycota;c__Leotiomycetes;o__Helotiales;f__unidentified;g__unidentified;s__Helotiales_sp	SH211718.07FU	Unidentified	-
OTU5193	6	98.6%|100%|GQ203759|k__Fungi;p__Ascomycota;c__unidentified;o__unidentified;f__unidentified;g__unidentified;s__Ascomycota_sp	SH198655.07FU	Herpotrichia	Saprotroph
OTU524	6	95.8%|100%|KP889477|k__Fungi;p__unidentified;c__unidentified;o__unidentified;f__unidentified;g__unidentified;s__Fungi_sp	SH493673.07FU	Unidentified	-
OTU5387	6	100%|100%|GU122904|k__Fungi;p__Ascomycota;c__Dothideomycetes;o__Capnodiales;f__unidentified;g__unidentified;s__Capnodiales_sp	SH468697.07FU	Unidentified	-
OTU5417	6	98.6%|100%|KP889477|k__Fungi;p__unidentified;c__unidentified;o__unidentified;f__unidentified;g__unidentified;s__Fungi_sp	SH493673.07FU	Unidentified	-
OTU5429	6	91%|99.3%|KF359569|k__Fungi;p__Ascomycota;c__unidentified;o__unidentified;f__unidentified;g__unidentified;s__Ascomycota_sp	SH174325.07FU	Rhizoscyphus	Endophyte
OTU5440	6	95.1%|97.3%|JQ346979|k__Fungi;p__Ascomycota;c__Leotiomycetes;o__unidentified;f__unidentified;g__unidentified;s__Leotiomycetes_sp	SH181083.07FU	Pezoloma	Ericoid Mycorrhizal
OTU5462	6	96.6%|100%|AM260855|k__Fungi;p__Ascomycota;c__Pezizomycotina_cls_Incertae_sedis;o__Pezizomycotina_ord_Incertae_sedis;f__Pezizomycotina_fam_Incertae_sedis;g__Dictyocatenulata;s__Dictyocatenulata_sp	SH475410.07FU	Dictyocatenulata	Lichenized
OTU5510	6	95%|95.2%|LK052787|k__Fungi;p__Ascomycota;c__Leotiomycetes;o__unidentified;f__unidentified;g__unidentified;s__Leotiomycetes_sp	SH174986.07FU	Unidentified	-
OTU5547	6	93.8%|98.6%|AY762619|k__Fungi;p__Ascomycota;c__Leotiomycetes;o__Leotiomycetes_ord_Incertae_sedis;f__Leotiomycetes_fam_Incertae_sedis;g__Meliniomyces;s__Meliniomyces_variabilis	SH181078.07FU	Meliniomyces	Ericoid mycorrhizal
OTU5558	6	94.3%|97.9%|AB847029|k__Fungi;p__Ascomycota;c__Leotiomycetes;o__unidentified;f__unidentified;g__unidentified;s__Leotiomycetes_sp	SH181082.07FU	Hyaloscypha	Saprotroph
OTU5583	6	97.9%|100%|AY762619|k__Fungi;p__Ascomycota;c__Leotiomycetes;o__Leotiomycetes_ord_Incertae_sedis;f__Leotiomycetes_fam_Incertae_sedis;g__Meliniomyces;s__Meliniomyces_variabilis	SH181078.07FU	Meliniomyces	Ericoid mycorrhizal
OTU5602	6	97.9%|97.9%|AY524845|k__Fungi;p__Ascomycota;c__Leotiomycetes;o__Helotiales;f__Vibrisseaceae;g__Phialocephala;s__Phialocephala_sphaeroides	SH204990.07FU	Phialocephala	Endophyte
OTU5779	6	93.1%|100%|UDB020583|k__Fungi;p__Ascomycota;c__Leotiomycetes;o__Helotiales;f__unidentified;g__unidentified;s__Helotiales_sp	SH004701.07FU	Unidentified	unassigned
OTU5790	6	100%|100%|KF533005|k__Fungi;p__Ascomycota;c__Leotiomycetes;o__Helotiales;f__Sclerotiniaceae;g__Botrytis;s__Botrytis_cinerea	SH002207.07FU	Botrytis	-
OTU5835	6	99.3%|100%|KF823596|k__Fungi;p__Ascomycota;c__Leotiomycetes;o__Helotiales;f__Helotiales_fam_Incertae_sedis;g__Leptodontidium;s__Leptodontidium_sp	SH201720.07FU	Leptodontidium	Endophyte
OTU5902	6	97.9%|100%|AY762619|k__Fungi;p__Ascomycota;c__Leotiomycetes;o__Leotiomycetes_ord_Incertae_sedis;f__Leotiomycetes_fam_Incertae_sedis;g__Meliniomyces;s__Meliniomyces_variabilis	SH181078.07FU	Meliniomyces	Ericoid mycorrhizal
OTU5909	6	97.9%|100%|AY762619|k__Fungi;p__Ascomycota;c__Leotiomycetes;o__Leotiomycetes_ord_Incertae_sedis;f__Leotiomycetes_fam_Incertae_sedis;g__Meliniomyces;s__Meliniomyces_variabilis	SH181078.07FU	Meliniomyces	Ericoid mycorrhizal
OTU5950	6	97.8%|93.8%|JX857212|k__Fungi;p__Ascomycota;c__Leotiomycetes;o__Helotiales;f__Helotiaceae;g__Rhizoscyphus;s__Rhizoscyphus_sp	SH181102.07FU	Rhizoscyphus	Endophyte
OTU5952	6	99.2%|91.7%|EF521257|k__Fungi;p__Ascomycota;c__Leotiomycetes;o__Helotiales;f__unidentified;g__unidentified;s__Helotiales_sp	SH201686.07FU	Unidentified	-
OTU5956	6	97.9%|99.3%|HQ157836|k__Fungi;p__Ascomycota;c__Leotiomycetes;o__Leotiomycetes_ord_Incertae_sedis;f__Leotiomycetes_fam_Incertae_sedis;g__Meliniomyces;s__Meliniomyces_vraolstadiae	SH181085.07FU	Meliniomyces	Endophyte
OTU5982	6	96.5%|100%|AY078145|k__Fungi;p__Ascomycota;c__Leotiomycetes;o__Helotiales;f__Vibrisseaceae;g__Acephala;s__Acephala_applanata	SH275913.07FU	Acephala	Endophyte
OTU6083	6	97.2%|100%|KP889477|k__Fungi;p__unidentified;c__unidentified;o__unidentified;f__unidentified;g__unidentified;s__Fungi_sp	SH493673.07FU	Unidentified	-
OTU6125	6	97.1%|97.9%|AF062798|k__Fungi;p__Ascomycota;c__Leotiomycetes;o__Leotiomycetes_ord_Incertae_sedis;f__Myxotrichaceae;g__Oidiodendron;s__Oidiodendron_maius	SH216987.07FU	Oidiodendron	Ericoid Mycorrhizal
OTU6174	6	96.5%|98.6%|KC876191|k__Fungi;p__Ascomycota;c__unidentified;o__unidentified;f__unidentified;g__unidentified;s__Ascomycota_sp	SH214267.07FU	Meliniomyces	Endophyte
OTU6202	6	99.3%|100%|UDB020840|k__Fungi;p__Ascomycota;c__Leotiomycetes;o__Helotiales;f__unidentified;g__unidentified;s__Helotiales_sp	SH019748.07FU	Unidentified	-
OTU6268	6	98.6%|100%|KF823596|k__Fungi;p__Ascomycota;c__Leotiomycetes;o__Helotiales;f__Helotiales_fam_Incertae_sedis;g__Leptodontidium;s__Leptodontidium_sp	SH201720.07FU	Leptodontidium	Endophyte
OTU6306	6	97.2%|100%|KP889477|k__Fungi;p__unidentified;c__unidentified;o__unidentified;f__unidentified;g__unidentified;s__Fungi_sp	SH493673.07FU	Unidentified	-
OTU6378	6	95.5%|92.4%|AJ430223|k__Fungi;p__Ascomycota;c__Leotiomycetes;o__Helotiales;f__Dermateaceae;g__Mollisia;s__Mollisia_cinerea	SH204987.07FU	Mollisia	Endophyte
OTU6405	6	97.9%|100%|UDB020729|k__Fungi;p__Ascomycota;c__Leotiomycetes;o__Helotiales;f__unidentified;g__unidentified;s__Helotiales_sp	SH018539.07FU	Unidentified	-
OTU6438	6	95.8%|100%|UDB020840|k__Fungi;p__Ascomycota;c__Leotiomycetes;o__Helotiales;f__unidentified;g__unidentified;s__Helotiales_sp	SH019748.07FU	Unidentified	-
OTU6625	6	97.9%|100%|UDB020763|k__Fungi;p__Ascomycota;c__Leotiomycetes;o__Helotiales;f__unidentified;g__unidentified;s__Helotiales_sp	SH194341.07FU	Unidentified	-
OTU6755	6	97.8%|97.9%|AF062798|k__Fungi;p__Ascomycota;c__Leotiomycetes;o__Leotiomycetes_ord_Incertae_sedis;f__Myxotrichaceae;g__Oidiodendron;s__Oidiodendron_maius	SH216987.07FU	Oidiodendron	Ericoid Mycorrhizal
OTU685	6	98.1%|100%|EF493296|k__Fungi;p__Basidiomycota;c__Agaricomycetes;o__Russulales;f__Russulaceae;g__Lactarius;s__Lactarius_rufus	SH182377.07FU	Lactarius	Ectomycorrhizal
OTU6936	6	95.7%|98.6%|AF062798|k__Fungi;p__Ascomycota;c__Leotiomycetes;o__Leotiomycetes_ord_Incertae_sedis;f__Myxotrichaceae;g__Oidiodendron;s__Oidiodendron_maius	SH216987.07FU	Oidiodendron	Ericoid Mycorrhizal
OTU6999	6	94%|98.5%|KP889701|k__Fungi;p__unidentified;c__unidentified;o__unidentified;f__unidentified;g__unidentified;s__Fungi_sp	SH495464.07FU	Unidentified	-
OTU7101	6	95.1%|100%|AF481369|k__Fungi;p__Ascomycota;c__Archaeorhizomycetes;o__Archaeorhizomycetales;f__Archaeorhizomycetaceae;g__Archaeorhizomyces;s__Archaeorhizomyces_sp	SH180493.07FU	Archaeorhizomyces	saprotroph
OTU7119	6	95.1%|100%|AF481369|k__Fungi;p__Ascomycota;c__Archaeorhizomycetes;o__Archaeorhizomycetales;f__Archaeorhizomycetaceae;g__Archaeorhizomyces;s__Archaeorhizomyces_sp	SH180493.07FU	Archaeorhizomyces	saprotroph
OTU714	6	99.2%|100%|EF493296|k__Fungi;p__Basidiomycota;c__Agaricomycetes;o__Russulales;f__Russulaceae;g__Lactarius;s__Lactarius_rufus	SH182377.07FU	Lactarius	Ectomycorrhizal
OTU7208	6	100%|100%|GQ159981|k__Fungi;p__Ascomycota;c__Archaeorhizomycetes;o__Archaeorhizomycetales;f__Archaeorhizomycetaceae;g__Archaeorhizomyces;s__Archaeorhizomyces_sp	SH222239.07FU	Archaeorhizomyces	saprotroph
OTU7249	6	100%|93.5%|FN610872|k__Fungi;p__Basidiomycota;c__Agaricomycetes;o__Atheliales;f__Atheliaceae;g__unidentified;s__Atheliaceae_sp	SH196825.07FU	Piloderma	Ectomycorrhizal
OTU7366	6	100%|90.2%|AY762619|k__Fungi;p__Ascomycota;c__Leotiomycetes;o__Leotiomycetes_ord_Incertae_sedis;f__Leotiomycetes_fam_Incertae_sedis;g__Meliniomyces;s__Meliniomyces_variabilis	SH181078.07FU	Meliniomyces	Ericoid mycorrhizal
OTU750	6	96.8%|100%|UDB011671|k__Fungi;p__Basidiomycota;c__Agaricomycetes;o__Russulales;f__Russulaceae;g__Lactarius;s__Lactarius_necator	SH176406.07FU	Lactarius	Ectomycorrhizal
OTU11	5	97.9%|100%|UDB001331|k__Fungi;p__Basidiomycota;c__Agaricomycetes;o__Agaricales;f__Cortinariaceae;g__Cortinarius;s__Cortinarius_gentilis	SH188507.07FU	Cortinarius	Ectomycorrhizal
OTU1237	5	99.6%|100%|KP196597|k__Fungi;p__Ascomycota;c__Saccharomycetes;o__unidentified;f__unidentified;g__unidentified;s__Saccharomycetes_sp	SH492529.07FU	Unidentified	Saprotroph
OTU1341	5	99.1%|100%|GU083290|k__Fungi;p__Basidiomycota;c__Agaricomycetes;o__Cantharellales;f__Ceratobasidiaceae;g__unidentified;s__Ceratobasidiaceae_sp	SH196456.07FU	Unidentified	-
OTU1343	5	96.9%|100%|JQ446124|k__Fungi;p__Basidiomycota;c__Agaricomycetes;o__Russulales;f__Russulaceae;g__Lactarius;s__Lactarius_atromarginatus	SH221834.07FU	Lactarius	Ectomycorrhizal
OTU1487	5	97.7%|100%|EU427330|k__Fungi;p__Basidiomycota;c__Agaricomycetes;o__Thelephorales;f__Thelephoraceae;g__unidentified;s__Thelephoraceae_sp	SH184510.07FU	Unidentified	Ectomycorrhizal
OTU1509	5	99.1%|100%|EU427330|k__Fungi;p__Basidiomycota;c__Agaricomycetes;o__Thelephorales;f__Thelephoraceae;g__unidentified;s__Thelephoraceae_sp	SH184510.07FU	Unidentified	Ectomycorrhizal
OTU1512	5	99.1%|100%|EU427330|k__Fungi;p__Basidiomycota;c__Agaricomycetes;o__Thelephorales;f__Thelephoraceae;g__unidentified;s__Thelephoraceae_sp	SH184510.07FU	Unidentified	Ectomycorrhizal
OTU1520	5	97.7%|100%|EU427330|k__Fungi;p__Basidiomycota;c__Agaricomycetes;o__Thelephorales;f__Thelephoraceae;g__unidentified;s__Thelephoraceae_sp	SH184510.07FU	Unidentified	Ectomycorrhizal
OTU162	5	96.4%|97.9%|AF062798|k__Fungi;p__Ascomycota;c__Leotiomycetes;o__Leotiomycetes_ord_Incertae_sedis;f__Myxotrichaceae;g__Oidiodendron;s__Oidiodendron_maius	SH216987.07FU	Oidiodendron	Ericoid Mycorrhizal
OTU1654	5	97.7%|100%|HM190112|k__Fungi;p__Basidiomycota;c__Agaricomycetes;o__Agaricales;f__Mycenaceae;g__Mycena;s__Mycena_cinerella	SH220720.07FU	Mycena	Saprotroph
OTU1671	5	99.1%|100%|KC876328|k__Fungi;p__Basidiomycota;c__Agaricomycetes;o__Agaricales;f__unidentified;g__unidentified;s__Agaricales_sp	SH220728.07FU	Mycena	Saprotroph
OTU1674	5	98.1%|100%|DQ309203|k__Fungi;p__Basidiomycota;c__Agaricomycetes;o__Agaricales;f__unidentified;g__unidentified;s__Agaricales_sp	SH220719.07FU	Mycena	Saprotroph
OTU1702	5	99.5%|100%|KF617723|k__Fungi;p__Basidiomycota;c__Microbotryomycetes;o__unidentified;f__unidentified;g__unidentified;s__Microbotryomycetes_sp	SH026757.07FU	Unidentified	-
OTU1788	5	96.7%|100%|HM190112|k__Fungi;p__Basidiomycota;c__Agaricomycetes;o__Agaricales;f__Mycenaceae;g__Mycena;s__Mycena_cinerella	SH220720.07FU	Mycena	Saprotroph
OTU1827	5	99.5%|95.3%|DQ309203|k__Fungi;p__Basidiomycota;c__Agaricomycetes;o__Agaricales;f__unidentified;g__unidentified;s__Agaricales_sp	SH220719.07FU	Mycena	Saprotroph
OTU1834	5	96.7%|100%|DQ309203|k__Fungi;p__Basidiomycota;c__Agaricomycetes;o__Agaricales;f__unidentified;g__unidentified;s__Agaricales_sp	SH220719.07FU	Mycena	Saprotroph
OTU1840	5	100%|92.4%|EF493296|k__Fungi;p__Basidiomycota;c__Agaricomycetes;o__Russulales;f__Russulaceae;g__Lactarius;s__Lactarius_rufus	SH182377.07FU	Lactarius	Ectomycorrhizal
OTU2067	5	97.1%|100%|FJ157084|k__Fungi;p__Basidiomycota;c__Agaricomycetes;o__Agaricales;f__Cortinariaceae;g__Cortinarius;s__Cortinarius_semisanguineus	SH212101.07FU	Cortinarius	Ectomycorrhizal
OTU2102	5	99.5%|100%|FJ157084|k__Fungi;p__Basidiomycota;c__Agaricomycetes;o__Agaricales;f__Cortinariaceae;g__Cortinarius;s__Cortinarius_semisanguineus	SH212101.07FU	Cortinarius	Ectomycorrhizal
OTU2202	5	99%|100%|UDB021463|k__Fungi;p__Basidiomycota;c__Agaricomycetes;o__Agaricales;f__Cortinariaceae;g__Cortinarius;s__Cortinarius_tillamookensis	SH135196.07FU	Cortinarius	Ectomycorrhizal
OTU2252	5	99.5%|100%|EU057095|k__Fungi;p__Basidiomycota;c__Agaricomycetes;o__Agaricales;f__Cortinariaceae;g__Cortinarius;s__Cortinarius_alnetorum	SH188533.07FU	Cortinarius	Ectomycorrhizal
OTU2263	5	100%|93.9%|UDB001751|k__Fungi;p__Basidiomycota;c__Agaricomycetes;o__Atheliales;f__Atheliaceae;g__Piloderma;s__Piloderma_sphaerosporum	SH196824.07FU	Piloderma	Ectomycorrhizal
OTU2270	5	97%|100%|UDB001751|k__Fungi;p__Basidiomycota;c__Agaricomycetes;o__Atheliales;f__Atheliaceae;g__Piloderma;s__Piloderma_sphaerosporum	SH196824.07FU	Piloderma	Ectomycorrhizal
OTU2283	5	98%|100%|UDB001751|k__Fungi;p__Basidiomycota;c__Agaricomycetes;o__Atheliales;f__Atheliaceae;g__Piloderma;s__Piloderma_sphaerosporum	SH196824.07FU	Piloderma	Ectomycorrhizal
OTU2305	5	98%|100%|FJ475824|k__Fungi;p__Basidiomycota;c__Agaricomycetes;o__Auriculariales;f__unidentified;g__unidentified;s__Auriculariales_sp	SH213816.07FU	Unidentified	-
OTU2510	5	100%|92.3%|UDB021507|k__Fungi;p__Basidiomycota;c__Agaricomycetes;o__Agaricales;f__Cortinariaceae;g__Cortinarius;s__Cortinarius_transatlanticus	SH135289.07FU	Cortinarius	Ectomycorrhizal
OTU2721	5	97.4%|100%|AB254392|k__Fungi;p__Basidiomycota;c__Agaricomycetes;o__Atheliales;f__Atheliaceae;g__Tylospora;s__Tylospora_fibrillosa	SH213927.07FU	Tylospora	Ectomycorrhizal
OTU2722	5	97.4%|100%|AB254392|k__Fungi;p__Basidiomycota;c__Agaricomycetes;o__Atheliales;f__Atheliaceae;g__Tylospora;s__Tylospora_fibrillosa	SH213927.07FU	Tylospora	Ectomycorrhizal
OTU2731	5	100%|100%|UDB001751|k__Fungi;p__Basidiomycota;c__Agaricomycetes;o__Atheliales;f__Atheliaceae;g__Piloderma;s__Piloderma_sphaerosporum	SH196824.07FU	Piloderma	Ectomycorrhizal
OTU2850	5	98.4%|100%|UDB017328|k__Fungi;p__Ascomycota;c__Eurotiomycetes;o__Eurotiales;f__Elaphomycetaceae;g__Elaphomyces;s__Elaphomyces_muricatus	SH190236.07FU	Elaphomyces	Ectomycorrhizal
OTU291	5	97.3%|100%|AY762619|k__Fungi;p__Ascomycota;c__Leotiomycetes;o__Leotiomycetes_ord_Incertae_sedis;f__Leotiomycetes_fam_Incertae_sedis;g__Meliniomyces;s__Meliniomyces_variabilis	SH181078.07FU	Meliniomyces	Ericoid mycorrhizal
OTU3083	5	97.9%|100%|AB254392|k__Fungi;p__Basidiomycota;c__Agaricomycetes;o__Atheliales;f__Atheliaceae;g__Tylospora;s__Tylospora_fibrillosa	SH213927.07FU	Tylospora	Ectomycorrhizal
OTU3100	5	96.9%|100%|AB254392|k__Fungi;p__Basidiomycota;c__Agaricomycetes;o__Atheliales;f__Atheliaceae;g__Tylospora;s__Tylospora_fibrillosa	SH213927.07FU	Tylospora	Ectomycorrhizal
OTU3118	5	97.4%|100%|AB254392|k__Fungi;p__Basidiomycota;c__Agaricomycetes;o__Atheliales;f__Atheliaceae;g__Tylospora;s__Tylospora_fibrillosa	SH213927.07FU	Tylospora	Ectomycorrhizal
OTU3122	5	93.8%|100%|UDB014861|k__Fungi;p__unidentified;c__unidentified;o__unidentified;f__unidentified;g__unidentified;s__Fungi_sp	SH526196.07FU	Unidentified	-
OTU3132	5	96.9%|100%|AB254392|k__Fungi;p__Basidiomycota;c__Agaricomycetes;o__Atheliales;f__Atheliaceae;g__Tylospora;s__Tylospora_fibrillosa	SH213927.07FU	Tylospora	Ectomycorrhizal
OTU3166	5	97.9%|100%|AB254392|k__Fungi;p__Basidiomycota;c__Agaricomycetes;o__Atheliales;f__Atheliaceae;g__Tylospora;s__Tylospora_fibrillosa	SH213927.07FU	Tylospora	Ectomycorrhizal
OTU3212	5	97.4%|100%|AB254392|k__Fungi;p__Basidiomycota;c__Agaricomycetes;o__Atheliales;f__Atheliaceae;g__Tylospora;s__Tylospora_fibrillosa	SH213927.07FU	Tylospora	Ectomycorrhizal
OTU327	5	98.6%|100%|AY078145|k__Fungi;p__Ascomycota;c__Leotiomycetes;o__Helotiales;f__Vibrisseaceae;g__Acephala;s__Acephala_applanata	SH275913.07FU	Acephala	Endophyte
OTU3277	5	96.3%|100%|AB254392|k__Fungi;p__Basidiomycota;c__Agaricomycetes;o__Atheliales;f__Atheliaceae;g__Tylospora;s__Tylospora_fibrillosa	SH213927.07FU	Tylospora	Ectomycorrhizal
OTU3285	5	97.9%|100%|UDB017794|k__Fungi;p__Basidiomycota;c__Agaricomycetes;o__Agaricales;f__Cortinariaceae;g__Cortinarius;s__Cortinarius_brunneus	SH264910.07FU	Cortinarius	Ectomycorrhizal
OTU3322	5	94.7%|100%|AB254392|k__Fungi;p__Basidiomycota;c__Agaricomycetes;o__Atheliales;f__Atheliaceae;g__Tylospora;s__Tylospora_fibrillosa	SH213927.07FU	Tylospora	Ectomycorrhizal
OTU3339	5	97.9%|100%|UDB017794|k__Fungi;p__Basidiomycota;c__Agaricomycetes;o__Agaricales;f__Cortinariaceae;g__Cortinarius;s__Cortinarius_brunneus	SH264910.07FU	Cortinarius	Ectomycorrhizal
OTU3598	5	98.2%|100%|AB254392|k__Fungi;p__Basidiomycota;c__Agaricomycetes;o__Atheliales;f__Atheliaceae;g__Tylospora;s__Tylospora_fibrillosa	SH213927.07FU	Tylospora	Ectomycorrhizal
OTU3630	5	97.7%|93.7%|AB254392|k__Fungi;p__Basidiomycota;c__Agaricomycetes;o__Atheliales;f__Atheliaceae;g__Tylospora;s__Tylospora_fibrillosa	SH213927.07FU	Tylospora	Ectomycorrhizal
OTU3669	5	100%|100%|DQ309203|k__Fungi;p__Basidiomycota;c__Agaricomycetes;o__Agaricales;f__unidentified;g__unidentified;s__Agaricales_sp	SH220719.07FU	Mycena	Saprotroph
OTU3707	5	100%|100%|UDB001331|k__Fungi;p__Basidiomycota;c__Agaricomycetes;o__Agaricales;f__Cortinariaceae;g__Cortinarius;s__Cortinarius_gentilis	SH188507.07FU	Cortinarius	Ectomycorrhizal
OTU3743	5	100%|100%|FJ475670|k__Fungi;p__Basidiomycota;c__Agaricomycetes;o__Polyporales;f__Xenasmataceae;g__Xenasmatella;s__Xenasmatella_vaga	SH192727.07FU	Xenasmatella	Saprotroph
OTU3793	5	96.2%|100%|UDB002252|k__Fungi;p__Basidiomycota;c__Agaricomycetes;o__Agaricales;f__Cortinariaceae;g__Cortinarius;s__Cortinarius_biformis	SH188479.07FU	Cortinarius	Ectomycorrhizal
OTU3842	5	98.4%|100%|UDB000746|k__Fungi;p__Basidiomycota;c__Agaricomycetes;o__Agaricales;f__Cortinariaceae;g__Cortinarius;s__Cortinarius_paleifer	SH188591.07FU	Cortinarius	Ectomycorrhizal
OTU4013	5	95.5%|100%|AM999706|k__Fungi;p__Ascomycota;c__Dothideomycetes;o__Capnodiales;f__unidentified;g__unidentified;s__Capnodiales_sp	SH019185.07FU	Unidentified	-
OTU4031	5	100%|94.3%|EF521223|k__Fungi;p__Basidiomycota;c__Agaricomycetes;o__Atheliales;f__unidentified;g__unidentified;s__Atheliales_sp	SH005228.07FU	Amphinema	Ectomycorrhizal
OTU406	5	97.3%|100%|AY762619|k__Fungi;p__Ascomycota;c__Leotiomycetes;o__Leotiomycetes_ord_Incertae_sedis;f__Leotiomycetes_fam_Incertae_sedis;g__Meliniomyces;s__Meliniomyces_variabilis	SH181078.07FU	Meliniomyces	Ericoid mycorrhizal
OTU4067	5	100%|91.9%|UDB001751|k__Fungi;p__Basidiomycota;c__Agaricomycetes;o__Atheliales;f__Atheliaceae;g__Piloderma;s__Piloderma_sphaerosporum	SH196824.07FU	Piloderma	Ectomycorrhizal
OTU4135	5	96.4%|100%|HQ873368|k__Fungi;p__Ascomycota;c__Sordariomycetes;o__unidentified;f__unidentified;g__unidentified;s__Sordariomycetes_sp	SH484580.07FU	Unidentified	-
OTU4139	5	86.8%|100%|AJ608671|k__Fungi;p__Basidiomycota;c__Tremellomycetes;o__Tremellales;f__Tremellales_fam_Incertae_sedis;g__Fellomyces;s__Fellomyces_sp	SH001471.07FU	Fellomyces (nižší similarity!)	Mycoparasite
OTU4160	5	97.5%|96.4%|AF389191|k__Fungi;p__Ascomycota;c__Sordariomycetes;o__Hypocreales;f__Ophiocordycipitaceae;g__Tolypocladium;s__Tolypocladium_album	SH184938.07FU	Tolypocladium	Animal pathogen
OTU4197	5	100%|100%|AM999722|k__Fungi;p__Basidiomycota;c__Tremellomycetes;o__Tremellales;f__unidentified;g__unidentified;s__Tremellales_sp	SH466030.07FU	Unidentified	Mycoparasite
OTU422	5	98.6%|100%|KC876191|k__Fungi;p__Ascomycota;c__unidentified;o__unidentified;f__unidentified;g__unidentified;s__Ascomycota_sp	SH214267.07FU	Meliniomyces	Endophyte
OTU4233	5	98.1%|100%|AY604526|k__Fungi;p__Ascomycota;c__Dothideomycetes;o__Dothideales;f__Dothideaceae;g__Endoconidioma;s__Endoconidioma_populi	SH206393.07FU	Endoconidioma	Saprotroph
OTU4320	5	98.1%|100%|JF300542|k__Fungi;p__Ascomycota;c__Eurotiomycetes;o__Chaetothyriales;f__unidentified;g__unidentified;s__Chaetothyriales_sp	SH183190.07FU	Unidentified	-
OTU4351	5	98.7%|98.1%|KC456680|k__Fungi;p__Ascomycota;c__Eurotiomycetes;o__Chaetothyriales;f__Herpotrichiellaceae;g__unidentified;s__Herpotrichiellaceae_sp	SH193235.07FU	Unidentified	-
OTU4375	5	96.7%|96.2%|GU998515|k__Fungi;p__Ascomycota;c__Eurotiomycetes;o__Chaetothyriales;f__unidentified;g__unidentified;s__Chaetothyriales_sp	SH012608.07FU	Unidentified	-
OTU4501	5	96.1%|100%|JQ666464|k__Fungi;p__Rozellomycota;c__unidentified;o__unidentified;f__unidentified;g__unidentified;s__Rozellomycota_sp	SH001662.07FU	Unidentified	-
OTU457	5	95.9%|100%|AY762619|k__Fungi;p__Ascomycota;c__Leotiomycetes;o__Leotiomycetes_ord_Incertae_sedis;f__Leotiomycetes_fam_Incertae_sedis;g__Meliniomyces;s__Meliniomyces_variabilis	SH181078.07FU	Meliniomyces	Ericoid mycorrhizal
OTU4610	5	97.4%|100%|FJ475797|k__Fungi;p__Ascomycota;c__Eurotiomycetes;o__Chaetothyriales;f__Herpotrichiellaceae;g__unidentified;s__Herpotrichiellaceae_sp	SH217841.07FU	Unidentified	-
OTU4664	5	99.3%|100%|FJ475797|k__Fungi;p__Ascomycota;c__Eurotiomycetes;o__Chaetothyriales;f__Herpotrichiellaceae;g__unidentified;s__Herpotrichiellaceae_sp	SH217841.07FU	Unidentified	-
OTU4717	5	98.7%|100%|KF981440|k__Fungi;p__Ascomycota;c__Sordariomycetes;o__Sordariales;f__Chaetomiaceae;g__Humicola;s__Humicola_sp	SH195345.07FU	Humicola	Saprotroph
OTU474	5	99.3%|100%|AF062787|k__Fungi;p__Ascomycota;c__Leotiomycetes;o__Leotiomycetes_ord_Incertae_sedis;f__Myxotrichaceae;g__Oidiodendron;s__Oidiodendron_pilicola	SH216991.07FU	Oidiodendron	Ericoid Mycorrhizal
OTU4773	5	100%|82.7%|UDB000746|k__Fungi;p__Basidiomycota;c__Agaricomycetes;o__Agaricales;f__Cortinariaceae;g__Cortinarius;s__Cortinarius_paleifer	SH188591.07FU	Cortinarius	Ectomycorrhizal
OTU4806	5	95.7%|95.3%|HM488598|k__Fungi;p__Ascomycota;c__unidentified;o__unidentified;f__unidentified;g__unidentified;s__Ascomycota_sp	SH219620.07FU	Unidentified	-
OTU4870	5	99.3%|100%|FN610860|k__Fungi;p__Ascomycota;c__Dothideomycetes;o__Hysteriales;f__Gloniaceae;g__Cenococcum;s__Cenococcum_geophilum	SH199613.07FU	Cenococcum	Ectomycorrhizal
OTU4888	5	98.6%|100%|HQ157836|k__Fungi;p__Ascomycota;c__Leotiomycetes;o__Leotiomycetes_ord_Incertae_sedis;f__Leotiomycetes_fam_Incertae_sedis;g__Meliniomyces;s__Meliniomyces_vraolstadiae	SH181085.07FU	Meliniomyces	Endophyte
OTU494	5	98.6%|100%|KP889477|k__Fungi;p__unidentified;c__unidentified;o__unidentified;f__unidentified;g__unidentified;s__Fungi_sp	SH493673.07FU	Unidentified	-
OTU4956	5	100%|90.5%|HM069467|k__Fungi;p__Ascomycota;c__Leotiomycetes;o__Helotiales;f__unidentified;g__unidentified;s__Helotiales_sp	SH211718.07FU	Unidentified	-
OTU4967	5	97.8%|91.2%|AY524845|k__Fungi;p__Ascomycota;c__Leotiomycetes;o__Helotiales;f__Vibrisseaceae;g__Phialocephala;s__Phialocephala_sphaeroides	SH204990.07FU	Phialocephala	Endophyte
OTU5014	5	100%|95%|UDB002570|k__Fungi;p__Ascomycota;c__Leotiomycetes;o__Helotiales;f__unidentified;g__unidentified;s__Helotiales_sp	SH201649.07FU	Unidentified	-
OTU5034	5	99.3%|92.6%|AY699664|k__Fungi;p__Ascomycota;c__Leotiomycetes;o__Helotiales;f__unidentified;g__unidentified;s__Helotiales_sp	SH196475.07FU	Unidentified	-
OTU5133	5	83.5%|94.6%|KJ188619|k__Fungi;p__Ascomycota;c__Leotiomycetes;o__unidentified;f__unidentified;g__unidentified;s__Leotiomycetes_sp	SH495615.07FU	Unidentified	-
OTU5269	5	97.3%|100%|FJ440882|k__Fungi;p__Ascomycota;c__Dothideomycetes;o__Hysteriales;f__Gloniaceae;g__Cenococcum;s__Cenococcum_geophilum	SH214459.07FU	Cenococcum	Ectomycorrhizal
OTU5313	5	98.5%|93.7%|AY762619|k__Fungi;p__Ascomycota;c__Leotiomycetes;o__Leotiomycetes_ord_Incertae_sedis;f__Leotiomycetes_fam_Incertae_sedis;g__Meliniomyces;s__Meliniomyces_variabilis	SH181078.07FU	Meliniomyces	Ericoid mycorrhizal
OTU5324	5	97.3%|100%|FJ440882|k__Fungi;p__Ascomycota;c__Dothideomycetes;o__Hysteriales;f__Gloniaceae;g__Cenococcum;s__Cenococcum_geophilum	SH214459.07FU	Cenococcum	Ectomycorrhizal
OTU5391	5	97.3%|100%|DQ309130|k__Fungi;p__Ascomycota;c__Leotiomycetes;o__unidentified;f__unidentified;g__unidentified;s__Leotiomycetes_sp	SH181091.07FU	Pezoloma	Ericoid Mycorrhizal
OTU5438	5	94.5%|100%|HQ157836|k__Fungi;p__Ascomycota;c__Leotiomycetes;o__Leotiomycetes_ord_Incertae_sedis;f__Leotiomycetes_fam_Incertae_sedis;g__Meliniomyces;s__Meliniomyces_vraolstadiae	SH181085.07FU	Meliniomyces	Endophyte
OTU5441	5	99.2%|87%|AY762619|k__Fungi;p__Ascomycota;c__Leotiomycetes;o__Leotiomycetes_ord_Incertae_sedis;f__Leotiomycetes_fam_Incertae_sedis;g__Meliniomyces;s__Meliniomyces_variabilis	SH181078.07FU	Meliniomyces	Ericoid mycorrhizal
OTU5500	5	99.3%|100%|HQ611297|k__Fungi;p__Ascomycota;c__Leotiomycetes;o__unidentified;f__unidentified;g__unidentified;s__Leotiomycetes_sp	SH019320.07FU	Unidentified	-
OTU5577	5	100%|100%|FR877526|k__Fungi;p__Ascomycota;c__Archaeorhizomycetes;o__Archaeorhizomycetales;f__Archaeorhizomycetaceae;g__Archaeorhizomyces;s__Archaeorhizomyces_sp	SH180492.07FU	Archaeorhizomyces	saprotroph
OTU5630	5	97.3%|100%|LK052787|k__Fungi;p__Ascomycota;c__Leotiomycetes;o__unidentified;f__unidentified;g__unidentified;s__Leotiomycetes_sp	SH174986.07FU	Unidentified	-
OTU5640	5	98.6%|100%|JQ666468|k__Fungi;p__Ascomycota;c__Pezizomycotina_cls_Incertae_sedis;o__Pezizomycotina_ord_Incertae_sedis;f__Pezizomycotina_fam_Incertae_sedis;g__Chalara;s__Chalara_sp	SH019164.07FU	Chalara	Saprotroph
OTU5652	5	100%|99.3%|HQ157836|k__Fungi;p__Ascomycota;c__Leotiomycetes;o__Leotiomycetes_ord_Incertae_sedis;f__Leotiomycetes_fam_Incertae_sedis;g__Meliniomyces;s__Meliniomyces_vraolstadiae	SH181085.07FU	Meliniomyces	Endophyte
OTU5692	5	95.7%|97.2%|AY762619|k__Fungi;p__Ascomycota;c__Leotiomycetes;o__Leotiomycetes_ord_Incertae_sedis;f__Leotiomycetes_fam_Incertae_sedis;g__Meliniomyces;s__Meliniomyces_variabilis	SH181078.07FU	Meliniomyces	Ericoid mycorrhizal
OTU5699	5	98.6%|100%|HF947877|k__Fungi;p__Ascomycota;c__Leotiomycetes;o__Helotiales;f__unidentified;g__unidentified;s__Helotiales_sp	SH214294.07FU	Phialocephala	Endophyte
OTU5726	5	97.7%|91.7%|AY524845|k__Fungi;p__Ascomycota;c__Leotiomycetes;o__Helotiales;f__Vibrisseaceae;g__Phialocephala;s__Phialocephala_sphaeroides	SH204990.07FU	Phialocephala	Endophyte
OTU5750	5	97.8%|94.4%|HM230874|k__Fungi;p__Ascomycota;c__Leotiomycetes;o__Helotiales;f__unidentified;g__unidentified;s__Helotiales_sp	SH181130.07FU	Hyaloscypha	Saprotroph
OTU5766	5	98.5%|93.1%|AY762619|k__Fungi;p__Ascomycota;c__Leotiomycetes;o__Leotiomycetes_ord_Incertae_sedis;f__Leotiomycetes_fam_Incertae_sedis;g__Meliniomyces;s__Meliniomyces_variabilis	SH181078.07FU	Meliniomyces	Ericoid mycorrhizal
OTU5877	5	97.9%|100%|AY762619|k__Fungi;p__Ascomycota;c__Leotiomycetes;o__Leotiomycetes_ord_Incertae_sedis;f__Leotiomycetes_fam_Incertae_sedis;g__Meliniomyces;s__Meliniomyces_variabilis	SH181078.07FU	Meliniomyces	Ericoid mycorrhizal
OTU5896	5	95.8%|100%|AJ430147|k__Fungi;p__Ascomycota;c__Leotiomycetes;o__Leotiomycetes_ord_Incertae_sedis;f__Leotiomycetes_fam_Incertae_sedis;g__Meliniomyces;s__Meliniomyces_bicolor	SH426644.07FU	Meliniomyces	Endophyte
OTU5910	5	97.2%|100%|AY762619|k__Fungi;p__Ascomycota;c__Leotiomycetes;o__Leotiomycetes_ord_Incertae_sedis;f__Leotiomycetes_fam_Incertae_sedis;g__Meliniomyces;s__Meliniomyces_variabilis	SH181078.07FU	Meliniomyces	Ericoid mycorrhizal
OTU5983	5	95.9%|100%|AY078145|k__Fungi;p__Ascomycota;c__Leotiomycetes;o__Helotiales;f__Vibrisseaceae;g__Acephala;s__Acephala_applanata	SH275913.07FU	Acephala	Endophyte
OTU6010	5	97.2%|100%|HQ157836|k__Fungi;p__Ascomycota;c__Leotiomycetes;o__Leotiomycetes_ord_Incertae_sedis;f__Leotiomycetes_fam_Incertae_sedis;g__Meliniomyces;s__Meliniomyces_vraolstadiae	SH181085.07FU	Meliniomyces	Endophyte
OTU6020	5	97.2%|100%|JN032517|k__Fungi;p__Ascomycota;c__Dothideomycetes;o__Venturiales;f__Venturiaceae;g__unidentified;s__Venturiaceae_sp	SH219633.07FU	Unidentified	-
OTU6022	5	97.9%|97.9%|HQ157836|k__Fungi;p__Ascomycota;c__Leotiomycetes;o__Leotiomycetes_ord_Incertae_sedis;f__Leotiomycetes_fam_Incertae_sedis;g__Meliniomyces;s__Meliniomyces_vraolstadiae	SH181085.07FU	Meliniomyces	Endophyte
OTU6038	5	96.6%|100%|JX857212|k__Fungi;p__Ascomycota;c__Leotiomycetes;o__Helotiales;f__Helotiaceae;g__Rhizoscyphus;s__Rhizoscyphus_sp	SH181102.07FU	Rhizoscyphus	Endophyte
OTU6040	5	98.6%|99.3%|FN561756|k__Fungi;p__Ascomycota;c__Dothideomycetes;o__Dothideomycetes_ord_Incertae_sedis;f__Dothideomycetes_fam_Incertae_sedis;g__Bactrodesmium;s__Bactrodesmium_gabretae	SH476915.07FU	Bactrodesmium	wood decay fungi
OTU6069	5	95.8%|100%|FJ827234|k__Fungi;p__Ascomycota;c__Leotiomycetes;o__Leotiomycetes_ord_Incertae_sedis;f__Leotiomycetes_fam_Incertae_sedis;g__Meliniomyces;s__Meliniomyces_sp	SH181118.07FU	Meliniomyces	Endophyte
OTU6079	5	97.2%|100%|UDB020699|k__Fungi;p__Ascomycota;c__Leotiomycetes;o__Helotiales;f__unidentified;g__unidentified;s__Helotiales_sp	SH477447.07FU	Unidentified	-
OTU6086	5	97.9%|99.3%|KF675446|k__Fungi;p__Ascomycota;c__Leotiomycetes;o__Helotiales;f__unidentified;g__unidentified;s__Helotiales_sp	SH019518.07FU	Unidentified	-
OTU6163	5	96.5%|100%|AY762619|k__Fungi;p__Ascomycota;c__Leotiomycetes;o__Leotiomycetes_ord_Incertae_sedis;f__Leotiomycetes_fam_Incertae_sedis;g__Meliniomyces;s__Meliniomyces_variabilis	SH181078.07FU	Meliniomyces	Ericoid mycorrhizal
OTU6165	5	95%|97.2%|AB847029|k__Fungi;p__Ascomycota;c__Leotiomycetes;o__unidentified;f__unidentified;g__unidentified;s__Leotiomycetes_sp	SH181082.07FU	Hyaloscypha	Saprotroph
OTU6218	5	99.3%|100%|UDB020466|k__Fungi;p__Ascomycota;c__Leotiomycetes;o__Helotiales;f__Hyaloscyphaceae;g__Hyaloscypha;s__Hyaloscypha_fuckelii	SH214297.07FU	Hyaloscypha	Saprotroph
OTU6320	5	94.4%|100%|JX857212|k__Fungi;p__Ascomycota;c__Leotiomycetes;o__Helotiales;f__Helotiaceae;g__Rhizoscyphus;s__Rhizoscyphus_sp	SH181102.07FU	Rhizoscyphus	Endophyte
OTU6448	5	100%|100%|KF823596|k__Fungi;p__Ascomycota;c__Leotiomycetes;o__Helotiales;f__Helotiales_fam_Incertae_sedis;g__Leptodontidium;s__Leptodontidium_sp	SH201720.07FU	Leptodontidium	Endophyte
OTU6461	5	92.2%|90.2%|KU559774|k__Fungi;p__unidentified;c__unidentified;o__unidentified;f__unidentified;g__unidentified;s__Fungi_sp	SH491946.07FU	Unidentified	-
OTU6495	5	100%|100%|JF300400|k__Fungi;p__Ascomycota;c__Leotiomycetes;o__Helotiales;f__Helotiaceae;g__Crocicreas;s__Crocicreas_sp	SH211849.07FU	Crocicreas	Saprotroph
OTU6522	5	98.6%|97.9%|AF062798|k__Fungi;p__Ascomycota;c__Leotiomycetes;o__Leotiomycetes_ord_Incertae_sedis;f__Myxotrichaceae;g__Oidiodendron;s__Oidiodendron_maius	SH216987.07FU	Oidiodendron	Ericoid Mycorrhizal
OTU6541	5	97.1%|97.9%|FJ553302|k__Fungi;p__Ascomycota;c__Leotiomycetes;o__Leotiomycetes_ord_Incertae_sedis;f__Leotiomycetes_fam_Incertae_sedis;g__Meliniomyces;s__Meliniomyces_sp	SH181116.07FU	Meliniomyces	Endophyte
OTU6583	5	96.5%|98.6%|HQ157836|k__Fungi;p__Ascomycota;c__Leotiomycetes;o__Leotiomycetes_ord_Incertae_sedis;f__Leotiomycetes_fam_Incertae_sedis;g__Meliniomyces;s__Meliniomyces_vraolstadiae	SH181085.07FU	Meliniomyces	Endophyte
OTU6628	5	98.6%|100%|UDB020763|k__Fungi;p__Ascomycota;c__Leotiomycetes;o__Helotiales;f__unidentified;g__unidentified;s__Helotiales_sp	SH194341.07FU	Unidentified	-
OTU6656	5	98.6%|100%|AJ430147|k__Fungi;p__Ascomycota;c__Leotiomycetes;o__Leotiomycetes_ord_Incertae_sedis;f__Leotiomycetes_fam_Incertae_sedis;g__Meliniomyces;s__Meliniomyces_bicolor	SH426644.07FU	Meliniomyces	Ectomycorrhizal
OTU6766	5	100%|96.9%|HQ611327|k__Fungi;p__unidentified;c__unidentified;o__unidentified;f__unidentified;g__unidentified;s__Fungi_sp	SH004610.07FU	Meliniomyces	Endophyte
OTU682	5	100%|100%|KP889424|k__Fungi;p__unidentified;c__unidentified;o__unidentified;f__unidentified;g__unidentified;s__Fungi_sp	SH496491.07FU	Unidentified	-
OTU6920	5	96.4%|98.6%|AF062787|k__Fungi;p__Ascomycota;c__Leotiomycetes;o__Leotiomycetes_ord_Incertae_sedis;f__Myxotrichaceae;g__Oidiodendron;s__Oidiodendron_pilicola	SH216991.07FU	Oidiodendron	Ericoid Mycorrhizal
OTU6933	5	90.6%|98.6%|UDB020376|k__Fungi;p__Ascomycota;c__Leotiomycetes;o__Leotiomycetes_ord_Incertae_sedis;f__Myxotrichaceae;g__Oidiodendron;s__Oidiodendron_sp	SH029392.07FU	Oidiodendron	Ericoid Mycorrhizal
OTU6955	5	96.4%|100%|HQ157891|k__Fungi;p__Ascomycota;c__Leotiomycetes;o__Leotiomycetes_ord_Incertae_sedis;f__Myxotrichaceae;g__Oidiodendron;s__Oidiodendron_echinulatum	SH216993.07FU	Oidiodendron	Ericoid Mycorrhizal
OTU7011	5	96%|91.9%|KC222738|k__Fungi;p__Rozellomycota;c__unidentified;o__unidentified;f__unidentified;g__unidentified;s__Rozellomycota_sp	SH204501.07FU	Unidentified	-
OTU7013	5	100%|100%|UDB000558|k__Fungi;p__Basidiomycota;c__Agaricomycetes;o__Agaricales;f__Hygrophoraceae;g__Hygrophorus;s__Hygrophorus_olivaceoalbus	SH212614.07FU	Hygrophorus	Ectomycorrhizal
OTU7088	5	97.6%|100%|FR877526|k__Fungi;p__Ascomycota;c__Archaeorhizomycetes;o__Archaeorhizomycetales;f__Archaeorhizomycetaceae;g__Archaeorhizomyces;s__Archaeorhizomyces_sp	SH180492.07FU	Archaeorhizomyces	saprotroph
OTU7141	5	96.7%|100%|AF481369|k__Fungi;p__Ascomycota;c__Archaeorhizomycetes;o__Archaeorhizomycetales;f__Archaeorhizomycetaceae;g__Archaeorhizomyces;s__Archaeorhizomyces_sp	SH180493.07FU	Archaeorhizomyces	saprotroph
OTU7247	5	100%|100%|UDB001331|k__Fungi;p__Basidiomycota;c__Agaricomycetes;o__Agaricales;f__Cortinariaceae;g__Cortinarius;s__Cortinarius_gentilis	SH188507.07FU	Cortinarius	Ectomycorrhizal
OTU7274	5	100%|100%|UDB001751|k__Fungi;p__Basidiomycota;c__Agaricomycetes;o__Atheliales;f__Atheliaceae;g__Piloderma;s__Piloderma_sphaerosporum	SH196824.07FU	Piloderma	Ectomycorrhizal
OTU7332	5	100%|100%|FR877526|k__Fungi;p__Ascomycota;c__Archaeorhizomycetes;o__Archaeorhizomycetales;f__Archaeorhizomycetaceae;g__Archaeorhizomyces;s__Archaeorhizomyces_sp	SH180492.07FU	Archaeorhizomyces	saprotroph
OTU788	5	98.7%|96%|EU597062|k__Fungi;p__Basidiomycota;c__Agaricomycetes;o__Thelephorales;f__Thelephoraceae;g__Pseudotomentella;s__Pseudotomentella_sp	SH006754.07FU	Pseudotomentella	Ectomycorrhizal
OTU84	5	97.3%|100%|AY524845|k__Fungi;p__Ascomycota;c__Leotiomycetes;o__Helotiales;f__Vibrisseaceae;g__Phialocephala;s__Phialocephala_sphaeroides	SH204990.07FU	Phialocephala	Endophyte
OTU10	4	100%|100%|UDB002570|k__Fungi;p__Ascomycota;c__Leotiomycetes;o__Helotiales;f__unidentified;g__unidentified;s__Helotiales_sp	SH201649.07FU	Unidentified	-
OTU1033	4	95%|100%|KT165241|k__Fungi;p__Basidiomycota;c__Agaricomycetes;o__Russulales;f__Russulaceae;g__Lactarius;s__Lactarius_sp	SH532152.07FU	Lactarius	Ectomycorrhizal
OTU1219	4	96.6%|100%|JQ670948|k__Fungi;p__Zygomycota;c__Mortierellomycotina_cls_Incertae_sedis;o__Mortierellales;f__Mortierellaceae;g__Mortierella;s__Mortierella_sp	SH193949.07FU	Mortierella	Saprotroph
OTU1229	4	82.9%|90.2%|KT581825|k__Fungi;p__Basidiomycota;c__unidentified;o__unidentified;f__unidentified;g__unidentified;s__Basidiomycota_sp	SH491045.07FU	Unidentified	-
OTU1367	4	96.8%|100%|AY751561|k__Fungi;p__Basidiomycota;c__Agaricomycetes;o__Thelephorales;f__Thelephoraceae;g__unidentified;s__Thelephoraceae_sp	SH189372.07FU	Unidentified	Ectomycorrhizal
OTU1368	4	100%|93.6%|JQ358809|k__Fungi;p__Basidiomycota;c__Agaricomycetes;o__Agaricales;f__unidentified;g__unidentified;s__Agaricales_sp	SH220723.07FU	Mycena	Saprotroph
OTU1476	4	99.1%|100%|EU427330|k__Fungi;p__Basidiomycota;c__Agaricomycetes;o__Thelephorales;f__Thelephoraceae;g__unidentified;s__Thelephoraceae_sp	SH184510.07FU	Unidentified	Ectomycorrhizal
OTU1501	4	97.7%|100%|EU427330|k__Fungi;p__Basidiomycota;c__Agaricomycetes;o__Thelephorales;f__Thelephoraceae;g__unidentified;s__Thelephoraceae_sp	SH184510.07FU	Unidentified	Ectomycorrhizal
OTU1513	4	97.7%|100%|EU427330|k__Fungi;p__Basidiomycota;c__Agaricomycetes;o__Thelephorales;f__Thelephoraceae;g__unidentified;s__Thelephoraceae_sp	SH184510.07FU	Unidentified	Ectomycorrhizal
OTU1607	4	99.5%|100%|EU427330|k__Fungi;p__Basidiomycota;c__Agaricomycetes;o__Thelephorales;f__Thelephoraceae;g__unidentified;s__Thelephoraceae_sp	SH184510.07FU	Unidentified	Ectomycorrhizal
OTU1796	4	98.6%|100%|JF300815|k__Fungi;p__Basidiomycota;c__Agaricomycetes;o__Agaricales;f__unidentified;g__unidentified;s__Agaricales_sp	SH176953.07FU	Galerina	Saprotroph
OTU1809	4	98.6%|100%|EU909215|k__Fungi;p__Basidiomycota;c__Agaricomycetes;o__Sebacinales;f__Sebacinaceae;g__unidentified;s__Sebacinaceae_sp	SH180019.07FU	Serendipita	-
OTU1846	4	97.6%|100%|AJ585474|k__Fungi;p__Basidiomycota;c__Agaricomycetes;o__Agaricales;f__Strophariaceae;g__Galerina;s__Galerina_stylifera	SH176937.07FU	Galerina	Saprotroph
OTU1917	4	98.1%|100%|UDB020782|k__Fungi;p__Basidiomycota;c__Agaricomycetes;o__Agaricales;f__Strophariaceae;g__Galerina;s__Galerina_allospora	SH176939.07FU	Galerina	Saprotroph
OTU2001	4	100%|98.3%|EU597062|k__Fungi;p__Basidiomycota;c__Agaricomycetes;o__Thelephorales;f__Thelephoraceae;g__Pseudotomentella;s__Pseudotomentella_sp	SH006754.07FU	Pseudotomentella	Ectomycorrhizal
OTU2018	4	100%|91.3%|KC876328|k__Fungi;p__Basidiomycota;c__Agaricomycetes;o__Agaricales;f__unidentified;g__unidentified;s__Agaricales_sp	SH220728.07FU	Mycena	Saprotroph
OTU2029	4	100%|91.2%|UDB001751|k__Fungi;p__Basidiomycota;c__Agaricomycetes;o__Atheliales;f__Atheliaceae;g__Piloderma;s__Piloderma_sphaerosporum	SH196824.07FU	Piloderma	Ectomycorrhizal
OTU2044	4	90.6%|93.7%|JF960844|k__Fungi;p__Basidiomycota;c__Agaricomycetes;o__Agaricales;f__unidentified;g__unidentified;s__Agaricales_sp	SH011191.07FU	Unidentified	-
OTU2070	4	97.5%|100%|FJ157084|k__Fungi;p__Basidiomycota;c__Agaricomycetes;o__Agaricales;f__Cortinariaceae;g__Cortinarius;s__Cortinarius_semisanguineus	SH212101.07FU	Cortinarius	Ectomycorrhizal
OTU2076	4	95.6%|100%|UDB021463|k__Fungi;p__Basidiomycota;c__Agaricomycetes;o__Agaricales;f__Cortinariaceae;g__Cortinarius;s__Cortinarius_tillamookensis	SH135196.07FU	Cortinarius	Ectomycorrhizal
OTU2085	4	100%|91.2%|UDB020782|k__Fungi;p__Basidiomycota;c__Agaricomycetes;o__Agaricales;f__Strophariaceae;g__Galerina;s__Galerina_allospora	SH176939.07FU	Galerina	Saprotroph
OTU2105	4	97.5%|100%|JQ746607|k__Fungi;p__Basidiomycota;c__Agaricomycetes;o__Agaricales;f__Cortinariaceae;g__Cortinarius;s__Cortinarius_subfloccopus	SH304170.07FU	Cortinarius	Ectomycorrhizal
OTU2123	4	99%|100%|UDB021507|k__Fungi;p__Basidiomycota;c__Agaricomycetes;o__Agaricales;f__Cortinariaceae;g__Cortinarius;s__Cortinarius_transatlanticus	SH135289.07FU	Cortinarius	Ectomycorrhizal
OTU2132	4	98%|100%|GQ159858|k__Fungi;p__Basidiomycota;c__Agaricomycetes;o__Agaricales;f__Cortinariaceae;g__Cortinarius;s__Cortinarius_sp	SH222407.07FU	Cortinarius	Ectomycorrhizal
OTU2139	4	100%|93.6%|UDB001751|k__Fungi;p__Basidiomycota;c__Agaricomycetes;o__Atheliales;f__Atheliaceae;g__Piloderma;s__Piloderma_sphaerosporum	SH196824.07FU	Piloderma	Ectomycorrhizal
OTU2240	4	100%|100%|KP889444|k__Fungi;p__unidentified;c__unidentified;o__unidentified;f__unidentified;g__unidentified;s__Fungi_sp	SH488687.07FU	Unidentified	-
OTU2302	4	98.5%|100%|UDB001751|k__Fungi;p__Basidiomycota;c__Agaricomycetes;o__Atheliales;f__Atheliaceae;g__Piloderma;s__Piloderma_sphaerosporum	SH196824.07FU	Piloderma	Ectomycorrhizal
OTU2332	4	98.5%|100%|UDB001751|k__Fungi;p__Basidiomycota;c__Agaricomycetes;o__Atheliales;f__Atheliaceae;g__Piloderma;s__Piloderma_sphaerosporum	SH196824.07FU	Piloderma	Ectomycorrhizal
OTU2351	4	94.9%|100%|EF409766|k__Fungi;p__Basidiomycota;c__Agaricomycetes;o__Agaricales;f__Pleurotaceae;g__Nematoctonus;s__Nematoctonus_tylosporus	SH003943.07FU	Nematoctonus	Saprotroph
OTU2448	4	98.5%|100%|UDB001751|k__Fungi;p__Basidiomycota;c__Agaricomycetes;o__Atheliales;f__Atheliaceae;g__Piloderma;s__Piloderma_sphaerosporum	SH196824.07FU	Piloderma	Ectomycorrhizal
OTU2509	4	95.2%|96.4%|HQ021998|k__Fungi;p__Basidiomycota;c__Agaricomycetes;o__Atheliales;f__Atheliaceae;g__Piloderma;s__Piloderma_sp	SH196827.07FU	Piloderma	Ectomycorrhizal
OTU2518	4	95.9%|100%|AB254392|k__Fungi;p__Basidiomycota;c__Agaricomycetes;o__Atheliales;f__Atheliaceae;g__Tylospora;s__Tylospora_fibrillosa	SH213927.07FU	Tylospora	Ectomycorrhizal
OTU2567	4	98.5%|99.5%|UDB001751|k__Fungi;p__Basidiomycota;c__Agaricomycetes;o__Atheliales;f__Atheliaceae;g__Piloderma;s__Piloderma_sphaerosporum	SH196824.07FU	Piloderma	Ectomycorrhizal
OTU2637	4	100%|100%|FN610872|k__Fungi;p__Basidiomycota;c__Agaricomycetes;o__Atheliales;f__Atheliaceae;g__unidentified;s__Atheliaceae_sp	SH196825.07FU	Piloderma	Ectomycorrhizal
OTU2658	4	99%|100%|KC876345|k__Fungi;p__Basidiomycota;c__Pucciniomycetes;o__Pucciniales;f__unidentified;g__unidentified;s__Pucciniales_sp	SH212621.07FU	Unidentified	-
OTU2665	4	96.4%|100%|AB254392|k__Fungi;p__Basidiomycota;c__Agaricomycetes;o__Atheliales;f__Atheliaceae;g__Tylospora;s__Tylospora_fibrillosa	SH213927.07FU	Tylospora	Ectomycorrhizal
OTU2724	4	97.4%|100%|AB254392|k__Fungi;p__Basidiomycota;c__Agaricomycetes;o__Atheliales;f__Atheliaceae;g__Tylospora;s__Tylospora_fibrillosa	SH213927.07FU	Tylospora	Ectomycorrhizal
OTU295	4	95.8%|100%|AB847003|k__Fungi;p__Ascomycota;c__Leotiomycetes;o__unidentified;f__unidentified;g__unidentified;s__Leotiomycetes_sp	SH181093.07FU	Meliniomyces	Endophyte
OTU297	4	96.5%|100%|AB847003|k__Fungi;p__Ascomycota;c__Leotiomycetes;o__unidentified;f__unidentified;g__unidentified;s__Leotiomycetes_sp	SH181093.07FU	Meliniomyces	Endophyte
OTU3070	4	97.2%|94.3%|UDB017794|k__Fungi;p__Basidiomycota;c__Agaricomycetes;o__Agaricales;f__Cortinariaceae;g__Cortinarius;s__Cortinarius_brunneus	SH264910.07FU	Cortinarius	Ectomycorrhizal
OTU3115	4	96.4%|100%|AB254392|k__Fungi;p__Basidiomycota;c__Agaricomycetes;o__Atheliales;f__Atheliaceae;g__Tylospora;s__Tylospora_fibrillosa	SH213927.07FU	Tylospora	Ectomycorrhizal
OTU3146	4	97.9%|100%|AB254392|k__Fungi;p__Basidiomycota;c__Agaricomycetes;o__Atheliales;f__Atheliaceae;g__Tylospora;s__Tylospora_fibrillosa	SH213927.07FU	Tylospora	Ectomycorrhizal
OTU3160	4	100%|94.3%|UDB002638|k__Fungi;p__Basidiomycota;c__Agaricomycetes;o__Atheliales;f__Atheliaceae;g__Tylospora;s__Tylospora_asterophora	SH197766.07FU	Amphinema	Ectomycorrhizal
OTU3214	4	96.9%|100%|AB254392|k__Fungi;p__Basidiomycota;c__Agaricomycetes;o__Atheliales;f__Atheliaceae;g__Tylospora;s__Tylospora_fibrillosa	SH213927.07FU	Tylospora	Ectomycorrhizal
OTU3286	4	97.9%|100%|UDB017794|k__Fungi;p__Basidiomycota;c__Agaricomycetes;o__Agaricales;f__Cortinariaceae;g__Cortinarius;s__Cortinarius_brunneus	SH264910.07FU	Cortinarius	Ectomycorrhizal
OTU3354	4	95.8%|100%|AB254392|k__Fungi;p__Basidiomycota;c__Agaricomycetes;o__Atheliales;f__Atheliaceae;g__Tylospora;s__Tylospora_fibrillosa	SH213927.07FU	Tylospora	Ectomycorrhizal
OTU3366	4	95.3%|100%|AB254392|k__Fungi;p__Basidiomycota;c__Agaricomycetes;o__Atheliales;f__Atheliaceae;g__Tylospora;s__Tylospora_fibrillosa	SH213927.07FU	Tylospora	Ectomycorrhizal
OTU3370	4	100%|92.7%|HM190112|k__Fungi;p__Basidiomycota;c__Agaricomycetes;o__Agaricales;f__Mycenaceae;g__Mycena;s__Mycena_cinerella	SH220720.07FU	Mycena	Saprotroph
OTU3403	4	97.3%|98.4%|AB254392|k__Fungi;p__Basidiomycota;c__Agaricomycetes;o__Atheliales;f__Atheliaceae;g__Tylospora;s__Tylospora_fibrillosa	SH213927.07FU	Tylospora	Ectomycorrhizal
OTU3430	4	97.7%|93.7%|AB254392|k__Fungi;p__Basidiomycota;c__Agaricomycetes;o__Atheliales;f__Atheliaceae;g__Tylospora;s__Tylospora_fibrillosa	SH213927.07FU	Tylospora	Ectomycorrhizal
OTU3442	4	97.9%|100%|UDB001339|k__Fungi;p__Basidiomycota;c__Agaricomycetes;o__Agaricales;f__Cortinariaceae;g__Cortinarius;s__Cortinarius_brunneus	SH197812.07FU	Cortinarius	Ectomycorrhizal
OTU3473	4	96.9%|100%|AB254392|k__Fungi;p__Basidiomycota;c__Agaricomycetes;o__Atheliales;f__Atheliaceae;g__Tylospora;s__Tylospora_fibrillosa	SH213927.07FU	Tylospora	Ectomycorrhizal
OTU3510	4	97.9%|100%|AB254392|k__Fungi;p__Basidiomycota;c__Agaricomycetes;o__Atheliales;f__Atheliaceae;g__Tylospora;s__Tylospora_fibrillosa	SH213927.07FU	Tylospora	Ectomycorrhizal
OTU3539	4	97.3%|99.5%|AB254392|k__Fungi;p__Basidiomycota;c__Agaricomycetes;o__Atheliales;f__Atheliaceae;g__Tylospora;s__Tylospora_fibrillosa	SH213927.07FU	Tylospora	Ectomycorrhizal
OTU3552	4	100%|83.7%|UDB001331|k__Fungi;p__Basidiomycota;c__Agaricomycetes;o__Agaricales;f__Cortinariaceae;g__Cortinarius;s__Cortinarius_gentilis	SH188507.07FU	Cortinarius	Ectomycorrhizal
OTU3563	4	97.9%|100%|UDB017794|k__Fungi;p__Basidiomycota;c__Agaricomycetes;o__Agaricales;f__Cortinariaceae;g__Cortinarius;s__Cortinarius_brunneus	SH264910.07FU	Cortinarius	Ectomycorrhizal
OTU3572	4	99.4%|93.7%|KC876345|k__Fungi;p__Basidiomycota;c__Pucciniomycetes;o__Pucciniales;f__unidentified;g__unidentified;s__Pucciniales_sp	SH212621.07FU	Unidentified	-
OTU3627	4	97.3%|99.5%|UDB017794|k__Fungi;p__Basidiomycota;c__Agaricomycetes;o__Agaricales;f__Cortinariaceae;g__Cortinarius;s__Cortinarius_brunneus	SH264910.07FU	Cortinarius	Ectomycorrhizal
OTU3631	4	100%|92.1%|EU427330|k__Fungi;p__Basidiomycota;c__Agaricomycetes;o__Thelephorales;f__Thelephoraceae;g__unidentified;s__Thelephoraceae_sp	SH184510.07FU	Unidentified	Ectomycorrhizal
OTU3702	4	96.8%|100%|UDB002252|k__Fungi;p__Basidiomycota;c__Agaricomycetes;o__Agaricales;f__Cortinariaceae;g__Cortinarius;s__Cortinarius_biformis	SH188479.07FU	Cortinarius	Ectomycorrhizal
OTU3712	4	99.4%|92.5%|UDB001751|k__Fungi;p__Basidiomycota;c__Agaricomycetes;o__Atheliales;f__Atheliaceae;g__Piloderma;s__Piloderma_sphaerosporum	SH196824.07FU	Piloderma	Ectomycorrhizal
OTU3721	4	99.5%|100%|UDB002249|k__Fungi;p__Basidiomycota;c__Agaricomycetes;o__Agaricales;f__Cortinariaceae;g__Cortinarius;s__Cortinarius_flexipes	SH188530.07FU	Cortinarius	Ectomycorrhizal
OTU3722	4	98.9%|100%|UDB002249|k__Fungi;p__Basidiomycota;c__Agaricomycetes;o__Agaricales;f__Cortinariaceae;g__Cortinarius;s__Cortinarius_flexipes	SH188530.07FU	Cortinarius	Ectomycorrhizal
OTU3737	4	96.8%|100%|HQ021890|k__Fungi;p__Ascomycota;c__Sordariomycetes;o__Hypocreales;f__unidentified;g__unidentified;s__Hypocreales_sp	SH199075.07FU	Unidentified	-
OTU3798	4	96.2%|100%|UDB002252|k__Fungi;p__Basidiomycota;c__Agaricomycetes;o__Agaricales;f__Cortinariaceae;g__Cortinarius;s__Cortinarius_biformis	SH188479.07FU	Cortinarius	Ectomycorrhizal
OTU3808	4	96.2%|100%|UDB002252|k__Fungi;p__Basidiomycota;c__Agaricomycetes;o__Agaricales;f__Cortinariaceae;g__Cortinarius;s__Cortinarius_biformis	SH188479.07FU	Cortinarius	Ectomycorrhizal
OTU3844	4	99.5%|100%|UDB000746|k__Fungi;p__Basidiomycota;c__Agaricomycetes;o__Agaricales;f__Cortinariaceae;g__Cortinarius;s__Cortinarius_paleifer	SH188591.07FU	Cortinarius	Ectomycorrhizal
OTU4011	4	98.2%|92.1%|AB254392|k__Fungi;p__Basidiomycota;c__Agaricomycetes;o__Atheliales;f__Atheliaceae;g__Tylospora;s__Tylospora_fibrillosa	SH213927.07FU	Tylospora	Ectomycorrhizal
OTU4015	4	100%|100%|KJ542335|k__Fungi;p__Ascomycota;c__Eurotiomycetes;o__Chaetothyriales;f__Herpotrichiellaceae;g__Capronia;s__Capronia_sp	SH489294.07FU	Capronia	Endophyte
OTU4025	4	98.1%|90.9%|AB254392|k__Fungi;p__Basidiomycota;c__Agaricomycetes;o__Atheliales;f__Atheliaceae;g__Tylospora;s__Tylospora_fibrillosa	SH213927.07FU	Tylospora	Ectomycorrhizal
OTU4051	4	87.4%|100%|KP889863|k__Fungi;p__unidentified;c__unidentified;o__unidentified;f__unidentified;g__unidentified;s__Fungi_sp	SH488469.07FU	Unidentified	-
OTU4091	4	99.4%|100%|KF617456|k__Fungi;p__Ascomycota;c__Sordariomycetes;o__Hypocreales;f__Nectriaceae;g__Aphanocladium;s__Aphanocladium_sp	SH005679.07FU	Aphanocladium	mycoparasite
OTU4092	4	86.4%|98.8%|JN889889|k__Fungi;p__Ascomycota;c__Sordariomycetes;o__Hypocreales;f__unidentified;g__unidentified;s__Hypocreales_sp	SH472890.07FU	Unidentified	unassigned
OTU4111	4	100%|100%|AY245625|k__Fungi;p__Ascomycota;c__Sordariomycetes;o__Hypocreales;f__Cordycipitaceae;g__Beauveria;s__Beauveria_caledonica	SH212423.07FU	Beauveria	Animal pathogen
OTU4129	4	99.4%|92.9%|FJ475769|k__Fungi;p__Basidiomycota;c__Agaricomycetes;o__Trechisporales;f__Hydnodontaceae;g__Luellia;s__Luellia_sp	SH179955.07FU	Luellia	Saprotroph
OTU4131	4	100%|100%|DQ682571|k__Fungi;p__unidentified;c__unidentified;o__unidentified;f__unidentified;g__unidentified;s__Fungi_sp	SH194039.07FU	Unidentified	-
OTU418	4	98.6%|100%|KC876191|k__Fungi;p__Ascomycota;c__unidentified;o__unidentified;f__unidentified;g__unidentified;s__Ascomycota_sp	SH214267.07FU	Meliniomyces	Endophyte
OTU4188	4	99.4%|100%|JX091459|k__Fungi;p__Ascomycota;c__Eurotiomycetes;o__Eurotiales;f__Trichocomaceae;g__Penicillium;s__Penicillium_parviverrucosum	SH182493.07FU	Penicillium	Saprotroph
OTU4211	4	100%|100%|AY143557|k__Fungi;p__Basidiomycota;c__Tremellomycetes;o__Trichosporonales;f__Trichosporonaceae;g__Trichosporon;s__Trichosporon_dermatis	SH262856.07FU	Cutaneotrichosporon	Animal pathogen
OTU4222	4	92.3%|95.7%|UDB020788|k__Fungi;p__Ascomycota;c__Dothideomycetes;o__Capnodiales;f__unidentified;g__unidentified;s__Capnodiales_sp	SH019202.07FU	Unidentified	-
OTU4226	4	98.8%|100%|EU700366|k__Fungi;p__Ascomycota;c__Dothideomycetes;o__Venturiales;f__Venturiaceae;g__Rhizosphaera;s__Rhizosphaera_kalkhoffii	SH206397.07FU	Rhizosphaera	Plant Pathogen
OTU4227	4	96.8%|98.1%|EU139143|k__Fungi;p__Ascomycota;c__Eurotiomycetes;o__Chaetothyriales;f__Herpotrichiellaceae;g__Cladophialophora;s__Cladophialophora_sp	SH193243.07FU	Cladophialophora	Saprotroph
OTU4256	4	99.4%|96.9%|AY677290|k__Fungi;p__Ascomycota;c__Sordariomycetes;o__Hypocreales;f__Hypocreales_fam_Incertae_sedis;g__Ilyonectria;s__Ilyonectria_macrodidyma	SH182794.07FU	Ilyonectria	saprotroph
OTU4259	4	98.7%|99.4%|AY677290|k__Fungi;p__Ascomycota;c__Sordariomycetes;o__Hypocreales;f__Hypocreales_fam_Incertae_sedis;g__Ilyonectria;s__Ilyonectria_macrodidyma	SH182794.07FU	Ilyonectria	Saprotroph
OTU4260	4	100%|100%|JN615481|k__Fungi;p__Ascomycota;c__Sordariomycetes;o__Hypocreales;f__Nectriaceae;g__Cosmospora;s__Cosmospora_sp	SH207585.07FU	Cosmospora	Mycoparasite
OTU4266	4	100%|100%|JX270463|k__Fungi;p__Ascomycota;c__unidentified;o__unidentified;f__unidentified;g__unidentified;s__Ascomycota_sp	SH212416.07FU	Unidentified	-
OTU4274	4	100%|100%|AY220610|k__Fungi;p__Ascomycota;c__Dothideomycetes;o__Dothideomycetes_ord_Incertae_sedis;f__Dothideomycetes_fam_Incertae_sedis;g__Scleroconidioma;s__Scleroconidioma_sphagnicola	SH206395.07FU	Scleroconidioma	Plant Pathogen
OTU4280	4	92.5%|100%|HM069428|k__Fungi;p__Rozellomycota;c__unidentified;o__unidentified;f__unidentified;g__unidentified;s__Rozellomycota_sp	SH025237.07FU	Unidentified	-
OTU4315	4	97.5%|100%|EU516741|k__Fungi;p__Ascomycota;c__Pezizomycetes;o__Pezizales;f__Pyronemataceae;g__Cheilymenia;s__Cheilymenia_sp	SH215689.07FU	Cheilymenia	Saprotroph
OTU4394	4	97.9%|92.4%|GU998515|k__Fungi;p__Ascomycota;c__Eurotiomycetes;o__Chaetothyriales;f__unidentified;g__unidentified;s__Chaetothyriales_sp	SH012608.07FU	Unidentified	-
OTU440	4	97.9%|100%|KP889477|k__Fungi;p__unidentified;c__unidentified;o__unidentified;f__unidentified;g__unidentified;s__Fungi_sp	SH493673.07FU	Unidentified	-
OTU4423	4	96.1%|100%|FJ475736|k__Fungi;p__Ascomycota;c__Eurotiomycetes;o__Chaetothyriales;f__Herpotrichiellaceae;g__Cladophialophora;s__Cladophialophora_sp	SH193238.07FU	Cladophialophora	Saprotroph
OTU4424	4	98.7%|98.1%|FJ475736|k__Fungi;p__Ascomycota;c__Eurotiomycetes;o__Chaetothyriales;f__Herpotrichiellaceae;g__Cladophialophora;s__Cladophialophora_sp	SH193238.07FU	Cladophialophora	Saprotroph
OTU4449	4	98.7%|100%|AF169307|k__Fungi;p__Ascomycota;c__Sordariomycetes;o__Lulworthiales;f__Lulworthiaceae;g__Zalerion;s__Zalerion_arboricola	SH206524.07FU	Zalerion	Saprotroph
OTU4456	4	100%|100%|UDB020584|k__Fungi;p__Ascomycota;c__Lecanoromycetes;o__unidentified;f__unidentified;g__unidentified;s__Lecanoromycetes_sp	SH461312.07FU	Unidentified	-
OTU4469	4	98.7%|98.1%|KC456680|k__Fungi;p__Ascomycota;c__Eurotiomycetes;o__Chaetothyriales;f__Herpotrichiellaceae;g__unidentified;s__Herpotrichiellaceae_sp	SH193235.07FU	Unidentified	-
OTU4511	4	98.1%|100%|FJ475736|k__Fungi;p__Ascomycota;c__Eurotiomycetes;o__Chaetothyriales;f__Herpotrichiellaceae;g__Cladophialophora;s__Cladophialophora_sp	SH193238.07FU	Cladophialophora	Saprotroph
OTU4519	4	100%|98%|EU137330|k__Fungi;p__Ascomycota;c__Eurotiomycetes;o__Chaetothyriales;f__Herpotrichiellaceae;g__Cladophialophora;s__Cladophialophora_sylvestris	SH193247.07FU	Cladophialophora	Saprotroph
OTU4522	4	99.4%|100%|FJ475736|k__Fungi;p__Ascomycota;c__Eurotiomycetes;o__Chaetothyriales;f__Herpotrichiellaceae;g__Cladophialophora;s__Cladophialophora_sp	SH193238.07FU	Cladophialophora	Saprotroph
OTU4526	4	99.4%|100%|FJ475736|k__Fungi;p__Ascomycota;c__Eurotiomycetes;o__Chaetothyriales;f__Herpotrichiellaceae;g__Cladophialophora;s__Cladophialophora_sp	SH193238.07FU	Cladophialophora	Saprotroph
OTU4536	4	99.4%|100%|FJ475736|k__Fungi;p__Ascomycota;c__Eurotiomycetes;o__Chaetothyriales;f__Herpotrichiellaceae;g__Cladophialophora;s__Cladophialophora_sp	SH193238.07FU	Cladophialophora	Saprotroph
OTU4547	4	97.1%|90.8%|FJ475736|k__Fungi;p__Ascomycota;c__Eurotiomycetes;o__Chaetothyriales;f__Herpotrichiellaceae;g__Cladophialophora;s__Cladophialophora_sp	SH193238.07FU	Cladophialophora	Saprotroph
OTU4581	4	98.1%|100%|AM999708|k__Fungi;p__unidentified;c__unidentified;o__unidentified;f__unidentified;g__unidentified;s__Fungi_sp	SH012599.07FU	Unidentified	-
OTU4603	4	96%|97.4%|EU137330|k__Fungi;p__Ascomycota;c__Eurotiomycetes;o__Chaetothyriales;f__Herpotrichiellaceae;g__Cladophialophora;s__Cladophialophora_sylvestris	SH193247.07FU	Cladophialophora	Saprotroph
OTU4624	4	96.7%|99.3%|FJ475797|k__Fungi;p__Ascomycota;c__Eurotiomycetes;o__Chaetothyriales;f__Herpotrichiellaceae;g__unidentified;s__Herpotrichiellaceae_sp	SH217841.07FU	Unidentified	-
OTU4626	4	99.3%|100%|FJ475797|k__Fungi;p__Ascomycota;c__Eurotiomycetes;o__Chaetothyriales;f__Herpotrichiellaceae;g__unidentified;s__Herpotrichiellaceae_sp	SH217841.07FU	Unidentified	-
OTU4681	4	96.7%|99.3%|JN053133|k__Fungi;p__Ascomycota;c__Lecanoromycetes;o__unidentified;f__unidentified;g__unidentified;s__Lecanoromycetes_sp	SH209326.07FU	Unidentified	-
OTU4690	4	98%|100%|HM069428|k__Fungi;p__Rozellomycota;c__unidentified;o__unidentified;f__unidentified;g__unidentified;s__Rozellomycota_sp	SH025237.07FU	Unidentified	-
OTU4697	4	100%|100%|UDB016009|k__Fungi;p__Basidiomycota;c__Agaricomycetes;o__Russulales;f__Russulaceae;g__Russula;s__Russula_ochroleuca	SH190469.07FU	Russula	Ectomycorrhizal
OTU4709	4	96.7%|100%|JF300533|k__Fungi;p__Ascomycota;c__unidentified;o__unidentified;f__unidentified;g__unidentified;s__Ascomycota_sp	SH021214.07FU	Unidentified	-
OTU4774	4	99.3%|91.3%|AY699664|k__Fungi;p__Ascomycota;c__Leotiomycetes;o__Helotiales;f__unidentified;g__unidentified;s__Helotiales_sp	SH196475.07FU	Unidentified	-
OTU4780	4	95.7%|95.3%|AM260861|k__Fungi;p__Ascomycota;c__Dothideomycetes;o__Venturiales;f__Venturiaceae;g__unidentified;s__Venturiaceae_sp	SH219631.07FU	Unidentified	-
OTU4790	4	92.4%|96%|KC456669|k__Fungi;p__Ascomycota;c__Leotiomycetes;o__Helotiales;f__Helotiales_fam_Incertae_sedis;g__Hyphodiscus;s__Hyphodiscus_sp	SH196477.07FU	Hyphodiscus	Mycoparasite
OTU4795	4	100%|100%|UDB020775|k__Fungi;p__Ascomycota;c__Dothideomycetes;o__Venturiales;f__Venturiaceae;g__unidentified;s__Venturiaceae_sp	SH205578.07FU	Unidentified	-
OTU4811	4	97.3%|100%|UDB002570|k__Fungi;p__Ascomycota;c__Leotiomycetes;o__Helotiales;f__unidentified;g__unidentified;s__Helotiales_sp	SH201649.07FU	Unidentified	-
OTU4815	4	92.4%|97.3%|HQ022223|k__Fungi;p__Ascomycota;c__Lecanoromycetes;o__Acarosporales;f__unidentified;g__unidentified;s__Acarosporales_sp	SH027892.07FU	Unidentified	-
OTU4867	4	96.5%|96%|HM069467|k__Fungi;p__Ascomycota;c__Leotiomycetes;o__Helotiales;f__unidentified;g__unidentified;s__Helotiales_sp	SH211718.07FU	Unidentified	-
OTU4955	4	97.8%|91.9%|AY762619|k__Fungi;p__Ascomycota;c__Leotiomycetes;o__Leotiomycetes_ord_Incertae_sedis;f__Leotiomycetes_fam_Incertae_sedis;g__Meliniomyces;s__Meliniomyces_variabilis	SH181078.07FU	Meliniomyces	Ericoid mycorrhizal
OTU4968	4	100%|92.5%|UDB002570|k__Fungi;p__Ascomycota;c__Leotiomycetes;o__Helotiales;f__unidentified;g__unidentified;s__Helotiales_sp	SH201649.07FU	Unidentified	-
OTU4976	4	100%|91.2%|UDB002570|k__Fungi;p__Ascomycota;c__Leotiomycetes;o__Helotiales;f__unidentified;g__unidentified;s__Helotiales_sp	SH201649.07FU	Unidentified	-
OTU4978	4	99.3%|100%|JF519049|k__Fungi;p__Ascomycota;c__Sordariomycetes;o__Chaetosphaeriales;f__Chaetosphaeriaceae;g__unidentified;s__Chaetosphaeriaceae_sp	SH181579.07FU	Unidentified	-
[truncated: 491 more rows]

## Sheet: Supplementary Table S2
Supplementary Table 2: Fungal community matrix (read numbers of fungal OTUs in each sample in a dataset downsampled to a median of 16024 reads ). Each row represents an OTU, each column represents a sample. T0 = control sampling before decapitation, T1, T2, T3, and T4 = samplings at 2, 4, 10 and 15 months after decapitation, respectively, C = control spruce seedlings sampled 2-15 months after dec…
	T0B1	T0B2	T0B3	T0B4	T0B5	T0B6	T0B7	T0B8	T0W1	T0W2	T0W3	T0W4	T0W5	T0W6	T0W7	T0W8	T0Z1	T0Z2	T0Z3	T0Z4	T0Z5	T0Z6	T0Z7	T0Z8	T1B1	T1B2	T1B3	T1B4	T1B5	T1B6	T1B7	T1B8	T1CB1	T1CB2	T1CB3	T1CB4	T1CB5	T1CB6	T1CB7	T1CB8	T1CW1	T1CW2	T1CW3	T1CW4	T1CW5	T1CW6	T1CW7	T1CW8	T1CZ1
OTU759	118	0	1486	3872	193	256	591	3377	6	705	672	2665	452	1	1357	0	0	5437	448	12	428	2572	0	388	2502	499	1322	1	7	716	885	0	3053	2754	5135	0	9912	2250	637	980	4040	744	8	585	3614	479	8308	3882	0
OTU151	0	5136	149	0	0	0	4333	0	0	1752	7137	0	0	3436	3994	0	0	22	699	0	0	1386	9071	0	0	0	0	0	0	938	4253	1	0	0	0	0	0	199	4852	8171	2105	0	0	0	0	9966	0	5631	1905
OTU957	20	298	772	1808	9507	92	122	85	2365	13	674	2	1813	37	482	0	74	379	797	1	2649	6420	6	94	2714	279	110	141	39	0	101	25	96	735	884	455	164	6	1616	508	20	10462	829	5250	3172	0	74	441	1
OTU1652	65	5976	1820	3489	1	179	864	3305	3	928	739	2209	51	2	1972	0	2	0	428	22	0	0	3231	203	4508	612	1087	0	3203	648	2073	3043	3779	2638	3914	4	0	2564	1060	771	2552	426	1	821	0	3	0	0	3697
OTU504	402	473	117	236	22	886	616	113	112	140	353	2	217	108	195	295	420	438	216	60	611	76	777	103	1229	2924	917	408	599	1517	958	948	598	531	241	384	710	2099	629	1428	664	157	1357	264	411	1099	422	34	1258
OTU370	223	5	85	0	96	1300	64	619	4	0	319	20	1601	216	0	514	1	1	20	0	1087	11	84	390	0	26	842	954	1968	3	1991	117	225	37	466	1376	302	893	1557	45	5	68	463	376	1866	881	804	120	48
OTU391	331	0	2036	1785	0	0	0	35	0	25	0	0	0	0	0	0	0	194	2145	0	0	258	0	9796	0	0	87	0	0	0	0	0	0	0	47	6	459	0	0	0	147	213	6033	0	0	0	0	0	2018
OTU15	64	0	0	0	155	7510	282	353	281	0	6	4082	50	0	0	343	0	0	0	0	704	0	0	392	0	1974	3508	0	459	0	0	1240	0	1398	237	3522	1237	0	0	22	0	0	1	0	8	0	0	0	424
OTU639	0	417	872	579	1	16	1222	1	1020	1345	35	0	176	0	0	1736	178	0	13	1277	0	0	2	43	0	0	795	1	30	1	0	0	392	2961	361	19	383	9	0	0	63	892	1	234	54	34	7	6	2015
OTU533	154	99	407	593	535	1127	430	59	635	12	1262	175	891	196	520	31	81	233	34	109	343	1038	17	347	269	57	1637	274	546	679	278	2597	178	824	268	414	495	185	442	92	95	10	468	7	356	14	1	249	64
OTU604	0	0	2380	0	1	183	1262	14	0	153	0	491	1754	0	0	120	48	2480	0	1420	0	1	91	72	0	0	1	0	725	165	0	334	66	0	0	0	5	1279	0	72	1116	29	0	530	2356	279	0	0	0
OTU1206	4932	0	0	466	0	0	0	0	119	660	0	0	0	0	0	4505	2410	0	0	0	4701	0	617	0	0	4431	2317	0	0	0	0	0	585	43	2	0	0	76	0	0	0	75	0	3	183	0	0	0	0
OTU551	15	6	386	22	0	75	54	0	15	26	38	0	18	22	728	250	144	1	0	0	1	31	8	410	1	218	23	413	57	1	67	13	7	5	0	0	0	1	33	15	23	65	1	2	0	85	0	0	3
OTU1393	0	1509	0	0	0	26	0	0	0	0	33	488	0	0	4	0	198	1068	0	2485	2	3	0	0	1639	0	0	0	0	0	6	0	1195	3	0	0	0	3085	192	0	179	0	2	0	0	0	0	4	197
OTU3919	51	9	176	8	1	760	49	36	13	0	220	1	7	85	50	3	144	89	0	0	0	15	14	231	0	465	204	762	0	20	540	11	144	19	9	1	6	0	43	6	69	15	0	5	0	134	1	0	27
OTU503	54	106	5	0	23	141	164	1	52	1	20	65	0	253	99	416	0	42	11	125	1	135	187	540	37	43	68	81	216	15	102	4	9	6	124	12	149	189	430	28	531	0	4	348	0	223	28	555	1
OTU1377	147	0	0	0	0	0	0	0	72	7	8	0	0	300	0	0	4	0	6	5	0	0	0	0	18	0	0	0	0	0	0	0	174	0	0	0	0	89	0	0	0	3	0	4	8	3	0	0	0
OTU3692	0	0	0	0	694	0	0	273	0	0	0	1	1003	0	0	0	0	0	0	0	71	0	13	6	0	0	0	0	0	0	0	5	0	0	0	0	0	0	0	0	0	0	3641	204	0	2	583	14	0
OTU532	0	0	0	0	0	1	1	123	216	0	0	32	0	15	0	33	70	66	0	704	0	0	13	1	5	110	3	1	163	15	6	0	429	35	0	129	0	1	20	0	0	0	0	1904	38	84	26	0	0
OTU666	0	0	0	0	0	0	0	27	0	0	0	0	0	3459	0	0	254	0	0	121	0	0	0	165	3	1	0	5948	0	0	0	16	0	0	0	0	0	0	0	0	0	0	0	0	0	1	0	524	0
OTU513	0	19	0	0	0	0	1	152	0	0	0	0	0	21	22	0	229	0	1	100	0	0	82	0	0	0	0	0	2	0	644	365	1	2	85	0	70	0	133	0	0	1	0	255	4	57	0	0	37
OTU245	0	4	0	0	0	0	4	0	0	1	5	0	0	3	3	0	0	0	0	0	0	333	3	0	0	0	0	0	0	764	4	0	0	0	0	0	0	5	2	2	3	0	0	0	0	9	1	5	4
OTU460	0	9	105	0	0	7	311	31	0	616	1084	0	0	0	0	0	0	0	3	0	0	16	12	121	0	346	1	0	0	91	0	23	0	0	0	0	0	0	81	13	3	0	0	0	0	0	54	6	83
OTU598	2	37	158	219	1107	6	32	6	281	3	53	0	298	12	52	0	74	92	96	0	296	774	0	12	392	30	11	25	2	0	8	6	11	102	107	45	13	1	187	66	3	1055	99	621	517	0	8	52	0
OTU194	20	102	80	33	8	16	29	144	14	39	402	2	4	4	21	674	26	11	20	417	0	18	5	178	2	186	34	57	53	58	253	115	77	5	100	59	60	0	270	8	19	61	2	6	41	12	535	29	0
OTU518	10	0	152	33	0	101	23	34	5	2	458	16	40	28	91	20	25	10	1	0	0	58	71	362	22	66	91	50	40	56	0	51	50	94	0	6	0	0	0	28	25	3	17	1	55	76	15	11	0
OTU543	97	22	11	3	39	24	105	8	24	2	1	0	190	26	15	3	29	2	33	0	120	58	32	58	17	82	9	19	0	145	155	133	5	104	81	53	16	20	42	17	34	4	21	0	4	0	806	53	10
OTU555	0	0	1	0	0	46	0	31	1	20	65	0	477	275	7	3	0	1	13	5	3	11	438	56	0	0	0	0	0	0	17	2	23	0	0	0	38	0	79	6	10	0	339	211	280	8	46	131	12
OTU644	0	0	0	0	0	0	1075	4168	0	0	0	0	0	0	0	0	0	0	0	0	0	0	0	0	0	0	0	0	0	0	0	1315	0	0	0	0	0	0	0	295	0	0	0	0	0	0	470	0	0
OTU132	0	0	0	0	1	0	0	0	0	0	0	0	1367	0	0	0	0	0	0	0	2	91	6	0	0	0	0	0	0	0	0	0	0	0	0	0	0	0	0	0	0	0	860	1489	0	0	148	0	0
OTU125	0	0	0	0	489	0	1	115	0	0	15	2	1232	0	0	0	0	0	0	583	96	0	9	26	0	0	0	0	0	0	0	0	0	0	0	0	0	0	0	0	0	0	156	896	0	4	514	623	0
OTU112	0	0	0	0	0	0	0	0	3	0	0	0	0	0	0	295	0	0	4	0	0	0	0	0	0	0	0	0	0	2600	0	47	0	841	0	0	0	0	0	0	0	0	0	0	0	0	0	0	31
OTU530	4	24	11	9	3	27	1	39	0	1	139	1	55	3	9	7	6	12	36	7	163	26	21	82	53	205	36	6	16	18	3	19	6	25	9	12	24	11	37	1	42	0	196	0	1	0	488	80	60
OTU184	14	2	456	594	82	30	118	273	0	151	118	467	7	0	225	0	0	654	51	1	186	0	0	14	336	78	223	0	1	40	114	0	1074	50	725	0	5	515	145	181	1033	189	0	90	3	2	14	28	0
OTU200	60	240	6	0	2	994	1025	7	914	299	0	173	1	6	0	212	0	0	310	0	0	11	85	39	0	24	20	1158	3	117	25	2	8	1031	7	0	1	0	17	32	0	2	157	0	0	0	0	0	0
OTU128	10	3	9	6	0	0	10	3	32	1	0	1	3	2	0	4	5	0	2	0	0	4	0	66	3	1	7	27	3	0	0	0	1	6	6	2	1	0	0	0	0	7	0	3	4	0	0	1	0
OTU400	0	0	158	18	0	0	0	0	8	73	0	41	1	1	0	1	1620	1	3	6	4	0	4	67	12	0	0	0	46	0	118	0	0	0	40	34	0	0	383	0	0	0	0	0	140	290	0	113	119
OTU292	0	3	1	1	0	3	1	2	0	0	0	0	1	0	33	0	0	4	3	0	0	3	52	101	7	1314	1	318	3	2	176	2	1	24	1	2	30	1	65	93	0	0	3	1	34	1	0	1	1
OTU2641	0	0	0	0	2214	0	0	0	0	0	0	0	0	0	3347	0	0	1709	0	0	2794	5	0	0	0	0	0	0	0	88	0	0	0	0	0	0	0	15	0	6	0	0	0	0	0	0	0	166	0
OTU347	5	26	19	49	6	4	26	29	19	20	58	126	94	248	32	2	17	25	21	0	36	206	70	131	81	138	188	0	27	4	27	78	27	3	20	3	427	18	87	49	56	48	32	16	47	189	617	83	0
OTU3275	9	17	350	502	0	25	81	239	0	0	70	420	3	0	90	0	0	0	38	0	1	0	14	15	282	85	217	0	12	28	96	11	884	36	529	0	0	393	152	117	785	158	0	88	0	0	0	0	15
OTU676	30	0	0	0	3	0	0	231	0	0	0	0	1463	0	0	0	2078	0	0	0	1	907	0	0	0	0	0	0	939	0	0	0	0	67	0	0	0	0	0	0	0	0	0	0	0	0	0	0	0
OTU449	0	0	0	0	0	0	3	0	0	0	0	0	0	0	0	0	3822	0	0	0	0	0	0	0	0	0	0	0	0	0	0	0	0	0	0	0	0	0	0	738	0	0	0	0	0	0	0	967	0
OTU498	55	0	18	0	0	0	1	0	123	0	0	0	0	170	0	0	3	0	0	27	51	182	0	0	0	0	114	0	0	0	0	0	71	0	0	1	1	2	0	0	0	0	0	2	0	0	78	0	0
OTU27	0	0	6	0	0	0	310	0	0	1	0	198	1	0	0	72	1	0	0	0	0	0	0	0	0	0	0	0	0	0	0	0	0	105	0	131	0	0	1	0	0	1	0	0	1	0	0	14	1121
OTU156	0	0	0	0	0	0	0	813	0	0	0	0	0	0	0	257	0	0	0	3751	0	0	42	0	104	0	0	0	0	0	0	0	115	0	0	0	0	0	0	0	0	18	0	0	0	0	0	0	0
OTU542	0	3	0	6	41	0	0	1	75	0	37	1	56	0	20	0	21	27	2	61	173	8	0	0	5	1	69	0	0	86	0	1	3	1	13	0	0	0	29	0	0	0	1	0	0	12	0	22	0
OTU270	0	0	0	0	0	0	0	15	7	0	0	0	0	8	2	0	0	0	0	1	0	0	0	2	0	0	0	55	0	0	0	39	48	0	0	0	1	0	0	0	0	0	0	0	1	0	1	0	204
OTU2550	16	0	237	32	1	85	63	0	3	65	3	100	18	6	123	147	1	10	0	610	101	0	0	48	122	312	308	32	0	0	3	58	22	209	404	34	46	14	197	2	22	0	19	3	18	159	8	0	0
OTU486	76	0	196	0	0	3	51	0	1	90	0	10	12	2	386	6	34	0	0	0	2	23	1	46	74	265	394	105	0	0	47	20	31	32	7	0	0	5	22	110	3	0	1	0	0	11	1	34	11
OTU2169	0	0	0	0	0	0	0	0	0	0	1123	0	0	0	594	0	0	0	0	0	0	0	0	0	0	1	0	0	0	0	0	0	0	0	0	0	0	0	0	0	0	0	0	0	0	0	0	0	0
OTU394	30	0	11	0	13	144	10	18	0	0	42	4	44	21	0	25	0	1	1	0	110	1	36	19	0	10	156	16	63	1	99	15	54	1	55	209	60	160	163	15	3	6	53	35	180	67	13	5	23
OTU3690	0	0	0	0	0	0	0	0	0	0	0	0	0	0	0	0	1	0	0	0	0	0	0	0	0	0	0	0	0	0	0	0	0	0	0	0	0	0	0	826	0	0	0	0	0	0	0	0	0
OTU374	0	0	0	0	0	1	0	5	8	10	0	0	0	232	16	0	18	2	0	0	0	0	9	4	0	8	9	5	0	15	2	0	1	0	0	0	0	2	23	0	0	0	0	0	36	0	73	0	8
OTU5054	0	0	0	52	0	0	0	0	0	0	0	0	0	0	3	0	0	0	0	0	0	0	0	0	0	0	0	0	0	0	0	32	0	0	0	0	1	0	0	0	0	0	0	0	0	0	0	0	0
OTU358	0	0	0	0	0	0	0	0	0	0	0	0	0	0	0	0	376	14	0	0	0	0	0	0	0	0	0	0	0	0	0	0	0	0	0	0	0	0	0	0	0	0	0	0	0	0	0	0	0
OTU426	114	113	0	17	0	0	0	0	0	0	0	0	0	0	9	0	0	224	0	0	1	1	0	0	0	155	0	0	1	0	0	238	0	0	1	0	0	0	38	1	1	0	0	0	1	0	0	0	0
OTU403	9	0	31	0	0	0	180	84	0	0	0	0	0	0	189	93	0	1	0	0	0	0	71	0	0	49	0	0	0	0	1113	0	0	0	0	0	45	0	15	0	0	0	0	0	0	0	28	0	0
OTU2597	0	0	0	221	15	0	0	0	0	0	16	0	0	0	0	0	0	0	0	0	0	0	0	0	0	0	1	11	0	0	16	0	0	0	3	0	0	0	3	0	0	0	1	0	0	0	0	0	1315
OTU535	80	30	2	0	1	3	1	120	5	34	5	0	2	7	0	13	0	0	0	22	1	0	105	0	5	162	9	0	3	13	7	0	198	156	0	24	1	227	1	0	170	663	0	3	5	67	1	1	19
OTU2255	1	0	156	258	1	14	45	159	0	80	60	156	2	0	43	0	0	2	23	0	0	0	0	12	151	34	86	0	1	17	57	0	416	19	319	0	0	204	54	79	370	59	0	41	0	0	0	0	0
OTU3716	0	0	0	0	0	0	0	0	0	0	0	0	0	0	0	0	0	0	0	0	0	0	0	0	0	0	0	0	0	0	0	0	0	0	0	3948	0	0	0	0	0	0	0	0	0	0	0	0	0
OTU1880	0	0	0	4	2	7	19	4	4	1	0	1	2	2	0	2	0	7	1	31	1	11	0	6	0	2	0	1	8	0	0	30	1	0	1	0	0	3	0	0	0	5	0	1	0	0	11	4	0
OTU1228	0	0	2038	0	0	1104	0	0	57	0	0	0	0	0	0	476	0	0	0	13	0	0	0	0	0	76	11	0	0	0	0	0	0	0	0	0	0	0	0	0	0	0	0	0	0	0	0	0	0
OTU436	0	0	3	0	0	0	2	0	0	47	0	3	684	0	11	0	3	0	19	0	18	0	0	1	0	0	0	0	0	11	0	96	0	0	0	1	0	0	2	11	0	1	0	0	0	1	0	1	27
OTU74	1	4	127	204	3	7	37	106	0	56	45	153	1	0	115	0	0	49	29	0	10	1	6	10	171	20	72	0	2	22	50	2	363	26	262	0	0	156	44	57	358	40	0	29	0	1	0	6	4
OTU528	5	127	3	11	0	28	0	0	0	0	0	8	56	1	0	0	0	1	6	0	8	9	6	0	8	1	8	0	3	10	35	17	127	30	8	21	2	102	53	4	49	0	263	14	1	4	109	408	0
OTU536	2	0	0	1	6	15	10	22	0	0	3	1	8	6	0	0	0	0	0	0	2	6	0	1	1	8	6	6	196	4	20	20	1	0	40	0	36	56	14	7	0	0	0	30	47	13	223	8	0
OTU4993	0	0	0	0	0	0	0	0	0	0	0	0	0	23	0	1	0	0	0	0	0	0	0	0	268	0	0	0	0	0	0	0	42	0	0	0	0	0	0	0	0	0	0	0	0	0	0	0	0
OTU4498	0	6	5	21	0	224	105	30	0	24	6	0	1	40	29	0	1	0	1	35	8	45	18	1	4	3	80	74	0	11	60	70	1	55	38	0	10	11	74	120	26	0	10	38	33	270	0	30	6
OTU415	0	0	0	0	0	0	0	3	1	0	0	0	1	0	0	0	3	0	0	2	0	0	0	0	0	0	0	31	0	1	0	0	0	0	0	0	0	0	0	0	0	0	0	3	0	135	0	0	0
OTU43	0	0	0	0	0	0	0	0	0	0	0	0	0	0	0	0	28	0	0	0	0	33	0	107	0	0	0	0	0	2	0	0	0	0	0	0	3	0	0	1	0	0	0	3	0	1	0	0	0
OTU149	0	25	32	1	1	0	1	1	4	0	4	12	3	30	147	0	19	1	0	255	0	0	0	0	5	0	0	0	0	0	102	30	0	0	1	1	0	0	0	7	21	25	0	12	8	31	72	15	0
OTU3495	0	0	0	0	0	0	0	0	0	0	0	0	0	0	0	0	0	0	0	0	0	0	0	0	0	0	1	0	0	0	0	0	0	0	0	0	0	0	0	0	0	0	0	0	0	0	0	0	0
OTU217	0	0	0	0	0	0	0	0	0	0	0	0	0	0	0	0	0	0	0	0	0	0	0	0	0	0	0	0	0	0	0	0	0	0	0	3440	0	0	0	0	0	0	0	0	0	0	0	0	0
OTU414	0	8	2	0	0	0	0	0	0	0	1	2	0	0	0	46	0	0	0	0	0	0	0	0	0	0	0	3	0	114	0	0	0	0	0	0	0	0	0	11	0	0	0	0	0	0	43	0	18
OTU280	1	13	3	0	3	0	0	4	2	0	40	23	4	5	2	0	0	1	1	0	1	4	36	0	0	4	41	0	1	14	2	5	4	12	19	0	0	12	3	26	241	1	51	9	28	3	39	46	4
OTU510	0	0	0	83	0	0	0	4	0	0	0	0	0	19	0	0	0	0	2	11	33	0	0	1	0	1	10	0	3	6	0	3	0	0	7	1	0	0	0	35	0	0	45	0	0	0	13	2	0
OTU423	3	0	21	13	4	1	87	0	15	9	4	44	40	3	2	17	65	4	2	3	19	1	2	6	3	0	24	0	2	3	3	17	1	3	7	53	0	2	65	16	3	0	15	0	23	30	1	14	365
OTU4328	0	65	23	0	1	13	2	5	7	5	0	1	4	1	11	35	33	3	5	1	0	1	0	1	7	8	2	7	0	5	26	1	19	19	7	2	34	1	11	10	13	2	1	13	2	1	20	0	20
OTU396	22	2	0	0	0	13	1	0	0	62	6	1	2	2	2	48	0	0	0	7	0	0	14	0	7	1	1	0	3	3	2	0	386	79	1	6	0	85	1	0	0	24	0	7	6	85	0	0	51
OTU169	0	0	0	0	0	0	0	0	0	0	0	0	0	0	0	0	0	0	1	0	0	0	0	0	1	0	0	0	0	0	0	0	0	1	0	159	0	0	0	0	127	0	0	0	0	0	0	276	0
OTU2020	0	4	0	0	0	0	0	0	42	1608	0	0	426	0	0	0	1	0	1	0	0	0	0	309	0	0	1	0	0	0	0	46	6	38	0	0	16	0	0	0	4	1	0	0	15	0	0	0	0
OTU1748	0	0	0	0	0	0	0	0	0	0	0	0	0	0	0	0	0	0	0	0	0	0	0	0	0	0	0	0	0	0	0	0	0	0	0	0	0	0	0	0	0	0	0	0	0	0	0	0	0
OTU764	0	0	93	30	67	1	8	0	0	24	0	25	2	0	109	0	0	44	28	0	0	0	0	0	0	0	11	0	181	5	0	0	0	0	40	0	10	224	0	41	248	0	1	81	0	1	0	62	0
OTU461	0	0	0	5	2	2	5	4	1	0	3	25	2	3	0	0	7	0	1	0	1	2	14	0	41	0	2	0	84	1	17	33	31	2	782	1	13	0	18	0	2	0	1	8	13	98	0	1	7
OTU68	0	0	0	266	0	0	0	1	0	0	0	0	0	0	0	0	0	0	0	0	0	0	0	0	0	0	0	0	0	0	0	0	0	0	0	0	0	0	0	0	0	0	0	0	0	0	0	0	0
OTU4640	0	0	0	0	0	0	0	0	0	0	0	0	0	0	0	0	0	0	0	0	0	0	0	0	0	0	0	0	0	0	0	0	0	0	0	0	0	0	0	0	0	0	0	0	0	0	0	0	0
OTU672	0	0	0	0	0	0	0	0	0	0	0	0	326	0	0	0	0	0	0	0	0	0	0	0	0	0	0	0	0	0	0	2447	0	1	0	0	0	0	0	0	0	0	0	0	0	0	0	0	0
OTU90	12	0	36	30	0	0	11	5	3	0	0	0	15	0	3	0	11	2	4	0	0	16	29	0	0	20	2	0	0	0	470	22	0	46	2	39	24	19	23	0	0	0	11	1	0	5	11	0	0
OTU544	2	0	2	8	0	5	2	51	0	0	4	0	4	1	0	0	0	5	1	0	0	5	1	0	5	1	0	8	8	0	0	0	3	0	6	2	2	19	0	0	0	0	15	19	1	1	0	164	1
OTU1626	24	0	0	1	0	1	1	0	0	0	0	3	0	0	0	0	0	0	0	0	0	0	0	0	0	0	0	0	0	0	0	15	0	0	0	0	0	0	0	22	0	0	0	0	0	0	0	0	0
OTU105	0	11	0	0	0	6	1	3	5	0	2	0	0	0	0	2	242	0	0	12	0	0	1	1	6	1	59	5	0	39	4	0	18	94	0	0	0	0	2	2	2	0	0	0	0	0	4	0	1
OTU3	0	0	0	0	0	0	0	0	0	0	0	0	0	0	0	0	0	0	3	0	0	0	0	0	0	0	0	0	0	1445	0	35	0	0	0	0	0	0	0	0	0	0	0	0	0	0	0	0	0
OTU256	0	0	0	0	0	0	0	2	1	0	1	0	12	1	0	8	1	0	0	5	3	1	0	11	0	2	0	0	0	0	0	1	18	0	0	3	0	1	0	0	1	2	0	1	15	0	0	0	0
OTU5006	0	0	0	0	0	0	1	0	0	0	0	0	0	0	0	0	0	0	0	0	0	0	0	0	0	71	0	81	0	0	0	0	0	0	0	0	0	0	0	0	0	0	0	0	0	0	0	0	0
OTU2078	0	0	0	0	0	0	0	0	0	0	0	0	0	0	0	0	0	0	0	0	0	0	0	0	0	0	0	0	0	0	0	0	0	0	0	0	0	0	0	0	0	0	0	0	0	0	0	0	0
OTU446	2	6	1	1	0	1	3	0	1	0	3	0	0	0	3	0	1	1	3	1	4	0	3	0	7	28	4	3	3	12	7	4	3	2	4	1	5	12	5	6	4	1	10	3	1	6	0	0	7
OTU2148	0	86	0	0	0	0	0	0	0	0	1	0	0	0	0	0	93	0	0	0	0	0	0	42	0	0	0	0	0	1	0	0	5	0	0	0	77	0	0	0	0	0	0	0	0	11	0	0	2
OTU1912	0	0	0	0	0	0	0	0	0	0	0	0	0	0	0	0	0	0	0	0	0	0	0	0	0	0	0	0	0	0	0	0	1	0	0	0	0	0	0	0	0	0	0	0	0	0	0	0	0
OTU298	0	0	0	0	0	2	0	2	0	0	0	0	4	5	0	6	0	0	5	0	8	20	2	17	0	0	0	0	3	0	0	0	0	0	0	0	0	4	11	0	1	0	0	1	0	11	1	2	0
OTU550	20	0	1	0	0	0	0	0	0	0	0	0	0	0	0	0	0	0	32	0	0	0	0	85	0	0	0	0	0	0	0	0	0	0	0	0	0	0	0	0	0	0	124	0	0	0	0	0	28
OTU3876	0	0	0	0	1	0	0	0	0	0	0	1	0	0	3	0	0	6	0	0	31	6	0	16	6	0	63	0	1	0	0	0	0	0	2	0	10	0	0	0	0	0	0	0	0	0	0	0	0
OTU1895	0	1	0	0	0	0	0	1	0	0	0	0	0	0	0	0	1	0	0	0	1	215	0	0	0	0	0	0	1	0	0	2	0	0	0	0	0	1	0	0	0	0	0	122	0	0	0	4	0
OTU490	0	1	0	0	0	0	0	0	0	0	0	0	0	0	0	0	2	0	0	267	0	0	0	0	0	0	0	0	0	0	0	0	0	0	0	0	0	0	1	0	0	0	0	0	0	11	0	0	2
OTU4446	9	10	2	1	2	1	0	1	0	2	3	2	9	10	9	0	3	7	2	0	5	6	7	29	9	7	8	0	4	3	17	21	3	4	0	10	8	7	8	2	4	0	7	18	0	5	67	13	0
OTU281	16	0	0	0	0	13	0	0	2	0	0	0	0	0	0	0	0	1	0	33	0	0	0	35	0	0	0	0	0	0	0	33	0	5	0	0	0	0	0	0	0	0	7	0	0	0	1	0	0
OTU5917	0	0	0	1	1	0	0	0	0	0	57	2	34	0	4	0	0	0	13	0	2	3	2	0	0	3	3	0	0	0	0	0	0	0	1	2	1	0	0	30	0	0	13	0	4	0	3	140	0
OTU221	0	0	0	0	0	0	0	0	0	0	0	0	0	0	0	1	0	0	0	0	0	0	0	0	0	0	1	0	3	0	2	0	0	0	0	1	0	0	2	0	0	0	0	0	0	0	0	0	0
OTU4267	0	0	0	0	0	0	0	0	1	0	0	0	0	0	0	0	0	0	0	1971	0	0	0	0	0	0	0	0	0	0	0	0	0	0	0	0	0	0	0	0	0	0	0	0	0	0	0	0	0
OTU541	0	0	0	0	9	0	0	0	0	0	0	0	0	0	0	0	0	0	0	0	0	14	2	5	0	0	0	0	0	0	0	0	0	0	0	0	0	0	0	0	0	0	0	548	0	0	0	0	0
OTU5023	0	1	0	0	1	2	0	3	0	0	0	0	4	0	0	11	0	0	0	6	1	0	3	0	11	42	1	8	1	9	13	15	19	0	0	3	2	2	1	4	0	0	1	1	0	0	3	0	0
OTU663	0	0	0	0	0	0	0	0	0	0	0	0	0	0	0	0	0	0	0	0	0	0	0	0	0	0	0	0	0	0	0	0	0	0	0	0	0	0	0	0	13	0	0	2	0	0	0	0	0
OTU5587	0	0	0	0	0	0	0	0	0	0	0	0	371	0	0	0	0	0	0	0	0	0	0	0	0	0	0	0	0	0	0	0	0	0	0	0	0	0	0	0	0	0	0	0	0	0	0	0	0
OTU1998	0	33	0	0	0	0	0	0	0	0	1	0	0	0	2	0	25	0	0	0	0	0	0	17	0	0	0	0	0	0	0	0	2	0	0	0	148	0	1	0	0	0	0	0	0	3	0	386	1
OTU500	2	16	0	1	13	4	0	0	1	0	9	4	0	5	0	0	34	0	1	0	0	0	8	34	1	27	1	0	6	3	0	10	0	1	0	8	9	5	0	0	3	0	0	9	0	1	128	0	0
OTU402	1	0	0	0	0	1	6	5	0	2	0	0	0	0	0	25	0	9	1	0	0	0	0	0	1	1	0	2	0	0	0	0	0	1	0	0	187	1	81	2	0	0	2	60	0	0	12	0	1
OTU4746	1	0	23	8	0	1	1	0	2	12	0	6	36	0	2	0	56	2	5	2	3	0	1	4	4	0	1	0	2	1	8	15	0	0	6	8	0	0	93	5	0	0	0	0	25	49	0	5	41
OTU523	0	0	0	0	0	0	0	0	0	0	0	0	0	0	0	0	0	0	0	0	0	0	0	0	0	0	0	0	0	0	0	0	0	0	0	0	0	0	0	0	0	0	0	0	0	1	0	0	0
OTU188	0	0	14	19	3	0	8	16	0	5	2	18	3	0	21	0	0	88	3	0	15	16	0	2	19	6	10	0	0	3	4	0	10	22	28	0	53	25	2	8	27	3	0	3	17	1	45	22	0
OTU180	1	0	7	18	0	1	4	20	0	5	3	19	6	0	8	0	0	49	1	0	1	12	0	4	20	5	6	0	0	9	7	0	18	16	27	0	51	14	3	10	14	1	0	2	23	4	54	22	0
OTU4515	3	0	0	0	0	2	24	18	13	13	89	0	0	30	14	0	1	0	0	4	0	5	9	16	0	0	11	1	0	59	5	0	1	0	1	0	0	0	35	30	1	0	9	42	0	0	0	4	0
OTU1737	0	0	0	0	0	0	0	0	0	0	0	0	0	0	0	0	0	0	0	0	0	0	0	0	0	0	0	0	0	0	0	0	0	0	0	0	0	0	0	0	0	0	0	0	0	0	0	0	0
OTU160	0	39	0	0	0	0	34	0	0	10	42	0	0	14	38	0	0	0	3	0	0	17	56	0	0	0	0	0	0	5	28	0	0	0	0	0	0	4	26	41	12	0	0	0	0	59	0	37	8
OTU278	0	0	0	0	0	0	0	32	0	0	0	0	0	0	0	0	0	0	0	0	0	0	0	0	87	0	0	0	0	0	0	0	0	0	0	0	0	0	0	0	0	0	0	0	0	0	0	0	0
OTU5320	0	0	0	0	0	0	0	0	0	0	0	0	0	0	0	0	0	0	0	0	0	0	0	0	5	0	0	0	0	0	0	0	0	0	0	0	0	0	0	0	0	0	0	0	0	0	0	0	0
OTU7	0	0	0	0	0	0	0	0	0	0	0	0	0	0	0	0	0	0	0	0	0	0	0	0	0	0	0	0	0	0	0	0	0	0	0	0	0	0	0	0	0	0	0	0	0	0	0	0	0
OTU41	16	0	0	0	4	0	4	0	0	0	0	4	1	0	0	0	0	0	0	4	0	0	0	1	2	0	5	0	26	5	0	1	0	0	0	0	4	1	0	8	0	0	0	0	11	30	15	0	0
OTU1471	0	36	0	0	0	0	0	0	0	0	0	0	0	0	0	0	0	0	0	0	0	0	0	0	0	0	0	0	0	0	0	0	0	1	0	0	0	0	0	0	0	0	0	0	0	0	0	0	0
OTU1515	0	0	0	0	0	0	0	0	0	0	0	0	0	0	0	0	0	0	0	0	0	0	0	0	0	0	0	0	0	0	0	0	0	0	0	0	0	4	0	0	0	0	0	0	0	0	0	0	0
OTU107	0	0	0	0	0	0	0	0	0	0	0	0	0	0	0	0	0	0	0	0	0	0	0	0	1	0	0	22	0	0	158	0	29	0	0	0	0	0	4	0	0	1	0	0	0	0	7	0	0
OTU312	0	0	6	14	2	1	3	18	0	1	3	14	4	0	11	0	0	64	0	0	5	16	0	1	18	1	9	0	0	3	5	0	6	14	29	0	46	18	3	10	20	4	0	1	17	1	54	26	0
OTU3119	4	1	3	8	0	0	1	5	0	18	1	5	0	0	4	0	0	46	9	0	3	2	2	0	16	0	4	0	0	0	1	2	27	61	13	0	7	2	8	3	50	0	0	12	0	3	15	11	0
OTU4615	0	0	0	0	0	0	0	0	0	0	0	0	0	0	0	0	0	0	0	0	0	0	0	0	11	28	0	2	1	14	1	11	0	0	0	0	0	0	3	176	0	0	0	0	0	0	0	0	4
OTU118	35	0	8	0	3	4	123	0	4	0	0	0	0	0	0	115	0	0	1	0	0	0	24	1	0	19	2	3	0	0	166	0	7	36	4	0	0	0	8	0	0	0	2	0	0	0	0	0	0
OTU4550	0	0	8	0	1	0	6	3	0	16	0	0	0	1	0	1	0	1	0	0	0	16	0	12	0	0	78	1	0	22	0	0	2	0	0	0	13	1	0	3	19	1	13	0	11	0	2	0	0
OTU5036	0	1	0	0	0	0	0	0	0	4	0	0	8	34	3	0	0	0	3	1	1	4	2	0	0	1	0	0	0	0	0	1	0	0	0	2	27	1	0	0	0	0	1	0	0	0	8	0	7
OTU4097	0	0	0	0	0	1	0	0	0	0	2	1	0	0	11	0	0	0	0	1	1	5	6	0	0	0	6	0	0	89	8	0	0	3	3	9	3	9	1	26	0	0	0	14	0	1	0	28	0
OTU428	0	0	0	0	0	0	0	0	0	0	0	0	0	0	0	0	1	0	0	1	0	0	0	1	1	0	38	0	2	0	0	77	0	7	1	0	1	1	0	0	12	0	17	4	0	0	0	0	0
OTU1357	0	0	0	0	0	0	0	0	0	0	0	0	0	0	0	0	0	0	0	0	0	0	0	0	0	0	0	0	0	0	0	0	0	0	0	0	0	0	0	0	0	0	0	0	0	0	0	0	0
OTU1300	0	0	0	0	7	0	0	0	0	0	0	0	0	0	0	0	0	0	0	0	0	0	0	0	9	48	0	0	0	2	0	0	0	0	0	0	0	0	0	0	0	0	0	0	0	0	0	0	0
OTU127	0	4	1	0	0	0	22	0	0	0	5	0	0	0	12	0	23	0	6	1	0	0	0	0	0	0	0	9	0	1	0	0	0	0	0	0	0	4	0	0	0	0	0	0	0	0	0	0	5
OTU1291	0	0	0	0	0	0	0	5	0	0	0	0	0	0	0	0	3	0	0	0	0	0	0	0	70	0	0	0	0	0	0	0	0	0	0	0	0	0	0	0	0	0	0	0	0	0	39	0	0
OTU379	0	0	0	0	0	0	0	0	0	0	1	24	0	0	0	0	3	7	0	0	0	2	48	120	0	0	0	0	2	0	0	0	0	0	0	0	0	0	0	0	0	35	0	0	1	0	1	4	0
OTU259	0	0	0	0	0	0	2	0	1	0	0	0	0	0	0	0	0	0	0	0	0	0	0	0	0	0	0	0	0	0	0	1	0	0	0	0	0	0	0	0	0	0	0	0	0	0	35	0	0
OTU77	0	0	0	0	0	0	0	0	0	0	0	0	0	2	1	2	1	0	0	350	0	0	0	0	0	0	0	0	0	0	0	0	2	0	0	0	0	0	0	0	0	0	0	0	0	0	0	0	2
OTU3290	0	0	10	1	67	0	0	1	0	0	0	0	0	0	127	0	0	551	0	0	142	0	0	0	2	0	0	0	0	5	0	0	11	1	1	0	0	7	0	2	3	8	0	2	0	2	0	15	0
OTU618	0	0	0	2	0	0	0	0	18	1	3	0	2	0	0	0	2	0	0	0	0	0	0	0	0	0	0	0	1	95	0	0	0	0	0	0	1	0	0	0	0	0	53	1	1	1	0	0	0
OTU159	0	14	1	0	0	0	57	0	0	5	29	0	0	10	16	0	0	0	4	0	0	1	36	0	0	0	0	0	0	5	9	0	0	0	0	0	0	1	13	27	9	0	0	0	0	31	0	20	81
OTU369	2	0	2	0	1	30	3	2	0	0	3	0	1	2	0	1	0	0	0	0	15	1	4	4	0	2	8	10	13	0	8	1	10	0	1	23	10	33	30	1	0	3	10	2	22	18	1	1	2
OTU1613	0	0	0	3	0	0	2	0	0	0	0	0	0	0	0	0	0	0	0	0	0	0	0	0	0	0	0	0	0	0	0	0	0	0	0	0	0	0	0	0	0	0	0	0	0	0	0	0	0
OTU242	3	0	3	13	0	0	2	9	0	5	5	16	5	0	2	0	0	19	1	0	1	13	0	3	8	3	7	0	0	2	1	0	7	11	17	0	36	11	2	4	11	0	0	1	15	2	34	17	0
OTU286	1	0	0	0	0	7	2	0	0	0	0	0	0	11	0	9	1	0	0	0	2	0	1	9	0	0	0	2	10	0	7	0	0	0	0	2	5	13	21	0	1	0	0	12	0	11	1	5	0
OTU5132	0	0	0	0	0	0	0	0	0	1	0	0	0	22	0	0	10	1	0	1	0	5	0	0	3	1	9	0	0	5	0	0	5	0	0	5	0	0	0	0	4	4	0	2	0	0	1	1	0
OTU5829	0	0	0	0	0	0	0	0	0	0	0	0	16	0	0	0	0	0	0	0	0	0	0	0	0	0	0	0	1	0	1	0	0	0	0	0	0	0	0	0	0	0	0	0	0	0	0	0	0
OTU4777	0	0	0	0	0	0	0	0	0	0	0	0	0	0	0	0	0	0	0	0	0	0	0	0	12	0	0	0	0	0	0	0	6	0	0	0	0	0	0	0	0	0	0	0	0	0	0	0	0
OTU179	0	0	0	0	0	0	0	0	0	0	0	38	0	0	0	38	0	0	0	15	0	0	0	0	0	0	0	0	0	0	0	0	0	0	0	18	0	0	0	0	0	0	0	2	0	0	95	0	0
OTU5265	0	0	0	0	0	82	0	0	0	0	0	0	0	0	0	0	0	0	0	0	0	0	0	0	0	0	0	0	0	0	0	0	0	0	0	0	0	0	0	0	0	0	0	0	0	0	0	0	0
OTU442	0	0	0	0	0	0	0	0	0	0	0	0	0	0	0	0	0	0	0	1	0	0	0	0	0	0	0	0	0	0	0	0	0	0	0	0	0	0	3	0	0	0	17	0	0	0	0	0	0
OTU501	0	0	0	0	0	0	0	0	0	0	2	2	0	191	0	0	0	2	2	0	0	12	0	0	0	0	0	0	0	0	0	0	0	0	0	0	0	0	0	0	0	20	0	0	0	0	8	10	0
OTU1594	0	0	0	0	0	0	0	0	0	0	0	0	0	0	0	0	0	0	0	0	0	0	0	0	0	0	0	0	0	0	0	0	0	0	0	0	0	0	0	0	0	0	0	0	0	0	0	0	0
OTU2003	0	0	0	0	0	0	0	0	0	0	0	0	0	0	0	1	0	0	0	0	47	0	0	0	0	0	0	0	0	0	0	0	0	0	0	0	0	0	0	0	0	0	0	0	0	0	0	0	0
OTU3758	0	0	0	0	0	0	0	0	0	0	0	0	0	0	0	0	0	0	0	0	0	0	0	0	0	0	0	0	0	0	0	0	0	0	0	0	0	0	0	0	0	0	0	0	0	0	0	0	0
OTU2677	0	29	10	14	0	0	6	21	0	8	7	11	1	0	7	0	0	0	2	0	0	0	18	1	21	4	9	0	15	6	9	18	12	10	21	0	0	16	6	4	14	4	0	3	0	0	0	0	17
OTU382	0	1	0	0	0	0	0	0	0	0	0	0	0	0	0	0	0	1	0	0	0	0	0	0	0	5	0	0	0	1	8	2	1	2	0	1	0	1	835	0	0	0	2	0	0	0	1	0	0
OTU2515	0	0	0	0	0	0	0	74	0	0	0	0	0	0	0	0	0	0	0	0	0	0	0	0	0	0	0	0	0	0	0	0	6	0	0	0	0	0	0	0	0	0	0	0	0	0	0	0	0
OTU887	0	0	5	9	42	0	0	1	15	0	1	0	15	0	2	0	1	0	2	0	10	34	0	2	20	0	0	1	0	0	0	0	0	5	4	2	1	0	2	5	0	43	4	38	8	0	1	0	0
[truncated: 2,324 more rows]
[truncated: 168 more columns]
